# Supplementary material for: A global analysis of CNVs in diverse yak populations using whole-genome resequencing
Source: BMC Genomics. 2019 Jan 18;20:61. doi: 10.1186/s12864-019-5451-5 (PMC6339343; doi:10.1186/s12864-019-5451-5)
Supplement: Supplementary file 1 — The basic information relating to the yak used in present study and the resequencing data used in the CNV analysis. (XLSX 17 kb) [file 12864_2019_5451_MOESM1_ESM.xlsx]

## Sheet: Sheet1
Additional file 1. The basic information relating to the yak used in present study and the resequencing data used in the CNV analysis
Sample ID	Location	Geographic coordinates	Altitude	Number of reads	Total base number	Number of mapping reads	Unique mapping reads	Effective depth	Coverage (%)
DQ1	Dingqing, Tibet	95°40′41″E 31°33′5″N	4800 m	91055388	13658308200	68037798	67042452	5.1405	0.7472
DQ2	Dingqing, Tibet	95°40′41″E 31°33′5″N	4800 m	89559182	13523436482	68571167	67561801	5.08974	0.7657
DQ3	Dingqing, Tibet	95°40′41″E 31°33′5″N	4800 m	89298336	13484048736	71487026	70503273	5.07491	0.8005
SZ1	Shenza, Tibet	88°37′8″E 31°3′46″N	4900 m	88372892	13344306692	61055549	60077608	5.02232	0.6909
SZ2	Shenza, Tibet	88°37′8″E 31°3′46″N	4900 m	91714324	13848862924	73305572	72357070	5.21222	0.7993
SZ3	Shenza, Tibet	88°37′8″E 31°3′46″N	4900 m	91855882	13870238182	68349871	67294705	5.22026	0.7441
GD1	Gongbujiangda, Tibet	93°15′18″E 29°53′17″N	3900 m	92040498	13898115198	68938293	67913388	5.23076	0.749
GD2	Gongbujiangda, Tibet	93°15′18″E 29°53′17″N	3900 m	91831652	13866579452	73856274	72864871	5.21889	0.8043
GD3	Gongbujiangda, Tibet	93°15′18″E 29°53′17″N	3900 m	90874138	13721994838	72229496	71278630	5.16447	0.7948
CN1	Cuona, Tibet	91°59′44″E 28°9′25″N	4200 m	92643928	13896589200	71125806	70052250	5.23018	0.7677
CN2	Cuona, Tibet	91°59′44″E 28°9′25″N	4200 m	92655500	13898325000	70114663	69017710	5.23083	0.7567
CN3	Cuona, Tibet	91°59′44″E 28°9′25″N	4200 m	89928456	13489268400	68670131	67645659	5.07688	0.7636
SB1	Sibu, Tibet	91°49′42″E 29°41′20″N	4000 m	178223642	26911769942	144128573	142377039	10.1286	0.8087
SB2	Sibu, Tibet	91°49′42″E 29°41′20″N	4000 m	184761666	27899011566	147489668	145639389	10.5002	0.7983
SB3	Sibu, Tibet	91°49′42″E 29°41′20″N	4000 m	178559048	26962416248	145251429	143411360	10.1477	0.8135
PL1	Yadong, Tibet	88°57′20″E 29°16′12″N	4500 m	177823468	26851343668	140969325	139067795	10.1059	0.7927
PL2	Yadong, Tibet	88°57′20″E 29°16′12″N	4500 m	179506784	27105524384	143397054	141514516	10.2015	0.7988
PL3	Yadong, Tibet	88°57′20″E 29°16′12″N	4500 m	183941624	27775185224	137849668	135714637	10.4536	0.7494
LWQ1	Leiwuqi, Tibet	96°23′33″E 31°27′3″N	4400 m	184064908	27793801108	144243850	142297417	10.4606	0.7837
LWQ2	Leiwuqi, Tibet	96°23′33″E 31°27′3″N	4400 m	181265432	27371080232	136123612	134235608	10.3015	0.751
LWQ3	Leiwuqi, Tibet	96°23′33″E 31°27′3″N	4400 m	184305760	27830169760	139176951	137192165	10.4743	0.7551
JL1_1	Jiali, Tibet	93°21′17″E 30°44′52″N	3800 m	184299632	27829244432	140463092	138531037	10.4739	0.7621
JL1_2	Jiali, Tibet	93°21′17″E 30°44′53″N	3800 m	184748960	27897092960	148379163	146631823	10.4995	0.8031
JL1_3	Jiali, Tibet	93°21′17″E 30°44′54″N	3800 m	184191630	27812936130	138560286	136622665	10.4678	0.7523
DT1	Datong,Qinghai	101°29′35″E 37°7′20″N	3100 m	176204314	26606851414	131862333	130020573	10.0139	0.7483
DT2	Datong,Qinghai	101°29′35″E 37°7′21″N	3100 m	184015196	27786294596	140354032	138273614	10.4578	0.7627
DT3	Datong,Qinghai	101°29′35″E 37°7′22″N	3100 m	182973130	27628942630	133498474	131632587	10.3986	0.7296
BZ1	Hejing, Xinjiang	85°12′7″E 42°49′48″N	2700 m	182775362	27599079662	137086451	135111432	10.3873	0.75
BZ2	Hejing, Xinjiang	85°12′7″E 42°49′48″N	2700 m	176407204	26637487804	130746280	128867360	10.0254	0.7412
BZ3	Hejing, Xinjiang	85°12′7″E 42°49′48″N	2700 m	180026730	27184036230	131944473	130104623	10.2311	0.7329
ZD1	Zhongdian, Yunnan	100°8′13″E 25°47′15″N	3300 m	89628400	13444260000	69483683	68590396	5.05994	0.7752
ZD2	Zhongdian, Yunnan	100°8′13″E 25°47′15″N	3300 m	89551170	13432675500	67525477	66611054	5.05558	0.754
ZD3	Zhongdian, Yunnan	100°8′13″E 25°47′15″N	3300 m	91554632	13733194800	71988671	71087491	5.16868	0.7863
TZ1	Tianzhu, Gansu	102°50′59″E 37°16′29″N	3200 m	180105234	27195890334	121589611	120142778	10.2356	0.6751
TZ2	Tianzhu, Gansu	102°50′59″E 37°16′29″N	3200 m	177588384	26815845984	134355301	132422368	10.0925	0.7566
TZ3	Tianzhu, Gansu	102°50′59″E 37°16′29″N	3200 m	177096376	26741552776	132354542	130418976	10.0646	0.7474
GN1	Maqu, Gansu	101°40′10″E 33°51′8″N	3000 m	177261772	26766527572	126645119	125006543	10.074	0.7145
GN2	Maqu, Gansu	101°40′10″E 33°51′8″N	3000 m	177424694	26791128794	130290916	128498987	10.0832	0.7343
GN3	Maqu, Gansu	101°40′10″E 33°51′8″N	3000 m	182434882	27547667182	133889733	132044140	10.368	0.7339
JL1	Jiulong, Sichuan	101°38′11″E 28°55′10″N	3600 m	180347706	27232503606	130874718	129054386	10.2493	0.7257
JL2	Jiulong, Sichuan	101°38′11″E 28°55′10″N	3600 m	177420652	26790518452	125702709	123946851	10.083	0.7085
JL3	Jiulong, Sichuan	101°38′11″E 28°55′10″N	3600 m	180440124	27246458724	132342435	130518358	10.2546	0.7334
JC1	Jinchuan, Sichuan	101°48′15″E 31°31′45″N	2800 m	89690214	13543222314	68521953	67507414	5.09719	0.764
JC2	Jinchuan, Sichuan	101°48′15″E 31°31′45″N	2800 m	90144886	13611877786	68498514	67490953	5.12303	0.7599
JC3	Jinchuan, Sichuan	101°48′15″E 31°31′45″N	2800 m	89848648	13567145848	68699341	67660187	5.10619	0.7646
MW1	Hongyuan, Sichuan	102°38′35″E 32°44′16″N	3500 m	181721332	27439921132	130259705	128514499	10.3274	0.7168
MW2	Hongyuan, Sichuan	102°38′35″E 32°44′16″N	3500 m	182948888	27625282088	132273953	130397142	10.3972	0.723
MW3	Hongyuan, Sichuan	102°38′35″E 32°44′16″N	3500 m	183263212	27672745012	136064060	134115381	10.415	0.7425
