# Supplementary material for: A global analysis of CNVs in diverse yak populations using whole-genome resequencing
Source: BMC Genomics. 2019 Jan 18;20:61. doi: 10.1186/s12864-019-5451-5 (PMC6339343; doi:10.1186/s12864-019-5451-5)
Supplement: Supplementary file 2 — The primer sequences for qPCR and the confirmation results. (XLSX 13 kb) [file 12864_2019_5451_MOESM2_ESM.xlsx]

## Sheet: Sheet1
Additional file 2: The primer sequences for qPCR and the confirmation results
Gene Name	Gene ID	Accession	CNV Location	CNVR type	Forward primer sequence (5'-3')	Reverse primer sequence (5'-3')	Individuals
LOC102273224	102273224	XM_005911652.1	C99507153_1:101_1800	Gain	F: 5`- CCAAGCCATTGAGAAAGC-3`	R: 5`- GGTCCATCAAAGGGAGAAT-3`	LWQ1	MW3	ZD1
LARGE	102276375	XM_005898333.1	scaffold1016_1:622001_624000	Gain	F: 5`- TGTTGTTGTGAGACGGGACT-3`	R: 5`- GACAGATGCGGTATTGCTT-3`	TZ1	ZD1	JL3
P2RY10	102264765	XM_005897916.1	scaffold1024_1:1_462500	Gain	F: 5`- CATCTGCTTCACTCCCTA-3`	R: 5`- GTTGGTCACGAAACTCTG-3`	GN3	MW3	DQ3
AK9	102275074	XM_005905853.1	scaffold2096_1:819601_824500	Loss	F: 5`- GAGAAGACGAAGACATGA-3`	R: 5`- TTTTCTCCGAGTTCACCC-3`	JC3	ZD1	TZ1
LOC102272986	102272986	XM_005905926.1	scaffold2170_1:1_128100	Loss	F: 5`-ACCAACCAAGGCAGACAA-3`	R: 5`-TCTTTGAGGCAAGGAACG-3`	MW3	DQ3	CN1
MINPP1	102266889	XM_005906564.1	scaffold2191_1:369601_372500	Loss	F: 5`- CCCGACGACCAAACAGAT-3`	R: 5`- TGAAGAGGGCAGGGAAAA-3`	TZ1	ZD1	JC3
EYA1	102267455	Genbank:XM_005907225.1	scaffold2281_1:149301_151800	Loss	F: 5`- CATCTTATCCCAGTTTCGG-3`	R: 5`- TTTGTGGACGGCGTTGTT-3`	GN3	LWQ1	JL3
ASPHD1	102286822	XM_005888823.1	scaffold235_1:552101_627400	Gain	F: 5`- ATGTGGCGAGGAAGCAGC-3`	R: 5`- GCAGGGTAAGGGCAGAAGAG-3`	TZ1	DQ3	GN3
HEBP1	102274434	XM_005890023.1	scaffold285_1:1147301_1150900	Loss	F: 5`- ATAAGGGACTCGGAATGG-3`	R: 5`- CAAACTGCGTGGAATAGAC-3`	DQ3	JL3	LWQ1
LOC102282615	102282615	LOC102282615	scaffold3553_1:2401_4300	Loss	F: 5`- TCCCTGGGCTGTGACCT -3`	R: 5`- TGCCCTCCACCATCTCC-3`	JC3	MW3	CN1
LOC102275873	102275873	LOC102275873	scaffold3856_1:10901_23200	Gain	F: 5`-GGAACTGTGGGAAAT-3`	R: 5`-TGGCAGAATCAATCGAACG-3`	LWQ1	CN1	GN3
KIAA1324	102264554	XM_005891322.1	scaffold388_1:1831701_1833300	Gain	F: 5`- TATCGGCGTGACAACAGA-3`	R: 5`- CAGGAGCAGGCTTGAGTG-3`	CN1	JC3	JL3
BTF3	102279890	XM_005892175.2	Reference		5'-CCTTTCTGGCTTCTCAATCTGT-3'	5'-GTGCCTTAATATGCCTACTCACTG-3'
							* Unsuccessful assays
