# Supplementary material for: A global analysis of CNVs in diverse yak populations using whole-genome resequencing
Source: BMC Genomics. 2019 Jan 18;20:61. doi: 10.1186/s12864-019-5451-5 (PMC6339343; doi:10.1186/s12864-019-5451-5)
Supplement: Supplementary file 3 — Genome-wide SNP diversity in 48 individuals. (XLSX 14 kb) [file 12864_2019_5451_MOESM3_ESM.xlsx]

## Sheet: Sheet1
Additional file 3: Genome-wide SNP diversity in 48 individuals
Sample ID	Total SNP	homozygous SNP	heterozygous SNP	SNP ratio	Hom ratio	Het ratio
DQ1	4141704	2123714	2017990	1.566	0.803	0.763
DQ2	4033991	2306307	1727684	1.525	0.872	0.653
DQ3	4123519	2170329	1953190	1.559	0.82	0.738
SZ1	3977374	2187182	1790192	1.504	0.827	0.677
SZ2	4288978	2165377	2123601	1.621	0.819	0.803
SZ3	4112906	2107661	2005245	1.555	0.797	0.758
GD1	4084546	2117321	1967225	1.544	0.8	0.744
GD2	4190152	2167680	2022472	1.584	0.819	0.765
GD3	4263899	2154757	2109142	1.612	0.815	0.797
CN1	4163150	2166568	1996582	1.574	0.819	0.755
CN2	4079888	2147098	1932790	1.542	0.812	0.731
CN3	4020853	2139839	1881014	1.52	0.809	0.711
SB1	5754339	2172340	3581999	2.175	0.821	1.354
SB2	5789051	2165628	3623423	2.189	0.819	1.37
SB3	5778889	2145569	3633320	2.185	0.811	1.374
PL1	5654475	2240452	3414023	2.138	0.847	1.291
PL2	5628829	2235806	3393023	2.128	0.845	1.283
PL3	5723644	2212615	3511029	2.164	0.836	1.327
LWQ1	6072194	2141952	3930242	2.296	0.81	1.486
LWQ2	5791033	2123490	3667543	2.189	0.803	1.387
LWQ3	5864222	2140531	3723691	2.217	0.809	1.408
JL1_1	6123499	2209649	3913850	2.315	0.835	1.48
JL1_2	5799235	2117030	3682205	2.153	0.832	1.321
JL1_3	5510331	2244114	3266217	2.083	0.848	1.235
DT1	5986499	1703728	4282771	2.263	0.644	1.619
DT2	5940755	2199605	3741150	2.246	0.832	1.414
DT3	5754745	2131065	3623680	2.176	0.806	1.37
BZ1	5729521	2237127	3492394	2.166	0.846	1.32
BZ2	5770470	2212754	3557716	2.182	0.837	1.345
BZ3	5731007	2248704	3482303	2.167	0.85	1.316
ZD1	4268961	2270492	1998469	1.614	0.858	0.756
ZD2	4114189	2255737	1858452	1.555	0.853	0.703
ZD3	4546441	2219377	2327064	1.719	0.839	0.88
TZ1	5487086	2254238	3232848	2.074	0.852	1.222
TZ2	5784566	2242526	3542040	2.187	0.848	1.339
TZ3	5763606	2204861	3558745	2.179	0.834	1.345
GN1	5604085	2160951	3443134	2.119	0.817	1.302
GN2	5776328	1908082	3868246	2.184	0.721	1.462
GN3	5755370	2155204	3600166	2.176	0.815	1.361
JL1	5837907	2149009	3688898	2.207	0.812	1.395
JL2	5731949	2164888	3567061	2.167	0.818	1.349
JL3	5806750	2157341	3649409	2.195	0.816	1.38
JC1	4183847	2125487	2058360	1.582	0.804	0.778
JC2	4225236	2117700	2107536	1.597	0.801	0.797
JC3	4082629	2292879	1789750	1.543	0.867	0.677
MW1	5660679	2163730	3496949	2.14	0.818	1.322
MW2	5588251	2208013	3380238	2.113	0.835	1.278
MW3	5709722	2155989	3553733	2.159	0.815	1.343
