# Supplementary material for: A global analysis of CNVs in diverse yak populations using whole-genome resequencing
Source: BMC Genomics. 2019 Jan 18;20:61. doi: 10.1186/s12864-019-5451-5 (PMC6339343; doi:10.1186/s12864-019-5451-5)
Supplement: Supplementary file 4 — The summary of CNV events in each individual. (XLSX 15 kb) [file 12864_2019_5451_MOESM4_ESM.xlsx]

## Sheet: Sheet1
Additional file 4: The summary of CNV events in each individual
Sample ID	Total CNV number	Total CNV length	specific CNV	deletion CNV number	deleption CNV length	duplication CNV number	duplication CNV length
DQ1	926	13954700	157	539	4537800	387	9416900
DQ2	1005	14301900	149	602	5625500	403	8676400
DQ3	845	15187900	107	493	4276400	352	10911500
SZ1	838	16238500	146	493	3649100	345	12589400
SZ2	858	11543800	129	581	5656000	277	5887800
SZ3	940	14740700	115	520	5336800	420	9403900
GD1	890	14239600	134	522	4930100	368	9309500
GD2	782	14273700	117	482	5414600	300	8859100
GD3	1003	13902300	178	619	4573700	384	9328600
CN1	960	13302100	130	580	5155400	380	8146700
CN2	985	17923500	171	569	5094000	416	12829500
CN3	1005	15944800	145	603	5494700	402	10450100
SB1	1439	21352100	363	435	3731900	1004	17620200
SB2	1229	11434600	144	440	3709000	789	7725600
SB3	1431	14641100	225	453	4276700	978	10364400
PL1	1200	8736600	82	466	4323800	734	4412800
PL2	1194	8973700	82	457	4407700	737	4566000
PL3	1211	9559800	60	481	5139800	730	4420000
LWQ1	1132	8411900	79	405	3516000	727	4895900
LWQ2	1216	9365900	61	512	4909700	704	4456200
LWQ3	1179	9010800	46	452	4474100	727	4536700
JL1_1	1165	8604200	66	546	4431500	619	4172700
JL1_2	1007	7698400	80	446	3639000	561	4059400
JL1_3	1077	7955300	65	465	4192900	612	3762400
DT1	1012	6700200	60	411	2995900	601	3704300
DT2	1145	8685900	56	528	4726800	617	3959100
DT3	1130	8344300	62	462	3950900	668	4393400
BZ1	1067	7494800	46	450	3743500	617	3751300
BZ2	1015	7924000	52	471	3649700	544	4274300
BZ3	1056	7873300	55	493	3977700	563	3895600
ZD1	1092	12437500	160	732	6559900	360	5877600
ZD2	1050	11138800	153	654	4746700	396	6392100
ZD3	1029	10878200	163	609	4410500	420	6467700
TZ1	1017	7903000	70	486	4133300	531	3769700
TZ2	1130	9867700	48	516	4438200	614	5429500
TZ3	1133	8881600	72	480	3820300	653	5061300
GN1	1087	7065100	59	466	2914300	621	4150800
GN2	1054	8131900	52	460	4214200	594	3917700
GN3	1063	7802900	58	450	3172600	613	4630300
JL1	1093	9135500	45	517	5474000	576	3661500
JL2	1065	8074100	42	485	4094500	580	3979600
JL3	1087	8707200	109	456	3998700	631	4708500
JC1	1165	12182400	189	657	5138700	508	7043700
JC2	1066	10693900	174	636	4273200	430	6420700
JC3	1208	11940900	189	720	5170300	488	6770600
MW1	1066	7719300	59	463	3854000	603	3865300
MW2	1053	7899100	59	488	4167100	565	3732000
MW3	1061	8197900	59	478	4396500	583	3801400
Average	1072.1	1.07704e+07	106.708	515.188	4.42745e+06	556.917	6.34291e+06
Total	51461	516977400	5122	24729	212517700	26732	304459700
