# Supplementary material for: A global analysis of CNVs in diverse yak populations using whole-genome resequencing
Source: BMC Genomics. 2019 Jan 18;20:61. doi: 10.1186/s12864-019-5451-5 (PMC6339343; doi:10.1186/s12864-019-5451-5)
Supplement: Supplementary file 6 — List of the potential 3154 CNVRs. (XLS 1175 kb) [file 12864_2019_5451_MOESM6_ESM.xls]

## Sheet: Table S6
Additional file 6: List of the potential 3154 CNVRs
Scaffold	start	end	len	BZ1	BZ2	BZ3	CN18	CN19	CN4	DQ251	DQ252	DQ258	DT1	DT2	DT3	GD394	GD423	GD424	GN1	GN2	GN3	JC_13	JC_15	JC_17	JL1	JL2	JL3	JL170	JL185a	JL185	LWQ46	LWQ47	LWQ5	MW1	MW2	MW3	PL020	PL440	PL9	SB1269	SB1289	SB1294	SZ13	SZ4	SZ78	TZ1	TZ2	TZ3	ZD_4
scaffold844_1	439501	446500	7000	0	0	1	0	0	0	0	0	0	0	1	0	0	0	0	0	1	0	0	1	1	0	0	0	0	0	0	0	1	1	0	0	1	0	0	0	0	0	1	0	0	0	0	0	1	0
scaffold2768_1	254801	260200	5400	-1	-1	-1	0	-1	0	0	-1	0	-1	-1	-1	-1	0	-1	-1	-1	-1	0	-1	0	-1	0	-1	-1	-1	-1	-1	0	-1	0	-1	-1	0	-1	-1	-1	-1	-1	-1	0	0	0	-1	-1	0
scaffold2557_1	173001	201200	28200	0	0	0	0	0	0	-1	0	0	0	0	0	0	-1	0	0	0	0	0	0	0	0	0	0	0	0	-1	0	0	0	0	0	0	0	0	0	0	0	0	-1	0	0	0	0	0	0
scaffold44_1	103101	104700	1600	0	0	1	0	0	0	0	0	0	0	0	0	0	0	0	1	0	0	0	0	0	0	0	0	1	1	0	0	0	0	0	0	1	0	0	0	0	0	0	0	0	0	0	0	0	0
scaffold44_1	150601	167600	17000	0	0	0	0	0	0	0	0	-1	0	0	0	-1	0	0	0	0	0	-1	0	0	0	0	0	-1	0	0	0	0	-1	0	0	0	0	0	0	0	-1	0	0	0	0	0	0	0	0
scaffold319_1	5701	9300	3600	0	-1	0	0	0	0	0	0	0	0	0	0	0	0	0	0	0	0	0	0	0	0	0	-1	0	0	0	0	0	0	0	0	0	0	0	0	-1	0	0	0	0	0	0	0	0	0
scaffold319_1	713301	718400	5100	0	0	0	-1	0	0	-1	0	-1	-1	-1	0	0	0	0	0	-1	-1	0	0	-1	0	0	0	0	0	0	-1	0	0	0	-1	0	0	0	-1	0	0	0	-1	0	-1	0	0	0	0
scaffold488_1	59901	65000	5100	-1	0	-1	0	0	0	0	0	0	0	0	0	0	0	0	0	0	0	0	0	0	0	0	0	0	0	0	0	0	0	0	0	0	0	0	-1	0	0	0	0	0	0	0	-1	0	0
scaffold6212_1	1	2600	2600	0	0	0	0	0	1	0	0	0	0	0	0	0	1	0	0	0	0	0	1	0	0	0	0	0	0	0	0	1	0	0	0	0	0	0	1	0	0	1	0	0	0	0	0	0	0
scaffold4437_1	20401	24200	3800	0	0	0	0	0	0	0	0	0	0	0	0	-1	-1	-1	0	0	0	0	0	0	0	0	0	0	0	0	0	0	0	0	0	0	0	0	0	0	0	0	0	0	0	0	0	0	0
scaffold2123_1	188301	191700	3400	0	0	0	0	0	0	-1	0	-1	0	0	0	-1	0	0	0	0	0	-1	0	0	0	0	0	0	0	0	0	-1	0	0	0	-1	0	0	0	0	0	-1	0	0	0	0	0	0	0
scaffold2192_1	257001	259400	2400	-1	-1	0	0	0	0	0	0	0	-1	-1	0	0	0	0	0	0	0	0	0	0	0	-1	0	-1	-1	0	-1	-1	0	0	-1	0	-1	0	0	0	0	0	0	-1	0	-1	-1	-1	0
scaffold2192_1	472601	474500	1900	0	0	0	0	0	0	0	0	0	0	0	0	0	0	0	0	0	0	0	0	0	0	0	0	0	0	0	0	0	-1	0	0	0	0	-1	0	-1	0	0	0	0	0	0	0	0	0
scaffold4276_1	1	7700	7700	0	0	0	0	0	0	0	0	0	0	0	0	0	0	0	0	0	0	0	0	-1	0	0	0	0	0	0	-1	0	0	0	-1	0	0	0	-1	0	-1	-1	0	0	0	0	0	0	0
scaffold4825_1	1	7000	7000	0	0	0	0	0	0	0	-1	0	-1	0	0	0	0	0	-1	0	0	0	0	0	-1	0	0	0	-1	-1	0	0	0	0	0	0	0	0	-1	0	-1	0	0	-1	-1	0	0	0	0
scaffold760_2	10501	12700	2200	0	-1	0	0	0	0	0	0	0	-1	0	0	0	0	-1	0	0	0	0	0	0	0	0	0	0	0	0	0	0	0	0	0	0	0	0	0	0	0	0	0	0	-1	0	0	0	0
scaffold760_2	169901	172600	2700	0	0	0	0	0	0	-1	0	0	0	0	0	-1	0	0	-1	-1	0	0	0	0	0	0	0	0	-1	0	0	0	0	-1	0	0	0	0	-1	0	0	0	-1	0	0	0	0	0	0
scaffold760_2	213001	215100	2100	0	0	0	0	0	0	0	0	0	-1	0	0	0	0	0	0	0	0	0	0	0	0	0	0	0	0	0	0	0	0	-1	0	0	0	0	0	0	0	0	0	0	0	0	0	0	0
scaffold760_2	232001	242700	10700	0	0	0	-1	-1	-1	-1	-1	-1	0	0	0	0	0	-1	-1	-1	0	-1	-1	-1	0	0	-1	-1	-1	0	-1	-1	-1	-1	-1	0	0	-1	-1	0	0	0	-1	-1	-1	0	-1	-1	0
scaffold760_2	294801	306000	11200	-1	-1	0	-1	0	-1	0	-1	-1	-1	-1	0	-1	-1	-1	-1	-1	-1	0	0	-1	-1	0	0	0	0	-1	0	-1	-1	-1	-1	0	-1	-1	0	-1	0	-1	0	0	-1	-1	-1	0	-1
scaffold7122_1	1	2300	2300	0	0	0	1	1	1	0	0	0	0	0	0	0	1	0	0	1	0	0	0	0	0	1	0	0	0	0	0	0	0	0	0	0	0	0	0	0	0	0	0	0	0	0	0	0	0
scaffold2941_1	239401	267300	27900	0	0	0	1	0	0	0	0	1	0	0	0	0	1	0	0	0	0	0	1	0	0	0	0	0	0	0	0	0	0	0	0	0	0	0	0	0	0	0	0	0	0	0	0	0	0
scaffold1910_1	816901	819500	2600	0	0	0	-1	0	0	0	0	0	-1	0	0	0	0	0	0	0	0	0	0	0	0	0	0	0	0	0	0	-1	0	0	0	0	0	0	0	0	0	0	0	0	0	0	-1	0	-1
scaffold3115_1	801	3200	2400	0	0	0	0	0	0	0	0	0	0	0	0	0	0	0	0	0	0	0	0	0	0	0	0	0	0	0	0	1	0	0	0	0	1	1	0	0	0	0	0	0	0	0	0	0	0
scaffold1360_1	528301	530700	2400	0	0	0	0	0	-1	0	0	0	0	0	0	0	0	0	0	0	0	-1	0	0	0	0	0	0	0	0	0	0	0	0	0	0	0	-1	0	0	0	0	0	0	0	0	0	0	0
scaffold2838_1	1	79400	79400	1	0	0	1	1	0	0	0	0	0	1	0	1	0	0	0	1	1	1	1	1	1	1	1	0	0	0	1	1	1	0	1	0	1	1	1	1	0	1	0	0	1	1	1	1	0
scaffold1858_1	224901	240200	15300	0	0	0	0	0	0	0	0	0	0	0	0	-1	-1	0	0	0	0	0	0	0	0	0	0	0	0	0	0	0	0	0	0	0	0	0	0	0	0	0	-1	0	0	0	0	0	0
scaffold7967_1	1	1900	1900	0	-1	-1	0	0	0	-1	0	0	0	0	0	0	0	0	0	0	0	0	-1	0	0	0	0	-1	-1	-1	-1	0	0	0	-1	-1	0	-1	0	0	0	0	0	0	0	0	0	0	0
scaffold8949_1	1	6500	6500	-1	0	-1	-1	0	-1	0	0	0	0	0	-1	0	-1	0	0	0	0	0	0	0	0	0	0	0	0	0	0	0	0	0	-1	-1	0	0	-1	0	0	0	-1	0	0	0	0	0	-1
scaffold2243_1	224201	225900	1700	0	0	0	0	0	0	0	0	0	0	0	-1	0	0	0	0	0	0	0	0	0	0	0	0	-1	0	0	0	0	0	0	0	0	0	0	0	0	0	0	0	0	0	0	0	0	0
C99678135_1	1	2300	2300	1	0	0	0	0	1	1	1	1	1	1	1	1	0	1	1	1	1	1	0	1	1	1	1	1	1	1	1	1	1	1	1	1	1	1	1	1	1	1	1	0	1	0	1	1	0
scaffold1212_1	319901	323800	3900	-1	-1	-1	0	0	0	-1	0	0	-1	-1	-1	0	-1	0	0	-1	0	-1	0	0	0	-1	0	0	0	-1	0	-1	-1	-1	0	-1	0	0	0	-1	0	0	0	0	0	-1	-1	-1	-1
scaffold2002_1	1508001	1510900	2900	0	0	0	0	-1	0	0	0	0	0	0	0	-1	-1	0	0	0	0	-1	0	0	0	0	0	0	0	0	0	0	0	0	0	0	0	0	0	0	0	0	0	0	0	0	0	0	0
scaffold2002_1	1740301	1742600	2300	0	0	-1	0	-1	0	0	0	0	-1	0	0	0	0	0	0	-1	0	0	0	0	0	0	0	0	0	-1	0	0	0	0	0	-1	0	0	0	0	0	0	0	0	0	0	0	-1	0
scaffold2002_1	2520201	2687500	167300	0	0	0	0	0	0	1	0	0	0	0	0	0	0	-1	0	0	0	0	0	1	0	0	0	0	0	0	0	1	0	0	0	0	0	0	0	0	0	0	0	0	0	0	0	0	0
scaffold7773_1	1	1600	1600	0	0	0	0	0	0	0	0	0	0	0	0	0	0	0	0	-1	-1	0	0	0	0	0	0	0	0	0	0	0	0	0	0	-1	0	0	0	-1	0	0	0	0	0	0	0	0	0
scaffold1226_1	622601	943600	321000	0	0	0	0	1	0	0	0	1	0	0	0	1	1	0	0	0	0	0	0	0	0	0	0	0	0	0	0	0	0	0	0	0	0	0	0	0	0	0	1	0	0	0	0	0	0
scaffold1830_1	189701	194500	4800	0	0	0	0	0	0	0	-1	0	0	0	0	0	0	0	0	0	0	0	0	0	0	0	0	0	0	0	-1	0	0	0	0	0	-1	0	0	0	0	0	0	0	0	0	0	0	0
scaffold1785_1	26501	34400	7900	0	0	0	0	0	0	0	0	0	-1	-1	-1	0	0	0	0	0	0	0	0	-1	-1	0	0	0	0	0	0	0	0	0	0	0	0	0	0	-1	-1	0	0	0	0	0	-1	0	-1
scaffold1785_1	43001	47700	4700	0	0	0	0	-1	-1	0	0	0	-1	-1	-1	-1	-1	-1	-1	0	-1	0	0	-1	-1	-1	0	-1	-1	-1	0	-1	0	0	0	-1	0	0	-1	-1	-1	0	-1	0	-1	0	-1	-1	-1
scaffold1785_1	220001	227900	7900	0	0	0	0	0	0	0	0	0	0	0	0	0	0	0	0	0	0	0	0	0	0	0	0	0	0	0	0	0	0	0	0	0	0	0	0	1	1	1	0	0	0	0	0	0	0
scaffold1785_1	474001	477000	3000	-1	-1	0	0	0	0	0	0	0	0	0	-1	0	0	0	0	0	0	0	0	0	-1	-1	0	0	-1	0	-1	0	-1	0	-1	-1	0	0	-1	-1	-1	-1	0	0	0	0	0	0	0
scaffold3308_1	1	36400	36400	0	0	1	0	0	0	0	0	0	0	0	0	0	0	0	0	0	0	0	0	0	0	0	0	0	0	0	0	0	-1	0	0	0	1	0	0	0	0	0	1	0	0	-1	0	1	0
scaffold285_1	1871501	1873400	1900	-1	0	0	0	0	0	0	0	0	0	0	0	0	0	0	0	0	0	0	0	-1	0	0	-1	0	0	0	0	0	0	0	0	0	0	0	0	0	0	0	-1	0	0	-1	0	0	0
scaffold9621_1	1	14300	14300	0	-1	0	-1	-1	0	-1	-1	0	-1	-1	-1	-1	0	0	0	0	0	-1	-1	-1	-1	0	-1	0	0	0	-1	0	-1	-1	0	0	-1	-1	0	-1	-1	-1	-1	-1	-1	-1	-1	0	-1
scaffold11253_1	1	2300	2300	0	0	0	0	0	0	-1	0	0	0	0	0	0	-1	0	0	0	0	0	0	0	0	0	0	0	0	0	0	0	0	-1	0	0	0	0	-1	0	0	0	-1	0	0	0	0	0	0
scaffold1377_1	515901	520500	4600	0	0	0	0	0	0	0	-1	0	0	0	0	0	0	0	0	0	0	0	-1	0	0	0	0	0	0	0	0	0	0	0	0	0	0	0	0	0	0	0	0	0	-1	0	0	0	0
scaffold7821_1	1	13600	13600	0	0	-1	0	0	0	0	-1	0	0	0	-1	-1	0	1	0	0	0	0	0	0	0	0	0	0	0	0	0	0	0	0	0	0	-1	-1	0	0	0	0	0	-1	0	0	-1	0	0
scaffold4538_1	1	16000	16000	1	0	1	0	0	0	0	1	0	1	0	0	0	1	0	0	0	0	0	1	1	1	0	1	0	0	0	0	0	1	0	0	0	1	1	1	0	0	0	0	1	1	1	1	0	0
scaffold421_1	1	180700	180700	-1	-1	-1	1	0	-1	0	-1	0	0	-1	-1	0	-1	0	0	0	0	-1	0	0	0	-1	-1	-1	-1	-1	-1	0	-1	0	-1	-1	0	-1	-1	0	0	-1	0	-1	-1	-1	1	0	0
scaffold8487_1	1	1900	1900	0	0	0	0	0	0	0	0	0	0	0	-1	0	0	0	0	-1	0	0	-1	0	0	0	0	0	0	-1	0	0	0	0	0	0	-1	0	0	0	0	0	0	0	0	0	0	0	0
scaffold3188_1	1	16200	16200	0	0	0	0	0	0	0	1	0	0	0	0	0	0	0	0	0	0	1	0	1	0	0	0	0	0	0	1	1	1	0	0	0	1	1	1	0	0	1	0	0	0	0	0	0	0
scaffold839_1	1	2500	2500	1	1	1	0	1	0	0	0	0	1	1	1	0	0	0	1	0	1	0	1	0	1	1	1	1	1	1	1	1	1	1	1	1	1	1	1	1	1	1	0	0	0	1	1	1	1
scaffold1674_1	149801	156900	7100	0	0	0	0	-1	0	-1	0	0	0	0	0	0	0	0	0	-1	0	-1	0	-1	-1	0	-1	0	0	-1	0	0	0	-1	-1	-1	0	0	0	0	-1	0	0	0	0	0	0	0	0
scaffold2447_1	58701	61700	3000	0	-1	0	-1	0	0	0	-1	0	0	-1	-1	0	-1	0	0	0	0	0	0	0	-1	-1	-1	0	0	0	0	0	0	0	0	-1	-1	-1	0	0	0	0	0	0	0	0	0	-1	0
scaffold2447_1	850401	852600	2200	0	0	0	0	0	0	0	0	0	0	-1	-1	-1	0	0	0	0	0	0	0	0	-1	0	0	0	0	0	0	0	-1	0	-1	0	0	0	-1	0	0	-1	0	0	0	-1	-1	0	0
scaffold2447_1	901101	907100	6000	0	-1	-1	0	0	-1	0	0	0	0	-1	0	0	-1	0	-1	0	0	0	0	0	0	-1	-1	0	0	0	0	0	0	-1	-1	0	0	0	0	0	0	0	0	-1	0	-1	0	0	-1
scaffold2447_1	1009001	1011900	2900	0	0	0	0	0	-1	0	0	0	0	0	0	0	0	0	0	-1	0	0	-1	0	0	0	0	0	0	0	0	0	0	0	0	0	0	0	0	0	0	0	0	0	0	0	0	0	0
scaffold2447_1	1733101	1739300	6200	0	0	0	-1	0	0	0	-1	0	-1	0	0	0	0	0	0	0	0	0	0	-1	0	0	0	0	0	0	0	0	0	-1	0	-1	0	0	0	0	0	0	-1	-1	0	0	-1	0	0
scaffold3134_1	73401	82400	9000	1	1	0	0	0	0	0	0	0	0	0	1	0	0	0	1	0	0	1	0	0	1	1	1	1	0	0	1	1	0	1	0	0	0	0	0	0	0	0	0	0	0	0	1	0	0
scaffold1914_1	649301	659500	10200	-1	0	0	-1	-1	0	0	0	0	-1	0	-1	-1	0	0	0	0	0	0	0	0	0	0	0	0	0	0	0	0	0	0	-1	0	-1	0	0	0	0	0	0	0	0	0	0	0	0
scaffold515_1	620201	623900	3700	0	-1	0	0	-1	0	0	0	-1	0	0	0	0	0	0	-1	0	0	0	0	0	0	0	0	0	0	0	0	0	0	0	0	0	0	0	0	0	0	0	-1	0	0	-1	-1	0	-1
scaffold515_1	814001	816400	2400	0	-1	-1	-1	0	0	-1	0	0	-1	0	0	0	0	0	-1	-1	0	-1	-1	0	0	0	0	-1	0	-1	-1	-1	0	0	0	0	-1	0	-1	-1	0	0	-1	0	0	-1	0	0	0
scaffold515_1	1836501	1838900	2400	0	0	0	0	0	0	0	0	0	-1	0	0	0	0	0	0	0	0	0	0	0	0	0	-1	-1	0	-1	0	0	0	0	0	0	0	0	0	0	-1	0	0	0	0	0	0	0	-1
scaffold2667_1	14001	23400	9400	1	0	0	0	0	0	0	0	0	0	1	1	0	0	0	0	0	0	0	0	0	0	0	0	0	0	0	0	0	0	0	0	0	0	0	0	0	0	0	0	0	0	0	0	0	0
scaffold655_1	401901	405200	3300	-1	0	-1	0	-1	0	0	0	0	0	-1	-1	0	0	0	-1	-1	-1	0	0	0	-1	-1	0	0	-1	-1	0	0	0	-1	0	-1	-1	-1	0	-1	-1	-1	0	-1	0	0	-1	-1	-1
scaffold655_1	423001	431400	8400	0	0	0	0	0	0	0	0	0	0	0	0	0	0	-1	0	0	0	0	0	0	0	0	0	0	0	0	0	0	0	0	0	0	0	0	0	0	1	1	0	0	0	0	0	0	0
scaffold655_1	546901	604000	57100	0	0	0	0	0	0	0	0	0	0	0	0	0	0	0	0	0	0	0	0	0	0	0	0	0	1	0	0	0	0	0	0	0	0	0	0	1	1	1	0	0	0	0	0	0	0
scaffold4565_1	17001	19100	2100	-1	0	0	0	0	0	0	0	0	0	0	0	0	0	0	0	0	0	0	0	0	-1	0	0	0	0	0	0	0	0	-1	-1	0	0	0	0	-1	0	-1	0	0	0	0	0	0	0
scaffold3257_1	7901	39900	32000	0	0	0	0	0	0	0	0	0	0	0	0	0	0	1	0	0	1	0	0	0	1	1	0	0	0	1	0	0	0	0	0	0	0	0	0	0	0	0	0	0	0	0	0	0	0
scaffold542_1	698801	701200	2400	0	-1	-1	0	-1	-1	-1	-1	0	0	0	-1	0	0	-1	-1	-1	0	-1	-1	-1	-1	0	-1	-1	0	0	0	-1	-1	0	0	-1	0	-1	0	0	-1	0	0	-1	-1	0	-1	-1	-1
scaffold542_1	1724101	1727300	3200	0	0	0	0	0	-1	-1	0	-1	0	0	0	0	0	0	0	0	-1	0	0	0	0	0	0	0	0	0	0	0	0	0	0	0	0	0	0	0	0	0	0	-1	0	0	0	0	0
scaffold542_1	1936401	1940300	3900	0	-1	-1	0	0	0	-1	-1	0	-1	-1	-1	0	0	-1	-1	0	0	-1	0	-1	-1	-1	0	-1	-1	-1	0	-1	0	0	0	-1	0	0	-1	-1	0	0	0	0	-1	-1	0	0	0
scaffold542_1	2012201	2018500	6300	0	0	0	-1	0	0	-1	-1	0	0	0	0	-1	0	0	-1	0	0	0	0	0	0	0	0	0	0	0	-1	-1	0	0	0	0	0	0	0	0	0	0	0	0	0	0	0	0	0
scaffold3163_1	1	16600	16600	-1	0	-1	-1	-1	-1	0	-1	0	0	-1	-1	0	-1	0	0	0	0	-1	0	0	0	0	0	0	0	0	0	0	-1	0	-1	-1	0	-1	-1	0	0	0	0	-1	-1	0	0	0	0
scaffold5496_1	1	6200	6200	-1	0	0	-1	-1	0	0	-1	0	0	0	0	0	0	-1	0	0	0	0	0	0	-1	0	0	-1	0	0	0	0	-1	0	0	0	0	-1	0	-1	0	0	0	-1	0	0	-1	0	0
scaffold2847_1	1	62400	62400	-1	0	-1	-1	-1	-1	0	-1	0	0	-1	-1	0	-1	0	0	0	0	-1	0	0	0	0	0	0	0	0	-1	0	-1	0	-1	-1	0	-1	-1	0	0	0	0	-1	-1	0	-1	0	0
scaffold3959_1	301	4400	4100	0	0	0	0	0	0	1	0	0	0	0	0	1	0	0	0	1	0	0	0	0	0	0	0	1	0	0	1	0	1	0	0	0	0	0	0	1	0	0	0	0	0	1	0	0	0
scaffold4120_1	1	4100	4100	0	0	0	1	1	1	0	1	1	1	0	0	1	1	1	0	0	0	1	1	1	0	0	0	0	0	1	1	1	1	0	0	0	1	0	1	0	0	1	0	0	1	0	0	0	1
scaffold216_1	688601	1815300	1126700	0	0	0	0	1	1	0	1	1	-1	-1	0	0	0	0	-1	0	0	0	-1	0	0	0	0	0	0	0	0	-1	1	0	-1	0	0	0	0	0	0	0	0	0	-1	0	0	0	-1
scaffold216_1	2452801	2457400	4600	0	0	0	0	0	0	0	0	-1	0	0	0	0	-1	0	0	0	0	0	0	0	0	0	0	0	0	0	0	0	0	0	0	0	0	0	0	0	0	0	0	0	-1	0	0	0	0
scaffold216_1	2554001	2557000	3000	0	0	0	-1	0	0	0	-1	0	0	-1	0	0	0	0	0	0	0	-1	0	0	0	0	0	0	0	0	0	-1	0	0	0	0	0	0	-1	0	0	0	0	0	0	0	-1	-1	0
scaffold216_1	2672801	2923200	250400	0	0	0	0	1	0	0	0	1	0	0	0	1	0	0	0	0	0	0	0	0	0	0	0	0	0	0	0	0	0	0	0	0	0	0	0	0	0	0	0	0	0	0	0	0	0
scaffold216_1	3184001	3185900	1900	0	0	0	0	0	0	0	0	0	0	-1	0	-1	0	0	0	0	-1	0	0	0	0	0	0	0	0	0	0	0	0	0	-1	-1	0	0	0	0	0	0	0	0	0	0	-1	0	0
scaffold3826_1	1	5800	5800	0	0	0	0	0	0	0	0	0	0	0	0	0	0	0	-1	0	0	0	0	0	0	0	0	0	0	0	0	0	-1	0	0	0	0	0	-1	0	0	0	0	0	-1	0	0	0	0
scaffold2422_1	1	35100	35100	1	1	1	0	0	1	1	1	1	1	1	1	1	1	1	1	1	1	1	1	1	1	1	1	1	1	1	1	1	1	1	1	1	1	1	1	1	1	1	1	1	1	1	0	1	-1
scaffold2536_1	28301	37800	9500	0	-1	0	-1	-1	-1	0	-1	0	0	-1	-1	-1	-1	-1	-1	-1	0	0	-1	-1	-1	-1	-1	0	-1	-1	0	0	0	0	-1	-1	0	-1	-1	-1	-1	0	-1	-1	0	-1	-1	0	0
scaffold3156_1	1	18600	18600	0	0	1	0	0	0	0	0	0	0	0	0	0	0	0	0	0	0	0	0	0	0	0	0	1	1	0	0	1	0	0	0	0	1	1	0	0	0	0	0	1	0	0	0	1	0
scaffold2040_1	350801	354300	3500	1	0	0	0	0	0	0	0	0	0	0	0	0	0	0	0	0	0	0	0	0	0	0	0	0	0	0	0	0	0	0	0	0	0	0	0	1	1	1	0	0	0	0	0	0	0
scaffold1986_1	445201	451800	6600	-1	-1	-1	-1	-1	-1	0	-1	-1	-1	-1	-1	-1	-1	-1	-1	0	-1	-1	-1	-1	-1	-1	-1	-1	-1	-1	-1	-1	-1	-1	-1	-1	-1	-1	-1	-1	-1	-1	-1	0	0	-1	-1	-1	-1
scaffold1083_1	177301	180600	3300	0	0	0	0	0	0	0	-1	0	0	0	0	0	-1	-1	0	0	0	0	0	-1	0	0	0	0	0	0	0	0	0	0	0	-1	0	0	0	0	0	0	0	0	0	0	0	0	0
scaffold1083_1	415701	418600	2900	0	0	-1	0	-1	0	0	-1	0	0	0	0	0	0	0	0	0	-1	0	0	0	0	0	-1	0	0	0	0	0	0	0	0	0	0	0	0	0	0	0	0	0	0	0	0	0	0
scaffold1083_1	948801	951000	2200	0	0	0	0	0	-1	0	0	0	0	0	0	-1	0	0	0	0	0	-1	0	0	0	0	0	0	0	0	0	0	0	0	0	0	0	0	0	0	0	0	0	0	0	0	0	0	0
scaffold503_1	410301	412500	2200	0	0	0	0	0	0	-1	0	0	0	0	0	0	0	0	0	0	0	0	-1	0	0	0	0	0	0	0	0	0	0	0	0	0	0	0	0	0	0	0	0	0	-1	0	0	0	0
scaffold503_1	442401	449000	6600	0	0	-1	0	0	0	0	0	0	0	0	0	0	0	0	0	0	0	0	0	-1	0	-1	0	0	0	0	0	0	-1	0	0	0	0	0	0	0	0	0	0	0	0	0	0	0	0
scaffold503_1	742401	748200	5800	0	0	0	0	0	0	-1	0	0	0	0	0	0	-1	0	0	0	0	0	0	0	0	0	0	0	0	0	0	0	0	0	0	0	0	0	0	0	0	0	-1	0	0	0	0	0	0
scaffold2020_1	485901	489500	3600	0	0	0	-1	0	0	0	0	0	0	0	0	0	0	0	0	0	0	0	-1	0	0	0	0	0	-1	0	0	0	0	0	0	0	0	0	0	0	0	0	0	0	0	0	0	0	0
scaffold3058_1	100001	120900	20900	1	1	1	0	0	0	1	0	0	0	1	1	0	0	1	0	1	1	0	1	1	1	1	1	0	0	1	1	0	1	1	1	1	1	1	1	0	0	0	0	1	1	1	1	1	1
scaffold3560_1	1	32800	32800	0	0	0	0	0	-1	0	0	0	0	0	0	0	-1	0	0	0	0	0	-1	0	0	0	0	-1	0	0	0	0	0	0	0	-1	0	0	0	0	0	0	0	0	0	0	0	0	0
scaffold4707_1	1901	13500	11600	0	0	0	-1	0	0	0	0	0	0	1	0	0	0	0	0	0	0	0	0	0	0	0	0	0	1	1	0	0	0	0	0	0	0	0	0	0	0	0	0	0	0	0	0	0	0
scaffold8656_1	6601	11800	5200	0	0	1	0	1	1	0	0	0	0	0	1	0	0	0	0	0	0	0	0	0	0	0	0	1	1	1	0	0	0	0	0	0	1	0	0	0	0	1	0	0	0	0	1	0	0
scaffold2188_1	1	52800	52800	1	1	1	1	1	1	1	1	1	1	1	1	1	1	1	1	1	1	1	1	1	1	1	1	1	1	1	1	1	1	1	1	1	1	1	1	1	1	1	1	1	1	1	1	1	1
scaffold160_1	397701	399900	2200	0	0	0	0	0	0	0	0	-1	0	0	0	0	0	0	0	0	-1	0	-1	0	0	0	0	0	0	0	0	0	0	0	0	0	0	0	0	0	0	0	0	0	0	0	0	0	0
scaffold160_1	421501	429900	8400	0	0	0	0	0	0	0	-1	0	0	0	0	0	0	0	0	0	0	0	0	0	0	0	0	0	0	0	0	0	0	-1	0	0	0	0	-1	0	0	0	0	0	0	0	0	0	0
scaffold160_1	530701	532700	2000	0	0	0	0	-1	0	0	0	0	-1	0	0	0	0	0	0	0	0	0	0	0	0	0	0	0	-1	0	0	0	0	0	-1	0	0	0	0	0	0	0	0	0	0	0	0	0	-1
scaffold1466_1	52401	55000	2600	0	-1	0	0	0	0	0	0	0	0	0	-1	0	0	0	0	0	0	0	0	0	0	0	0	-1	0	0	0	0	0	0	0	0	0	0	0	0	-1	0	0	0	0	0	0	0	0
scaffold1466_1	186801	198100	11300	0	0	0	0	0	0	0	0	0	0	0	1	0	0	-1	1	1	0	0	0	0	0	0	-1	0	0	0	0	0	0	0	0	0	0	0	0	0	-1	0	0	0	0	0	1	0	0
scaffold2748_1	1	36500	36500	0	0	-1	0	0	0	-1	0	0	0	-1	-1	-1	-1	-1	0	0	0	0	-1	-1	-1	0	-1	-1	-1	-1	-1	-1	0	0	-1	-1	-1	-1	-1	-1	0	0	0	-1	-1	0	-1	0	-1
scaffold114_1	4101	6900	2800	0	0	0	-1	0	0	0	0	0	0	0	0	0	0	0	0	0	0	-1	0	0	0	0	0	0	0	0	0	0	0	0	0	0	0	-1	0	0	0	0	0	0	0	0	0	0	0
scaffold114_1	11601	13900	2300	0	0	0	0	0	1	0	0	0	0	0	0	0	0	0	0	0	0	1	0	0	0	0	0	0	0	0	1	0	0	0	0	0	0	0	0	0	0	0	0	0	0	0	0	0	0
scaffold114_1	17201	24000	6800	0	0	0	0	0	1	0	0	0	0	0	0	0	0	0	0	0	0	1	0	0	0	0	0	0	0	0	0	0	1	0	0	0	0	0	0	0	0	0	0	0	0	0	0	0	0
scaffold5633_1	1	10600	10600	-1	0	0	0	0	-1	0	-1	-1	-1	-1	0	-1	0	-1	0	0	-1	-1	-1	0	-1	-1	0	0	-1	-1	0	0	-1	-1	0	0	-1	0	-1	-1	-1	0	0	-1	-1	-1	0	0	-1
scaffold1036_1	16601	28800	12200	1	0	0	0	0	0	0	0	0	1	0	0	0	0	0	0	1	1	0	0	0	1	1	0	0	0	0	1	0	0	0	0	1	0	0	0	0	0	0	0	0	0	0	0	0	0
scaffold587_1	319001	321200	2200	0	0	0	0	0	0	0	0	0	-1	0	0	0	0	0	0	0	0	0	-1	0	-1	0	0	0	0	0	0	0	0	0	0	0	0	0	0	0	-1	0	0	0	-1	0	0	0	0
scaffold1846_1	436401	442200	5800	1	0	0	0	1	0	1	1	0	0	1	1	0	0	1	0	1	0	0	1	1	1	1	0	1	0	1	1	1	0	0	1	1	1	1	1	1	0	0	0	0	0	1	0	0	1
scaffold330_1	1426801	1429200	2400	0	0	0	0	-1	0	0	-1	0	0	0	0	0	0	0	0	0	0	0	0	0	0	0	0	0	0	0	0	0	-1	0	0	0	0	0	0	0	0	0	0	0	0	0	0	0	0
scaffold330_1	1440901	1451900	11000	0	0	0	0	0	0	0	0	0	0	0	0	-1	0	0	0	0	0	0	0	-1	0	0	0	0	0	0	0	0	0	0	0	0	0	0	0	0	-1	0	0	0	0	0	0	0	0
scaffold246_1	583801	585900	2100	0	0	0	0	0	0	0	0	0	0	0	0	0	0	0	0	0	0	0	0	1	0	0	1	0	0	1	0	0	1	0	0	0	0	0	0	0	1	0	0	0	0	0	0	0	0
scaffold3175_1	1	34200	34200	0	-1	0	0	-1	-1	-1	-1	0	-1	0	0	-1	0	-1	0	0	0	-1	0	-1	0	-1	0	-1	-1	-1	0	0	0	-1	0	0	0	-1	0	-1	0	0	0	0	0	-1	0	-1	0
C99358356_1	1	1600	1600	0	0	0	0	0	0	0	0	0	0	1	1	0	0	0	0	0	0	1	0	1	0	0	0	0	1	0	0	1	1	1	0	1	1	1	1	0	0	1	0	0	1	0	0	0	0
scaffold6760_1	16301	20600	4300	0	0	0	0	-1	-1	0	-1	0	0	0	0	0	0	0	0	0	0	-1	-1	0	0	0	0	0	0	0	0	0	-1	0	0	0	0	0	0	0	0	-1	0	0	0	0	0	0	0
scaffold1357_1	1	7800	7800	0	0	0	1	1	1	1	1	1	1	0	1	1	1	0	0	0	1	0	0	0	0	0	1	1	0	1	1	0	0	1	0	0	0	0	0	0	0	0	1	0	1	1	0	0	0
scaffold1974_1	1	10200	10200	0	0	-1	0	-1	0	0	-1	0	0	0	-1	0	0	0	0	0	0	0	0	0	0	0	0	0	0	0	0	0	0	0	0	0	0	0	0	0	0	0	0	-1	0	0	0	-1	0
scaffold6318_1	2201	8000	5800	0	0	0	0	0	0	0	0	0	0	0	0	0	0	0	1	1	0	0	0	0	0	0	1	0	1	0	0	0	0	0	0	1	0	0	0	1	1	0	0	0	0	0	0	0	0
scaffold1375_1	492201	531400	39200	-1	-1	0	-1	0	0	0	-1	0	-1	0	0	-1	0	-1	0	-1	0	-1	0	0	0	0	0	0	0	0	-1	0	0	0	0	-1	0	0	0	0	0	0	-1	-1	0	0	0	0	-1
scaffold1375_1	2672101	2953900	281800	0	0	0	0	0	0	0	1	0	0	0	0	1	1	0	0	0	0	0	0	0	0	0	0	0	0	0	0	0	0	0	0	0	0	0	0	0	0	0	0	0	0	0	0	0	0
scaffold9333_1	2001	3900	1900	0	0	0	0	1	0	0	0	0	0	1	0	0	0	0	0	0	1	0	0	0	0	0	0	0	0	0	0	0	0	0	0	0	0	0	0	0	0	0	0	0	0	0	0	0	0
scaffold656_1	1107001	1115700	8700	0	0	1	0	0	0	0	0	0	1	0	0	0	0	0	0	1	1	0	0	0	1	0	0	1	0	0	0	1	1	0	0	0	1	0	0	0	0	1	0	0	0	0	0	0	0
scaffold12957_1	1	2300	2300	1	0	1	0	0	0	0	0	0	1	1	1	0	0	1	1	1	1	1	0	0	1	1	1	1	1	1	0	1	1	1	1	1	1	1	1	1	1	1	1	0	0	1	1	1	0
scaffold12957_1	3201	6000	2800	1	1	1	0	1	0	0	0	0	1	1	1	1	0	1	1	1	1	1	0	0	1	1	1	1	1	1	1	1	1	1	1	1	1	1	1	1	1	1	1	0	0	1	1	1	0
scaffold5277_1	1	3800	3800	0	0	0	0	0	0	0	0	0	0	-1	0	0	0	0	-1	0	0	0	0	0	0	0	-1	0	0	0	-1	0	0	0	-1	-1	0	0	0	0	0	0	0	-1	0	0	0	-1	-1
scaffold3815_1	1	25700	25700	0	1	1	0	0	-1	0	1	1	0	1	1	-1	1	0	1	0	1	1	1	1	1	1	0	1	1	1	0	-1	0	1	1	1	1	1	1	1	0	1	1	0	0	1	1	1	-1
scaffold2403_1	12401	42100	29700	0	1	1	0	0	0	0	0	0	0	0	0	0	0	0	1	1	1	0	0	0	0	1	0	0	0	1	0	0	1	0	1	0	0	0	1	1	1	0	0	0	0	1	0	0	0
scaffold6459_1	1601	5100	3500	0	0	0	0	1	0	1	0	0	0	0	0	0	1	0	0	0	0	1	0	0	0	0	0	0	1	0	1	0	0	0	0	0	0	1	0	0	0	0	0	0	0	0	1	0	0
scaffold1752_1	492901	496000	3100	-1	0	0	0	0	0	0	0	0	0	0	0	0	0	0	0	0	0	0	0	0	0	0	0	0	-1	0	0	0	0	0	0	0	0	0	0	0	0	0	0	0	0	-1	0	0	0
scaffold4406_1	1	2000	2000	0	0	0	0	0	0	0	0	0	0	0	0	0	0	0	0	0	0	0	0	0	0	0	0	0	0	0	1	1	0	0	0	0	1	0	0	0	0	0	0	0	0	0	0	0	0
scaffold10781_1	1	2600	2600	0	0	0	-1	0	0	0	0	0	0	0	0	0	-1	0	0	0	0	0	0	0	0	0	0	0	0	0	0	0	0	0	0	0	0	0	0	0	0	0	0	0	-1	0	0	0	0
scaffold2599_1	235601	237700	2100	0	0	-1	0	0	0	-1	0	0	0	0	0	0	0	0	0	0	-1	0	0	0	-1	0	0	0	0	0	0	0	0	0	0	0	-1	0	-1	0	0	0	0	-1	0	0	0	0	0
scaffold2190_1	1	26400	26400	-1	0	0	0	0	0	0	-1	-1	-1	0	0	-1	0	-1	-1	0	-1	-1	-1	0	-1	0	1	0	-1	-1	0	0	-1	0	0	0	0	0	0	0	0	0	0	-1	0	-1	0	0	-1
scaffold2029_1	1187701	1189700	2000	0	0	0	0	0	0	0	0	0	0	-1	0	0	0	0	0	0	0	-1	0	0	0	0	0	0	0	0	0	0	0	0	0	-1	0	-1	0	0	0	-1	0	0	0	0	0	0	0
scaffold320_1	32501	34600	2100	0	0	0	0	0	0	0	0	0	0	0	0	0	0	0	0	0	0	0	-1	0	-1	0	0	0	0	0	0	0	0	-1	0	0	0	0	0	0	0	0	0	0	0	0	0	0	0
scaffold320_1	484601	487300	2700	-1	0	-1	0	0	0	-1	-1	0	-1	0	0	0	0	0	-1	-1	-1	-1	0	0	-1	0	0	0	0	0	0	0	0	-1	0	-1	0	0	0	0	-1	0	-1	-1	0	0	-1	0	0
scaffold1047_1	160701	621000	460300	0	0	0	0	0	1	-1	0	-1	0	0	0	0	0	0	0	0	0	0	0	1	0	0	0	0	0	0	0	0	0	0	0	0	0	0	0	0	0	0	1	0	0	0	0	0	1
scaffold1047_1	650601	653900	3300	0	0	0	0	0	0	0	-1	0	0	0	0	-1	0	0	0	0	0	0	0	0	0	0	0	0	0	-1	0	0	0	0	0	0	0	0	0	0	0	0	0	0	0	0	0	0	0
scaffold935_1	2406501	2409100	2600	0	0	0	0	0	0	0	0	0	0	-1	0	-1	0	0	0	0	0	0	0	0	0	0	0	0	0	0	0	0	0	0	0	0	0	0	0	0	0	0	0	0	0	0	0	-1	0
scaffold935_1	2922401	2924500	2100	0	0	0	-1	0	0	0	0	0	0	-1	-1	0	0	0	0	0	0	0	0	-1	0	0	0	0	0	0	0	0	0	0	0	0	-1	0	0	0	0	0	0	0	-1	0	-1	-1	-1
scaffold2569_1	11201	13100	1900	0	0	0	0	-1	0	0	0	0	0	0	0	0	0	0	0	0	0	0	0	0	0	0	0	0	0	0	0	0	0	0	0	0	0	0	0	0	0	-1	0	0	0	0	-1	0	0
scaffold3310_1	1	2500	2500	-1	-1	0	-1	0	0	0	0	0	-1	-1	-1	-1	0	0	-1	-1	-1	-1	0	-1	0	0	0	0	-1	0	-1	-1	-1	0	0	-1	0	-1	-1	0	0	0	0	0	0	-1	-1	0	-1
scaffold1128_1	1	8200	8200	0	0	0	0	0	0	0	0	0	0	0	0	-1	0	0	0	0	0	0	0	0	0	0	0	0	0	0	0	0	0	0	0	-1	0	0	0	0	0	0	0	-1	0	0	-1	0	0
scaffold827_1	1962401	1965400	3000	0	0	0	0	0	0	0	0	0	0	0	0	-1	0	-1	0	0	0	0	0	-1	0	0	0	0	0	0	0	0	0	0	0	0	0	0	0	0	0	0	0	0	0	0	0	0	0
scaffold4343_1	1	6700	6700	0	0	0	0	0	0	0	-1	0	0	0	0	0	0	0	0	0	-1	0	0	0	0	0	0	0	0	0	0	0	-1	0	0	0	0	-1	0	0	0	0	-1	0	0	0	0	0	0
scaffold1162_1	1	934100	934100	0	0	0	0	1	0	0	0	0	0	0	0	1	0	0	0	0	0	0	1	0	0	0	0	0	0	0	0	0	0	0	0	0	0	0	0	0	0	0	1	0	-1	0	0	0	0
scaffold3961_1	3701	10800	7100	0	0	0	0	0	0	0	0	0	0	0	0	0	0	0	0	0	0	0	0	0	0	0	0	0	0	0	0	0	0	0	1	0	0	0	0	0	0	0	0	0	0	0	1	1	0
scaffold3961_1	11701	19100	7400	1	1	0	0	0	0	0	0	0	0	1	1	0	0	0	1	1	1	0	0	0	0	0	0	0	1	0	0	0	1	0	1	1	0	0	0	0	1	0	0	0	0	1	0	1	-1
scaffold3961_1	20501	33500	13000	1	1	0	0	0	0	0	0	0	0	1	1	0	0	0	1	0	1	-1	0	0	0	0	0	0	1	1	0	1	1	0	1	1	0	0	0	0	1	0	0	0	0	0	1	1	0
scaffold2156_1	609601	613300	3700	0	0	0	0	0	-1	0	0	0	0	0	0	0	0	0	0	0	0	0	0	0	0	0	0	0	0	0	0	0	0	0	-1	0	0	0	0	0	0	0	0	0	0	0	0	0	0
scaffold3037_1	4101	14500	10400	1	0	1	0	0	0	0	0	0	1	1	1	0	1	0	1	0	0	0	0	0	1	0	0	0	0	0	0	0	0	0	1	0	1	1	1	0	1	0	0	0	0	1	1	1	0
scaffold3297_1	1	22100	22100	1	1	1	1	0	0	0	1	0	1	1	1	1	1	1	1	1	1	1	1	1	1	1	1	1	1	1	1	1	1	1	1	1	1	1	1	1	1	1	0	1	1	1	1	1	1
scaffold5408_1	1	2800	2800	-1	0	0	0	0	0	0	0	0	0	0	0	0	0	0	0	-1	0	0	0	0	0	0	0	0	0	0	0	0	0	0	0	0	0	0	0	0	-1	0	0	0	-1	0	0	0	0
scaffold3443_1	41501	86200	44700	0	0	0	0	0	0	0	1	1	0	0	0	0	0	0	0	0	0	0	0	0	0	0	0	0	0	0	1	0	0	0	0	0	0	0	0	0	0	0	0	1	0	0	0	0	0
scaffold3125_1	1	7800	7800	1	1	0	1	1	1	1	1	1	1	1	1	1	1	1	1	1	1	1	1	1	1	1	1	1	1	1	1	1	1	1	1	1	1	1	1	1	1	1	1	1	1	1	1	1	1
scaffold4605_1	1	2400	2400	0	0	0	0	0	0	0	0	0	0	0	0	0	-1	0	0	0	0	0	0	0	0	0	0	0	0	0	0	0	0	0	0	0	0	0	0	0	0	0	-1	0	0	0	0	0	0
scaffold7840_1	1	6600	6600	0	0	0	0	0	0	0	0	0	0	0	0	0	0	0	0	0	0	0	-1	0	0	-1	0	0	0	0	0	0	0	0	0	0	0	0	0	0	0	0	-1	0	-1	0	0	0	0
scaffold794_1	415501	417600	2100	0	0	0	0	0	0	-1	0	0	0	0	0	0	0	0	0	0	0	0	0	-1	0	0	0	0	0	0	0	-1	0	0	0	0	0	0	0	0	0	0	0	0	0	0	0	0	0
scaffold794_1	2418601	2445400	26800	0	0	0	0	0	0	0	0	0	0	0	0	0	0	0	0	0	0	0	0	0	0	0	0	0	0	0	0	0	0	1	0	0	0	0	0	1	1	0	0	0	0	0	0	0	0
scaffold3520_1	6601	10000	3400	0	0	0	1	0	0	0	0	0	0	0	0	1	0	0	0	0	0	0	0	0	0	0	0	0	0	0	0	0	1	0	0	0	1	0	0	0	0	0	0	0	0	0	0	0	0
scaffold2388_1	201001	206400	5400	0	0	0	0	0	0	0	0	0	0	0	0	0	0	0	0	0	0	0	0	0	0	0	0	0	0	0	0	0	0	0	0	0	0	0	0	1	1	1	0	0	0	0	0	0	0
scaffold2388_1	686901	690400	3500	0	0	0	0	0	0	0	0	0	0	0	0	0	0	0	0	0	0	0	0	-1	0	0	-1	0	0	0	0	0	0	-1	0	0	0	-1	0	0	0	0	0	-1	0	-1	-1	-1	-1
scaffold818_1	247001	260400	13400	0	0	1	0	0	0	0	1	0	0	1	1	0	0	0	1	1	1	0	0	1	0	1	1	1	0	1	0	1	0	1	1	1	0	1	0	0	0	0	0	0	0	1	1	1	0
scaffold355_1	285501	290900	5400	0	0	0	0	0	0	0	0	0	-1	0	-1	0	0	0	0	0	0	0	0	0	-1	0	0	0	0	0	0	0	-1	0	0	-1	-1	0	0	0	0	0	-1	0	0	0	0	0	-1
scaffold399_2	702401	705500	3100	0	0	0	0	-1	0	-1	-1	0	-1	0	0	-1	0	-1	0	0	-1	0	0	0	-1	0	0	0	0	-1	0	0	0	0	0	0	0	0	0	0	0	0	0	0	0	0	0	0	0
scaffold761_1	276801	282800	6000	0	-1	0	-1	0	0	0	0	0	0	0	0	0	0	0	0	0	0	-1	0	0	0	0	0	0	0	0	0	0	0	0	0	0	0	0	0	0	0	0	0	0	-1	0	0	0	0
scaffold761_1	1158201	1173600	15400	0	0	0	0	0	0	0	0	0	0	0	0	0	0	0	0	0	0	1	0	0	0	0	0	0	0	0	0	1	1	0	0	1	0	0	0	0	0	0	0	0	0	0	0	0	0
scaffold638_1	476201	479400	3200	0	0	0	0	0	0	0	-1	0	0	0	0	-1	-1	0	0	0	0	-1	-1	0	0	0	0	-1	0	0	0	0	0	0	0	0	-1	0	0	0	0	0	0	0	0	0	0	0	0
scaffold51_1	7001	17500	10500	0	0	0	1	0	0	0	1	0	0	1	0	0	0	0	1	1	1	0	0	0	0	1	0	0	1	0	1	0	1	0	1	1	0	1	0	1	1	1	0	0	0	1	0	1	0
scaffold51_1	19901	45500	25600	1	0	1	0	0	0	0	0	0	1	1	0	0	0	0	1	1	1	0	0	0	0	0	1	1	1	0	1	1	0	0	0	1	1	1	0	0	0	1	0	0	1	0	0	1	1
scaffold51_1	242701	244600	1900	0	0	0	0	0	0	0	-1	0	0	0	0	0	0	0	-1	0	0	-1	0	0	0	0	0	0	0	0	0	0	0	0	0	0	0	0	0	0	0	0	0	0	0	0	0	0	0
scaffold51_1	319401	327100	7700	0	0	0	-1	-1	-1	-1	0	-1	0	0	0	-1	0	0	0	0	0	-1	0	0	0	0	0	-1	0	0	0	0	0	-1	0	0	0	0	0	0	0	0	-1	-1	0	0	0	0	-1
scaffold51_1	781201	785400	4200	0	0	0	0	0	0	0	0	0	0	0	0	0	0	0	0	0	0	0	0	1	1	0	0	0	0	0	0	1	0	0	0	0	0	1	0	0	0	0	0	0	0	0	0	0	0
scaffold241_1	469201	471400	2200	0	0	0	-1	0	0	0	0	0	0	0	0	0	-1	0	0	0	0	0	0	0	0	0	0	-1	-1	0	0	-1	0	-1	0	0	-1	0	0	0	0	0	0	0	0	0	-1	0	0
scaffold94_1	504701	509100	4400	-1	-1	0	0	-1	0	0	0	0	0	0	0	0	0	0	-1	0	0	0	0	0	0	0	-1	-1	0	0	0	0	0	0	0	0	0	0	0	0	0	0	0	0	0	0	-1	0	0
scaffold71_1	1033501	1035700	2200	0	-1	0	0	0	-1	0	0	0	0	0	0	0	0	0	-1	0	-1	0	0	0	0	0	0	0	0	-1	0	0	0	0	-1	0	0	0	0	0	0	0	0	0	0	0	0	0	0
scaffold71_1	1438001	1440000	2000	0	0	0	0	0	0	0	0	0	0	0	0	0	0	0	0	0	-1	0	0	0	-1	0	0	0	0	0	0	0	0	0	0	0	0	0	0	0	0	0	0	0	-1	0	0	0	0
scaffold9802_1	1	5000	5000	1	1	1	1	1	1	1	1	1	1	1	1	1	0	1	1	1	1	1	0	1	1	1	1	1	1	1	1	1	1	1	1	1	1	0	1	1	1	1	1	1	1	1	1	1	0
scaffold2166_1	221701	228600	6900	-1	-1	-1	-1	-1	0	-1	-1	-1	-1	-1	-1	-1	-1	-1	-1	-1	-1	-1	-1	-1	-1	-1	-1	-1	-1	-1	-1	-1	-1	-1	-1	-1	-1	-1	-1	-1	0	-1	0	-1	0	-1	-1	0	0
scaffold2166_1	352101	354000	1900	0	0	0	0	0	-1	0	0	0	0	0	0	0	0	0	0	0	0	-1	-1	-1	0	0	0	0	0	0	0	0	0	0	0	0	0	0	-1	0	0	0	0	0	0	0	0	0	0
scaffold352_1	19901	26400	6500	1	0	1	0	0	0	0	0	0	0	1	0	0	0	0	0	0	0	0	0	0	0	1	0	0	0	0	0	1	0	0	0	0	0	0	0	0	0	1	0	0	0	0	1	0	0
scaffold352_1	648301	654800	6500	0	0	0	0	0	0	0	0	-1	0	-1	0	0	0	0	0	0	0	-1	0	-1	0	0	0	0	0	0	-1	0	0	0	0	0	0	0	0	0	-1	0	0	0	0	0	0	-1	0
scaffold352_1	1243401	1245400	2000	0	0	0	-1	0	0	0	0	0	0	0	0	0	0	0	0	0	0	0	0	0	0	0	0	0	-1	0	0	-1	0	0	0	0	0	0	0	0	0	0	0	0	0	0	0	0	0
scaffold2057_1	86701	103600	16900	0	0	0	0	0	0	0	0	0	1	1	0	0	0	0	0	0	0	0	0	1	0	0	0	1	0	0	1	0	0	1	0	0	0	0	0	0	0	0	0	0	0	0	0	1	0
scaffold12637_1	1	2900	2900	1	1	1	1	1	1	1	1	1	0	1	1	1	0	1	1	1	1	1	1	1	1	1	1	1	1	1	1	1	1	1	1	1	1	1	1	1	1	1	1	1	1	1	1	1	1
scaffold3211_1	1	22000	22000	0	0	-1	0	0	0	0	-1	0	0	0	-1	-1	-1	-1	0	0	0	-1	-1	-1	-1	0	-1	-1	0	0	-1	-1	0	0	-1	0	-1	-1	0	-1	0	-1	0	-1	-1	-1	-1	0	-1
scaffold2390_1	1	8200	8200	-1	-1	-1	-1	-1	-1	-1	-1	0	-1	-1	-1	-1	-1	0	-1	-1	-1	-1	0	0	-1	0	0	0	0	0	0	0	-1	0	-1	-1	-1	-1	-1	0	-1	-1	0	-1	-1	-1	-1	-1	0
C99417234_1	1	1700	1700	1	0	0	0	0	0	1	1	1	1	1	1	0	0	1	1	1	1	1	0	1	1	1	1	1	1	1	1	1	1	1	1	1	0	1	1	1	1	1	1	0	1	0	1	1	0
scaffold8873_1	1	2900	2900	0	0	-1	0	0	0	0	0	-1	0	0	0	0	0	0	0	-1	0	0	0	0	0	0	0	-1	0	0	0	-1	0	0	0	0	0	0	0	0	0	0	0	0	0	0	0	0	0
scaffold680_1	1	67300	67300	0	1	0	0	0	0	1	-1	0	0	1	-1	0	1	-1	-1	1	1	1	0	0	0	-1	0	-1	0	0	0	0	-1	0	1	1	0	-1	0	0	1	0	0	-1	0	1	1	1	-1
scaffold1326_1	1	67200	67200	1	1	1	0	0	0	-1	1	0	0	0	0	0	0	0	1	0	0	0	1	1	1	0	1	0	0	-1	1	0	1	1	1	0	1	0	0	0	0	0	0	0	0	1	1	0	1
scaffold1326_1	649201	652100	2900	-1	0	0	-1	-1	0	-1	-1	-1	-1	-1	-1	0	-1	0	0	-1	0	-1	-1	-1	-1	-1	0	-1	-1	-1	0	-1	0	0	-1	-1	-1	-1	0	-1	0	0	0	-1	0	-1	-1	0	-1
scaffold2547_1	861201	869200	8000	0	0	0	0	0	0	0	0	0	1	0	0	0	0	0	0	0	0	0	0	0	0	0	1	0	0	0	0	1	0	0	0	0	0	0	0	0	0	0	0	0	0	0	0	0	0
scaffold2547_1	1635501	1637700	2200	0	0	0	0	0	0	0	0	0	-1	0	0	0	0	0	0	0	0	0	0	0	0	0	-1	0	0	0	0	0	0	0	0	0	0	0	0	0	-1	0	0	0	0	0	0	0	0
scaffold100_1	253901	261500	7600	-1	0	0	0	0	0	0	0	0	0	-1	0	0	0	0	-1	-1	0	-1	-1	-1	-1	0	-1	0	-1	-1	0	0	-1	-1	-1	-1	-1	0	-1	-1	-1	-1	-1	-1	-1	-1	-1	-1	-1
scaffold100_1	445301	472500	27200	1	1	1	0	0	0	0	0	0	1	1	1	0	0	0	1	1	1	0	0	0	1	1	1	1	1	1	1	1	1	1	1	1	1	1	1	1	1	1	0	1	0	1	1	1	0
scaffold2187_1	4001	13900	9900	1	1	1	0	0	0	0	0	0	1	0	1	0	0	0	1	1	1	0	0	0	1	0	1	1	0	1	0	0	0	0	1	1	1	0	1	0	0	0	0	0	0	1	1	1	0
scaffold1402_1	156101	160200	4100	0	-1	0	0	-1	0	0	0	0	0	0	0	0	-1	-1	0	-1	0	-1	0	0	0	0	0	0	0	0	0	-1	0	0	0	0	0	0	-1	0	0	0	0	-1	0	0	0	0	0
scaffold1402_1	642401	646300	3900	-1	0	0	-1	-1	0	-1	0	-1	-1	-1	0	-1	0	0	-1	-1	0	0	0	0	0	-1	-1	-1	-1	-1	0	0	0	-1	0	0	0	0	0	-1	-1	0	-1	0	0	0	0	-1	-1
scaffold1402_1	1001001	1011100	10100	0	0	0	0	0	0	0	0	0	0	0	-1	0	-1	-1	0	0	0	0	0	0	0	0	-1	0	0	0	0	0	0	0	0	0	0	0	0	-1	0	-1	0	0	0	-1	-1	0	0
scaffold1402_1	1278701	1285700	7000	0	0	0	-1	-1	-1	0	0	0	0	0	0	0	-1	0	0	0	0	0	-1	-1	0	0	0	0	0	0	0	0	0	0	0	0	0	0	0	0	0	0	0	0	0	0	0	0	-1
scaffold2837_2	90301	92300	2000	0	0	0	0	0	0	0	0	0	0	0	0	0	0	0	0	0	0	0	0	0	0	0	0	0	0	0	0	0	0	0	0	0	0	0	0	0	0	-1	0	0	0	0	0	-1	-1
scaffold2837_2	536801	543800	7000	0	0	0	-1	0	0	0	0	0	0	0	0	0	0	0	0	0	0	0	0	1	0	0	0	0	0	0	0	0	0	0	0	0	0	0	0	0	0	0	0	0	0	0	0	0	-1
scaffold952_1	1152001	1175200	23200	0	0	0	1	0	0	0	0	0	0	0	0	0	0	0	0	0	0	0	1	0	0	0	0	0	0	0	1	1	1	0	0	0	1	1	1	0	0	1	0	0	0	0	0	0	0
scaffold2595_1	1	22000	22000	0	-1	-1	0	0	-1	-1	-1	0	0	-1	-1	-1	0	0	0	0	0	0	-1	0	0	0	-1	-1	-1	-1	-1	-1	-1	0	-1	-1	-1	-1	0	0	-1	-1	-1	-1	-1	-1	-1	-1	-1
scaffold6311_1	1	5100	5100	1	1	0	0	1	0	1	0	0	0	0	0	0	1	0	0	0	0	0	0	0	1	0	1	1	0	0	0	0	0	0	0	0	0	0	1	0	0	0	0	0	0	1	1	1	1
scaffold1460_1	102101	104900	2800	0	0	0	0	0	0	0	0	0	0	0	0	-1	0	0	-1	0	-1	0	0	-1	0	0	-1	0	0	0	0	0	0	0	0	0	0	0	0	0	0	0	0	0	0	0	0	0	-1
scaffold1460_1	1219601	1221300	1700	0	0	0	0	0	0	0	0	0	0	0	0	0	0	0	0	0	0	0	0	0	0	0	0	0	0	0	-1	0	-1	0	0	0	0	0	0	0	0	0	0	0	0	0	0	-1	0
scaffold1460_1	1231001	1259500	28500	0	0	0	-1	-1	0	0	0	0	0	0	0	0	0	0	0	0	0	0	0	0	0	0	0	0	1	0	0	0	0	0	0	0	0	0	0	1	0	0	0	0	0	0	0	0	0
scaffold6105_1	1801	5000	3200	0	0	0	-1	-1	0	0	0	0	0	0	0	0	0	0	0	0	0	0	0	0	0	0	0	0	0	0	0	0	0	0	0	0	0	0	0	0	0	0	-1	0	0	0	0	0	0
scaffold2110_1	1	63200	63200	0	0	0	0	0	0	0	0	0	0	0	0	0	0	0	0	0	1	0	0	0	1	1	0	0	0	1	0	0	0	0	0	0	0	0	0	0	0	0	0	0	0	0	0	0	0
scaffold639_1	1	18500	18500	0	0	0	0	0	0	0	0	0	0	0	0	0	0	0	1	0	0	0	0	0	0	0	0	0	0	0	0	0	1	0	0	0	0	0	0	0	0	0	0	0	0	0	0	0	0
scaffold639_1	282601	330300	47700	1	0	0	0	0	-1	-1	-1	-1	0	0	-1	0	-1	0	0	-1	-1	-1	-1	-1	-1	-1	-1	0	-1	-1	-1	-1	-1	-1	0	-1	-1	0	0	-1	-1	0	-1	-1	0	1	0	-1	-1
scaffold9481_1	1	1600	1600	0	0	-1	0	0	0	0	0	0	0	0	0	0	0	0	0	0	0	0	0	0	0	0	0	0	0	0	0	0	0	0	-1	0	0	0	0	0	0	0	0	0	0	0	-1	0	0
scaffold5134_1	1	2500	2500	0	1	1	1	0	1	0	0	1	0	1	1	1	0	1	1	1	0	1	1	0	0	1	1	0	1	1	1	1	1	1	0	1	1	1	1	1	1	0	1	1	0	1	0	1	1
scaffold8858_1	1	3700	3700	0	0	0	0	0	0	0	0	0	0	0	0	0	0	0	0	0	0	0	0	0	0	0	-1	-1	0	0	0	0	0	-1	0	0	0	0	0	0	0	0	0	0	0	0	0	0	0
scaffold236_1	1	64100	64100	0	0	0	1	0	-1	0	0	0	1	1	1	1	0	0	0	0	0	1	0	0	0	0	-1	-1	0	0	-1	-1	0	-1	0	0	1	1	0	0	0	0	0	1	0	1	0	0	-1
scaffold1454_4	1	33000	33000	1	1	0	0	0	0	1	0	0	1	0	0	0	0	0	0	1	1	0	0	0	0	1	0	1	0	0	0	1	0	0	1	1	1	0	0	1	0	0	0	0	0	0	1	0	0
scaffold2322_1	451501	453700	2200	0	0	-1	0	0	0	0	0	0	0	0	0	0	0	0	0	0	0	0	0	0	-1	0	0	0	-1	0	0	0	0	0	0	0	0	0	-1	0	-1	0	0	0	0	0	0	0	0
scaffold3109_1	1	7100	7100	1	0	0	0	0	0	0	0	0	0	1	0	0	0	0	1	0	1	0	0	0	0	1	0	0	0	1	0	1	1	1	0	0	0	0	0	0	0	0	0	0	0	1	1	1	0
scaffold3109_1	8201	16400	8200	0	0	0	0	0	0	0	0	0	0	1	0	0	0	0	0	0	1	0	0	0	0	0	0	0	1	0	0	1	1	0	0	0	0	1	1	0	0	0	0	0	0	0	0	0	0
scaffold1262_1	1157001	1159100	2100	0	0	0	0	0	0	0	0	0	0	0	0	0	0	-1	0	0	0	0	0	0	0	-1	0	0	-1	0	0	0	0	0	0	-1	0	0	0	0	0	0	0	0	0	0	0	0	0
scaffold1262_1	1643801	1651800	8000	-1	0	0	0	0	0	0	0	0	0	0	0	0	0	0	0	-1	0	0	0	0	-1	0	0	0	0	0	0	0	0	0	-1	0	0	0	0	0	0	0	0	0	0	0	0	0	0
scaffold1622_1	101501	103600	2100	0	0	0	0	0	0	0	0	-1	0	0	0	0	0	0	0	0	0	-1	0	0	0	0	0	0	-1	0	0	0	0	0	0	0	0	0	0	0	0	0	0	0	0	0	0	0	0
scaffold472_1	1	2200	2200	-1	0	0	0	0	0	0	0	0	0	0	0	0	0	0	-1	-1	-1	0	0	0	-1	0	-1	0	-1	0	0	0	-1	0	0	-1	0	0	0	0	-1	0	0	0	0	0	0	0	0
scaffold585_1	7401	14400	7000	0	0	0	0	0	0	0	0	0	0	0	0	-1	0	-1	0	0	0	0	0	0	0	0	0	0	0	0	0	0	0	0	0	0	0	0	0	0	0	0	0	-1	0	0	0	0	-1
scaffold716_1	328801	629200	300400	0	0	0	0	0	0	0	0	0	0	0	0	0	0	-1	0	0	0	0	0	0	0	0	0	0	0	0	0	0	0	1	0	0	0	0	0	0	0	0	1	0	0	0	0	0	0
scaffold1678_1	1	31200	31200	0	-1	0	0	-1	0	0	0	0	0	0	0	-1	0	1	0	-1	1	1	0	0	0	0	1	1	0	0	1	-1	0	0	1	0	-1	-1	1	0	0	0	0	0	0	1	0	1	1
scaffold420_1	31901	41700	9800	0	-1	0	0	0	0	0	-1	0	-1	0	0	0	0	0	0	0	-1	0	-1	0	0	-1	-1	0	0	0	0	0	0	0	-1	-1	0	0	0	0	0	0	0	0	-1	0	-1	0	0
scaffold11845_1	1	6200	6200	0	0	0	0	0	-1	-1	0	0	0	0	0	-1	-1	-1	0	-1	0	0	0	0	0	0	0	0	-1	-1	0	-1	-1	0	0	-1	-1	0	-1	-1	0	0	0	-1	0	0	0	-1	-1
scaffold882_1	3280601	3283500	2900	0	0	0	0	0	0	0	0	0	0	0	0	0	0	0	0	0	0	0	0	0	0	0	0	0	0	0	0	0	-1	0	0	0	0	-1	0	0	0	-1	0	0	-1	0	0	0	0
scaffold5326_1	30901	34100	3200	0	0	0	0	0	-1	0	0	0	0	0	0	0	0	0	0	0	-1	0	0	0	0	0	0	0	0	0	0	0	0	0	0	0	0	0	0	0	0	0	-1	-1	0	0	0	0	0
scaffold163_1	49301	53800	4500	-1	0	0	0	-1	0	0	0	0	0	0	0	-1	0	-1	0	0	0	-1	0	0	0	0	0	0	0	0	0	0	0	-1	0	0	0	0	0	0	0	0	0	0	-1	0	0	0	-1
scaffold163_1	99601	103000	3400	-1	0	-1	0	0	0	0	0	-1	-1	0	-1	0	0	0	0	-1	0	-1	0	0	-1	0	-1	-1	-1	0	-1	0	-1	0	0	-1	0	0	0	0	0	0	0	-1	0	0	0	-1	-1
scaffold163_1	694301	699300	5000	-1	-1	-1	-1	0	-1	0	0	0	-1	0	-1	0	-1	-1	-1	-1	-1	0	-1	-1	-1	0	-1	0	-1	-1	-1	-1	-1	-1	-1	-1	-1	-1	-1	-1	-1	-1	-1	0	0	0	-1	-1	0
scaffold3767_1	65601	67700	2100	0	0	0	0	0	0	0	0	0	0	-1	0	0	-1	0	0	0	0	-1	0	0	0	0	0	0	0	0	0	0	0	0	0	0	0	0	0	0	0	0	0	0	-1	0	0	0	0
C99438384_1	1	1800	1800	1	0	0	0	0	1	1	1	1	1	1	1	1	0	1	1	1	1	1	0	1	1	1	1	1	1	1	1	1	1	1	1	1	0	0	1	1	1	1	0	0	1	0	1	1	0
scaffold1168_1	280101	282300	2200	0	0	0	0	0	0	0	0	0	0	0	-1	0	0	0	0	0	-1	-1	0	0	0	-1	0	0	-1	-1	0	0	0	0	0	0	0	0	0	-1	0	-1	0	0	0	0	0	-1	0
scaffold2330_1	70801	74400	3600	0	0	0	0	0	-1	0	0	0	0	-1	0	0	0	-1	-1	0	0	0	0	0	0	-1	0	0	-1	0	0	-1	0	0	-1	0	-1	0	0	0	0	-1	0	0	0	0	0	0	0
scaffold511_3	516001	518300	2300	0	0	-1	0	0	0	0	0	0	0	0	0	0	0	-1	-1	0	0	0	0	0	0	0	0	-1	0	0	-1	0	-1	-1	0	0	0	0	0	0	0	-1	0	0	0	-1	0	0	0
scaffold1085_1	493501	572100	78600	1	1	1	0	0	0	0	0	0	1	1	1	0	0	0	1	1	1	0	0	0	1	1	1	1	1	1	1	1	1	1	1	1	1	1	1	1	1	1	0	0	1	1	1	1	0
scaffold3369_1	1	148900	148900	0	0	0	-1	0	0	0	0	0	-1	0	0	0	1	0	0	0	0	0	0	0	0	0	0	-1	0	0	0	0	0	0	0	0	0	0	0	0	0	0	0	-1	0	0	0	0	-1
scaffold1073_1	454901	464000	9100	0	1	1	0	0	0	0	0	0	0	0	0	0	0	0	0	0	0	0	0	0	0	0	0	0	0	0	0	0	1	1	0	0	0	0	0	0	0	0	0	0	0	0	0	1	0
scaffold2779_1	1	9600	9600	0	0	0	0	0	1	0	0	0	0	0	0	0	0	0	0	0	0	0	0	0	0	0	1	0	0	0	0	0	0	0	1	0	0	0	0	0	0	0	0	0	0	0	0	0	0
scaffold36_1	13401	24400	11000	0	0	0	0	0	0	0	0	0	1	1	1	0	0	0	0	0	1	0	0	0	0	0	0	0	1	0	1	0	0	0	1	1	0	0	0	0	0	0	0	0	0	1	0	1	0
scaffold2958_1	1	5000	5000	0	1	1	0	1	1	0	0	1	1	1	1	1	0	1	1	1	1	1	1	1	1	1	0	1	1	1	1	1	1	1	1	1	1	1	1	0	1	1	1	0	0	0	1	1	1
C99289646_1	1	1500	1500	0	0	0	0	0	0	0	1	1	0	0	0	0	0	0	1	0	0	1	0	0	0	1	1	0	0	1	0	0	0	0	0	0	0	0	0	1	0	0	0	0	0	0	0	0	0
scaffold831_2	1370001	1380500	10500	0	0	-1	-1	-1	-1	0	-1	-1	0	-1	0	0	0	0	-1	0	0	0	-1	0	-1	0	-1	0	-1	-1	0	0	-1	0	-1	0	0	-1	-1	-1	-1	0	0	0	0	-1	-1	-1	-1
scaffold831_2	1436901	1440500	3600	0	0	0	0	0	0	0	0	0	0	0	0	0	-1	0	0	-1	0	0	0	0	0	-1	0	0	0	0	0	0	0	0	0	0	0	-1	0	0	0	0	0	0	0	0	-1	0	0
scaffold2725_1	1	74100	74100	1	-1	0	-1	-1	-1	-1	-1	0	0	-1	1	-1	-1	-1	0	-1	-1	-1	-1	-1	-1	-1	1	-1	-1	-1	0	-1	-1	-1	0	-1	-1	1	-1	-1	-1	-1	-1	-1	1	-1	-1	-1	-1
scaffold1090_1	1	3600	3600	1	1	1	0	0	0	0	0	0	1	0	0	0	0	0	1	0	1	0	0	0	1	0	0	0	0	0	1	1	0	0	0	1	0	1	0	1	0	0	0	0	0	0	1	1	0
scaffold1090_1	34801	48200	13400	0	0	0	0	0	0	0	-1	0	0	0	0	0	0	1	0	0	0	0	0	0	0	1	1	-1	0	0	0	0	0	0	0	0	0	1	0	0	0	0	0	0	0	0	0	0	0
scaffold5844_1	1	14400	14400	0	0	0	1	0	1	0	0	1	0	0	0	0	0	0	0	0	0	1	1	0	0	0	0	0	0	0	1	1	1	0	0	0	0	0	0	0	0	0	0	0	1	0	0	0	0
scaffold2191_1	543801	553300	9500	1	0	0	1	0	1	0	0	0	0	0	0	0	0	0	0	0	1	0	0	0	0	0	0	0	0	0	1	0	0	0	0	0	0	0	0	0	0	0	0	0	0	0	1	0	0
scaffold2191_1	1185901	1191800	5900	-1	0	0	0	0	-1	0	0	0	0	0	0	0	0	-1	0	0	0	0	-1	0	0	0	0	0	0	0	0	0	0	0	0	0	0	0	0	0	0	0	0	0	0	0	0	0	-1
scaffold67_1	1	57200	57200	0	1	0	0	0	0	1	0	0	0	1	0	0	0	-1	1	0	0	0	0	0	0	0	1	-1	0	0	1	0	0	0	0	0	0	-1	0	0	1	1	0	0	0	0	0	1	0
scaffold4196_1	1	3300	3300	1	1	1	0	0	0	0	0	0	0	1	0	0	0	0	1	1	1	0	1	1	1	0	1	1	0	1	1	1	1	1	1	1	1	0	1	0	0	1	0	0	0	1	1	1	0
scaffold931_1	156601	158900	2300	-1	0	0	0	0	0	0	-1	0	0	0	-1	0	0	0	0	0	0	0	0	0	-1	0	0	0	0	0	0	0	0	0	0	0	0	-1	0	0	0	0	0	0	0	0	0	-1	0
scaffold931_1	1414701	1418800	4100	0	-1	-1	-1	0	-1	0	0	-1	-1	-1	-1	-1	-1	-1	-1	0	-1	0	0	-1	-1	-1	-1	0	-1	-1	0	-1	-1	0	-1	0	-1	0	-1	-1	0	-1	0	0	-1	-1	-1	0	-1
scaffold931_1	2317401	2319800	2400	0	0	0	0	0	0	0	0	0	0	0	0	0	0	0	0	0	0	-1	0	-1	-1	0	0	0	0	0	0	0	0	0	0	0	0	0	0	0	0	0	-1	0	0	0	-1	0	-1
scaffold3832_1	1	59400	59400	0	-1	0	-1	-1	-1	-1	0	0	0	-1	1	-1	-1	-1	0	-1	-1	-1	-1	-1	-1	-1	1	-1	-1	-1	0	-1	-1	-1	0	-1	-1	0	-1	-1	-1	-1	-1	-1	1	-1	-1	-1	-1
scaffold384_2	2374701	2557600	182900	1	1	1	1	1	1	0	1	1	1	1	1	1	1	0	1	1	1	1	1	1	1	1	1	1	1	1	1	1	1	1	1	1	1	1	1	1	1	1	0	0	1	1	1	1	1
scaffold5448_1	1	1600	1600	0	0	0	0	0	0	0	0	0	0	0	0	0	0	0	0	0	0	0	0	0	-1	0	0	0	-1	-1	0	0	0	0	0	0	0	0	0	0	0	0	-1	0	0	0	0	0	0
scaffold1478_1	34301	37900	3600	0	0	0	0	0	-1	0	0	0	-1	-1	-1	-1	0	0	-1	0	0	0	0	-1	0	-1	-1	0	-1	0	0	-1	-1	0	0	0	0	0	0	0	-1	0	0	-1	0	-1	-1	0	0
scaffold1478_1	359001	360700	1700	0	0	0	0	0	-1	0	0	-1	-1	-1	0	0	0	0	0	0	0	0	0	0	0	0	0	0	0	0	0	0	0	-1	0	0	-1	0	0	0	-1	0	-1	0	-1	0	0	0	-1
scaffold1131_1	231301	233700	2400	0	0	0	0	0	0	0	0	0	0	0	0	0	0	0	0	0	0	0	0	0	0	-1	0	0	0	0	0	0	0	0	-1	0	0	0	0	0	0	0	0	0	0	0	0	0	-1
scaffold10086_1	1	2500	2500	0	0	0	0	0	0	0	0	-1	0	0	0	0	0	0	0	0	0	0	0	0	0	0	0	0	0	0	0	-1	0	0	0	0	0	0	0	0	0	0	0	0	-1	0	0	0	0
scaffold1286_1	372301	374600	2300	0	0	-1	0	0	0	0	0	0	0	0	-1	0	0	-1	-1	-1	0	0	0	0	0	0	-1	0	0	0	0	0	0	0	0	0	0	0	0	0	0	0	0	-1	0	0	0	0	-1
scaffold2340_1	77301	79500	2200	0	0	0	0	0	0	0	0	0	-1	-1	0	0	0	0	0	0	0	0	0	-1	0	0	0	0	0	0	0	0	0	0	0	0	0	0	0	0	0	0	0	0	0	0	-1	0	0
scaffold130_1	2260101	2263500	3400	0	0	0	0	-1	0	0	0	-1	0	0	0	0	0	0	0	-1	0	0	0	0	0	0	0	0	0	0	0	0	0	0	0	0	0	0	0	0	0	0	0	0	0	0	0	0	0
scaffold2997_1	49801	51800	2000	0	0	0	0	0	0	0	0	0	0	0	0	0	0	0	0	0	0	0	0	0	-1	0	0	0	0	0	0	0	0	0	0	0	0	0	0	0	0	0	0	0	0	-1	0	0	-1
scaffold6605_1	4601	7900	3300	0	0	0	0	0	0	0	0	0	0	0	0	0	0	-1	0	0	0	0	0	0	0	0	0	0	0	-1	0	0	0	0	0	0	0	0	0	0	0	-1	0	0	0	0	0	0	0
scaffold3370_1	1	17000	17000	0	0	0	0	0	1	0	0	0	0	0	0	0	0	0	0	0	0	1	1	0	1	0	0	0	0	0	1	1	1	0	0	0	1	1	1	0	0	1	0	0	0	0	0	0	0
scaffold3637_1	91701	95400	3700	0	0	0	0	0	-1	-1	0	0	0	0	0	0	0	0	0	0	0	0	0	0	0	0	0	0	0	0	0	0	-1	0	0	0	0	0	0	0	0	0	-1	0	0	0	0	0	0
scaffold5355_1	1	8300	8300	0	0	0	0	0	0	1	0	0	0	0	0	0	0	0	0	0	0	0	0	0	0	0	0	-1	0	0	0	0	0	0	0	0	0	0	0	0	0	0	0	0	0	0	0	0	-1
scaffold2596_1	1	8700	8700	-1	-1	-1	-1	-1	-1	0	-1	-1	-1	0	-1	-1	-1	-1	-1	-1	-1	-1	-1	-1	-1	-1	0	-1	-1	-1	-1	-1	-1	-1	-1	-1	-1	0	-1	-1	-1	-1	0	-1	-1	-1	-1	-1	-1
scaffold730_1	101	2800	2700	0	0	0	1	0	0	0	0	1	1	0	0	0	0	0	0	0	0	0	0	1	0	0	0	0	0	0	1	0	0	1	0	0	1	1	1	1	0	1	0	1	0	0	0	1	0
scaffold10730_1	1	6900	6900	1	1	1	1	1	1	1	1	1	1	1	1	0	1	1	1	1	1	1	1	1	1	1	1	0	1	1	1	1	1	1	1	1	1	0	0	1	1	1	1	1	1	1	1	1	1
scaffold3945_1	1	62000	62000	-1	0	-1	0	0	-1	-1	-1	-1	-1	0	0	-1	-1	-1	-1	-1	-1	-1	-1	-1	-1	-1	0	-1	-1	-1	-1	-1	-1	-1	-1	0	-1	0	-1	-1	-1	0	0	-1	-1	-1	0	0	-1
scaffold879_1	186001	188100	2100	0	0	-1	0	0	0	0	0	-1	-1	-1	0	-1	0	0	0	0	-1	0	0	-1	0	0	0	0	-1	-1	0	-1	0	0	0	0	0	0	0	0	0	0	0	0	0	0	0	-1	-1
scaffold879_1	337101	343600	6500	0	0	0	0	0	0	0	0	0	0	0	0	0	0	0	0	0	1	0	0	0	0	0	0	0	0	0	0	0	0	0	0	0	0	0	0	0	0	1	0	0	0	1	0	0	0
scaffold8543_1	1	9600	9600	0	0	0	0	0	0	0	0	0	0	0	1	0	0	0	0	0	0	0	0	1	0	0	0	0	0	0	0	0	0	0	1	0	0	0	0	0	0	0	0	0	0	0	0	0	0
scaffold290_1	1206801	1209000	2200	0	0	0	0	0	0	0	-1	0	0	0	0	0	0	0	0	0	0	0	0	-1	0	0	0	0	0	0	0	0	-1	0	0	0	0	0	0	0	0	0	0	0	0	0	0	0	0
scaffold290_1	1997701	2000900	3200	0	0	0	0	0	0	0	0	0	0	0	0	-1	0	0	0	0	0	0	0	0	0	0	0	0	0	-1	0	0	0	0	0	0	0	0	0	0	0	0	0	0	0	0	-1	0	0
scaffold4093_1	4701	15600	10900	1	0	0	0	1	0	0	0	0	1	1	1	0	0	0	0	0	1	0	0	0	1	0	0	1	1	1	1	1	1	1	0	0	0	1	1	1	1	0	0	0	0	0	0	0	1
scaffold2074_1	300201	305700	5500	-1	-1	0	0	0	-1	-1	0	0	-1	0	0	-1	0	0	0	0	0	0	-1	0	0	0	-1	-1	0	0	0	0	0	-1	0	0	0	0	-1	-1	-1	0	0	0	0	-1	0	0	-1
scaffold3305_1	1	32400	32400	0	0	0	0	0	1	0	1	0	0	0	0	0	0	0	0	0	0	0	0	0	0	0	0	0	0	0	1	0	0	0	0	0	1	0	0	0	0	0	0	0	1	0	0	0	0
scaffold431_1	341201	345900	4700	0	0	0	0	0	-1	0	0	0	0	0	0	0	0	0	0	0	0	0	0	0	0	0	0	-1	0	0	-1	0	0	0	0	0	0	0	0	0	0	0	0	0	0	0	0	0	0
scaffold431_1	1178401	1180800	2400	0	0	0	0	0	0	0	0	0	0	0	0	0	0	0	-1	-1	0	0	0	0	0	0	0	-1	0	0	0	0	0	0	0	-1	0	0	-1	0	0	0	0	0	0	0	0	0	0
scaffold1553_1	854801	858100	3300	0	0	0	0	0	0	0	0	0	0	0	-1	0	0	0	0	0	0	0	-1	0	0	0	0	-1	0	0	0	0	0	0	0	0	-1	0	0	0	-1	0	0	0	0	0	0	-1	0
scaffold6123_1	1	5300	5300	0	0	0	1	0	0	0	0	0	0	0	0	0	0	0	0	0	0	0	0	0	0	0	0	0	0	0	1	1	1	0	0	0	1	1	1	0	0	1	0	0	0	0	0	0	0
scaffold806_1	205501	208000	2500	0	0	0	0	0	0	0	0	0	0	-1	-1	0	0	0	0	0	0	0	0	0	0	0	0	0	0	0	0	0	0	0	0	0	0	0	-1	0	0	0	-1	0	0	0	0	0	0
scaffold806_1	335201	340500	5300	0	0	0	0	0	0	0	0	0	0	0	-1	0	0	-1	0	0	0	0	0	0	0	0	0	0	0	0	0	0	0	0	-1	0	0	0	0	0	0	0	0	-1	0	0	0	0	0
scaffold806_1	1329201	1336000	6800	-1	0	-1	-1	-1	0	0	0	0	-1	-1	-1	0	-1	-1	-1	0	0	0	-1	-1	-1	0	0	-1	-1	-1	0	0	-1	-1	0	0	0	-1	-1	-1	-1	-1	-1	0	0	-1	-1	-1	-1
scaffold4394_1	1	3200	3200	1	1	1	1	1	1	1	1	1	1	1	1	1	1	1	1	1	1	1	1	1	1	1	1	1	1	1	1	1	1	1	1	1	1	1	1	1	1	1	1	1	1	1	1	1	1
scaffold5182_1	1	11300	11300	0	0	0	0	0	0	0	0	0	0	0	0	0	0	0	-1	0	0	0	0	0	0	0	-1	0	0	0	-1	0	0	0	-1	-1	0	0	-1	0	0	0	0	-1	0	0	0	0	-1
scaffold3186_1	117501	134000	16500	0	0	0	0	0	0	0	0	0	0	1	0	0	0	0	0	0	0	0	0	0	0	1	0	1	0	0	0	0	1	1	1	1	0	0	0	0	0	0	0	0	0	0	1	0	0
C99579325_1	1	2000	2000	1	0	0	0	0	1	1	1	1	1	1	1	1	0	1	1	1	1	1	0	1	1	1	1	1	1	1	1	1	1	1	1	1	1	1	1	1	1	1	1	0	1	0	1	1	0
scaffold240_1	132001	134600	2600	-1	0	0	0	0	0	0	0	0	-1	0	-1	0	0	-1	0	0	0	0	0	0	0	0	0	0	0	0	0	0	0	-1	0	0	0	-1	0	0	0	0	0	0	0	0	0	-1	0
scaffold402_1	1	11700	11700	0	0	0	0	0	0	0	0	0	0	1	0	0	0	0	0	0	1	0	0	-1	0	1	0	1	0	0	0	0	0	0	0	0	0	0	0	0	0	0	0	0	0	1	0	1	0
scaffold402_1	573001	577000	4000	-1	0	0	0	-1	0	-1	0	0	0	0	-1	0	0	0	-1	-1	-1	0	0	-1	-1	-1	0	-1	-1	0	-1	-1	0	-1	0	-1	-1	0	-1	-1	-1	-1	0	-1	-1	0	0	-1	0
scaffold402_1	1070301	1072400	2100	0	0	0	0	0	0	0	0	0	0	0	0	0	0	0	0	0	-1	0	0	0	0	0	0	0	0	0	0	0	0	0	0	0	0	0	0	0	0	0	0	-1	0	0	0	-1	0
scaffold402_1	1453901	1460500	6600	-1	-1	-1	0	0	-1	0	0	-1	-1	-1	-1	0	-1	-1	-1	-1	-1	0	-1	0	-1	-1	-1	-1	-1	-1	-1	-1	0	-1	-1	-1	-1	-1	-1	0	-1	0	-1	0	-1	-1	-1	0	-1
scaffold402_1	1601901	1604400	2500	0	0	0	0	0	0	0	0	0	0	0	0	0	0	0	0	0	0	0	0	0	0	-1	0	0	0	0	0	0	0	-1	0	-1	0	0	0	0	0	0	0	0	0	0	0	0	0
scaffold9794_1	1	1800	1800	0	0	0	-1	0	0	0	-1	0	0	0	0	0	0	0	0	0	0	-1	0	0	0	0	0	0	0	0	-1	0	0	0	0	0	0	-1	-1	0	0	0	0	-1	0	0	0	0	-1
scaffold5130_1	1	1800	1800	0	-1	0	0	-1	-1	0	-1	0	-1	-1	-1	-1	-1	-1	-1	-1	0	0	-1	0	-1	-1	-1	-1	-1	-1	-1	0	-1	0	-1	-1	0	-1	-1	-1	-1	-1	0	-1	0	-1	-1	-1	-1
scaffold5541_1	1	12100	12100	1	1	1	1	1	1	1	1	1	1	1	1	1	1	1	1	1	1	1	1	1	1	1	1	1	1	1	1	1	1	1	1	1	1	1	1	1	1	1	1	1	1	0	1	1	1
scaffold1919_1	128901	139500	10600	0	-1	0	0	0	0	0	-1	0	0	0	0	0	0	-1	-1	0	0	0	-1	0	-1	0	-1	0	-1	-1	0	-1	-1	0	-1	0	0	-1	0	-1	-1	0	0	0	0	-1	-1	0	-1
scaffold497_1	23501	35700	12200	0	0	0	0	0	0	0	0	0	0	1	0	0	0	0	0	0	0	0	0	0	0	0	0	0	0	0	0	0	0	0	0	1	0	0	0	0	0	1	0	0	0	1	0	0	0
scaffold497_1	2033401	2037700	4300	-1	0	0	0	0	0	0	0	0	0	0	0	0	0	0	0	-1	-1	0	0	-1	-1	-1	-1	-1	0	0	0	0	0	0	-1	-1	0	0	0	0	0	-1	0	0	0	0	0	0	0
scaffold577_1	499401	502100	2700	0	-1	-1	0	0	0	-1	0	0	-1	-1	0	0	0	-1	0	0	0	0	0	0	0	0	-1	0	0	-1	0	0	0	-1	-1	-1	0	0	-1	0	0	0	-1	-1	0	-1	0	0	0
scaffold577_1	3974601	3978500	3900	0	0	-1	-1	-1	0	0	-1	0	0	0	-1	0	0	0	0	0	0	0	0	-1	0	0	0	0	0	0	0	0	0	0	-1	0	0	-1	-1	0	0	0	0	0	0	0	0	0	0
scaffold774_2	347301	368400	21100	0	0	0	0	0	0	0	0	0	0	0	0	0	0	0	0	0	0	0	0	0	0	0	0	0	1	0	0	0	0	0	0	0	0	1	0	1	1	0	0	0	0	0	0	0	0
scaffold305_1	493101	495200	2100	0	0	0	0	0	0	0	0	0	0	0	0	0	0	0	0	0	0	0	0	0	0	0	0	0	0	0	0	0	0	-1	-1	-1	0	-1	0	0	0	0	0	0	0	0	0	0	-1
scaffold943_1	50901	53700	2800	0	0	0	0	0	0	0	0	0	0	0	0	0	0	0	-1	0	0	0	0	0	0	0	0	0	0	0	0	0	0	0	0	0	0	0	0	0	0	0	0	-1	0	0	0	0	0
scaffold13607_1	1	1900	1900	0	0	-1	0	0	0	0	0	0	0	0	0	0	0	0	0	0	0	0	-1	0	0	0	0	0	0	0	-1	0	-1	0	-1	-1	0	0	0	0	0	0	0	0	0	0	0	0	-1
scaffold2405_1	670901	677500	6600	0	0	-1	0	-1	0	0	0	0	0	0	0	0	0	0	0	0	0	0	-1	-1	-1	-1	-1	0	0	-1	-1	0	0	-1	-1	0	0	0	0	-1	0	0	0	0	0	0	0	0	0
scaffold1886_1	723501	725400	1900	0	0	0	0	0	0	0	0	-1	0	0	-1	0	0	0	0	0	0	-1	0	0	0	0	0	0	0	0	0	0	0	0	0	0	0	0	0	0	0	0	0	0	0	0	0	0	0
scaffold1886_1	733901	740000	6100	0	0	0	0	0	0	0	-1	-1	0	0	0	0	0	0	0	0	0	-1	0	0	0	0	-1	0	0	0	0	0	0	0	0	0	0	0	0	0	0	0	0	0	0	0	0	0	0
scaffold255_1	114701	119500	4800	0	0	0	0	0	0	0	0	0	0	0	-1	0	0	0	0	0	0	-1	-1	0	0	-1	0	0	0	0	0	0	0	0	0	0	0	0	0	0	0	0	0	0	0	0	0	0	0
scaffold255_1	1179101	1185000	5900	-1	0	-1	-1	-1	0	-1	-1	0	-1	-1	-1	-1	-1	-1	-1	0	-1	-1	-1	0	0	-1	-1	0	0	-1	0	0	0	-1	-1	-1	-1	-1	-1	0	0	-1	0	-1	-1	-1	0	-1	0
scaffold1661_1	85001	92100	7100	0	0	-1	0	0	0	0	0	-1	0	-1	0	-1	0	0	0	0	0	0	-1	-1	0	0	-1	0	-1	-1	0	-1	0	-1	0	-1	0	-1	0	-1	-1	-1	0	0	0	0	0	0	0
scaffold1661_1	304001	307900	3900	0	0	0	0	0	0	1	0	0	0	0	0	0	0	0	0	1	0	0	0	0	1	0	0	0	0	0	0	1	0	0	0	0	0	0	0	0	0	0	0	0	0	0	0	0	0
scaffold1661_1	549301	691600	142300	1	0	1	0	0	0	0	1	0	0	0	0	0	0	0	0	0	0	0	0	0	0	0	0	0	0	0	0	0	0	0	0	0	0	0	0	1	0	0	0	0	0	1	0	0	0
scaffold539_1	824801	826800	2000	0	0	0	0	0	0	0	0	0	0	0	0	0	0	0	0	0	0	0	0	0	0	0	-1	0	0	0	0	0	0	0	0	-1	0	-1	0	-1	0	0	0	0	0	0	-1	0	0
scaffold5327_1	1	2000	2000	0	0	0	0	0	0	-1	0	0	0	0	0	0	0	-1	0	0	0	0	0	0	0	0	0	0	0	-1	0	0	0	0	0	0	0	0	0	0	0	0	0	0	-1	0	0	0	0
scaffold2879_1	237601	243000	5400	0	0	1	0	0	0	0	0	0	0	0	0	0	0	0	0	0	0	0	0	0	0	0	0	0	1	1	1	0	0	0	0	0	0	0	0	0	0	0	0	0	0	0	0	0	0
scaffold11213_1	1	1800	1800	0	0	0	0	0	0	-1	0	0	0	0	0	0	0	0	0	0	0	0	0	0	0	0	0	0	0	0	0	0	0	-1	0	0	0	0	-1	0	0	0	0	0	-1	0	0	0	0
scaffold9170_1	2501	4300	1800	0	0	0	0	0	0	0	1	0	0	0	1	0	0	1	0	0	0	0	0	0	0	0	0	0	0	0	0	0	0	0	0	0	0	0	0	0	0	0	0	0	0	0	0	0	0
scaffold317_1	376901	379300	2400	0	0	0	0	0	-1	0	0	0	0	0	0	0	0	0	0	0	0	0	0	0	0	0	0	0	0	0	0	0	0	0	0	0	-1	-1	-1	0	0	0	0	0	0	0	0	0	0
scaffold317_1	480001	481900	1900	0	0	0	0	0	0	0	0	0	0	0	0	0	-1	0	0	0	0	-1	0	0	0	0	0	0	0	0	0	0	0	0	0	0	0	0	0	0	0	-1	0	0	0	0	0	0	0
scaffold6374_1	1	6000	6000	-1	0	0	0	0	0	0	0	0	0	0	-1	0	0	0	0	0	0	0	0	0	0	0	0	0	0	0	0	0	0	0	0	0	0	-1	0	0	0	0	0	0	0	0	0	0	0
scaffold91_1	603601	605700	2100	0	0	0	0	0	0	-1	0	-1	-1	-1	-1	0	0	0	0	0	0	0	0	-1	-1	0	0	0	0	0	0	0	0	0	-1	0	0	-1	0	0	0	0	0	0	0	0	0	0	0
scaffold802_1	251001	254800	3800	-1	-1	-1	0	0	0	-1	0	0	0	-1	-1	0	0	-1	0	-1	-1	-1	0	-1	-1	-1	-1	-1	-1	0	-1	-1	-1	0	-1	-1	0	-1	-1	0	0	0	0	-1	0	-1	-1	0	-1
scaffold757_1	851301	853300	2000	0	0	0	0	0	0	0	-1	0	0	0	0	0	0	0	0	0	0	-1	0	0	0	0	0	0	0	0	0	0	-1	-1	0	0	0	0	0	0	0	-1	0	0	0	0	0	0	0
scaffold780_1	91701	97100	5400	0	0	0	0	0	0	0	0	0	0	0	0	-1	0	0	0	0	0	0	0	-1	0	-1	-1	0	0	0	0	0	-1	0	0	0	0	0	-1	0	0	0	0	0	0	0	0	0	0
scaffold780_1	1063201	1067200	4000	0	0	0	0	0	0	0	0	-1	0	0	0	0	0	0	-1	-1	-1	0	0	0	-1	0	0	0	0	0	0	0	0	-1	0	0	0	-1	0	0	-1	-1	0	0	-1	-1	0	0	0
scaffold2805_1	133601	137100	3500	0	-1	0	-1	0	0	0	-1	0	0	0	0	0	0	0	-1	-1	-1	-1	-1	-1	-1	-1	-1	-1	-1	0	0	-1	0	-1	-1	0	0	0	0	-1	0	-1	0	0	0	-1	-1	-1	0
scaffold7287_1	1	1600	1600	0	0	-1	0	0	0	0	0	0	0	-1	0	0	0	0	0	0	0	-1	0	-1	0	0	-1	-1	0	0	0	0	-1	0	0	0	-1	0	-1	0	-1	0	0	0	0	0	0	-1	0
scaffold2512_1	191801	194900	3100	0	0	0	0	0	-1	0	-1	0	0	0	0	-1	0	0	0	0	0	0	0	0	0	0	0	0	0	0	0	0	0	0	0	0	0	0	0	0	0	0	0	0	0	0	0	0	0
scaffold519_1	1	147800	147800	0	0	0	0	0	-1	1	0	0	0	0	0	0	0	0	0	0	0	0	0	0	0	0	0	0	0	0	0	0	0	0	0	0	0	0	0	0	0	0	1	0	0	0	0	0	0
scaffold3253_1	19701	23900	4200	-1	0	-1	0	0	0	0	0	0	-1	-1	-1	0	0	0	-1	0	0	-1	-1	-1	-1	0	0	-1	0	-1	0	-1	0	-1	-1	-1	-1	-1	-1	-1	0	-1	0	0	0	0	-1	-1	0
scaffold3879_1	1	9000	9000	0	0	1	0	0	1	0	0	0	1	0	0	0	1	1	1	1	1	1	0	0	1	1	1	0	0	1	0	0	1	1	1	0	0	0	1	1	1	1	1	1	1	1	1	1	1
scaffold974_1	103701	106200	2500	0	0	-1	0	0	0	0	0	0	-1	0	-1	0	-1	0	0	0	0	0	-1	0	-1	0	-1	-1	-1	0	0	-1	0	0	-1	-1	0	0	0	0	0	0	0	0	0	0	0	0	0
scaffold3682_1	1	2900	2900	0	1	1	0	1	0	0	0	0	1	1	0	1	0	0	0	0	0	0	0	1	0	0	1	0	0	0	0	0	0	0	1	0	0	0	0	0	0	0	1	0	0	0	0	0	0
scaffold3252_1	1	29200	29200	0	0	0	-1	-1	-1	0	-1	-1	-1	0	-1	0	0	0	-1	0	0	-1	0	0	-1	-1	1	0	-1	-1	0	0	0	1	0	0	0	0	0	0	0	0	0	0	-1	0	-1	-1	0
scaffold3336_1	92001	98700	6700	1	0	0	0	0	0	1	1	0	0	0	1	0	0	0	0	0	0	1	0	1	0	1	0	0	0	0	0	0	1	0	0	0	0	1	0	0	0	1	0	0	0	0	0	1	0
scaffold2789_1	60701	64600	3900	-1	0	-1	0	0	0	0	0	0	0	-1	0	0	-1	0	0	0	0	0	0	-1	-1	0	-1	0	0	0	0	0	0	0	0	0	0	-1	0	0	0	0	0	0	0	0	0	-1	0
scaffold1229_1	1233001	1238600	5600	-1	0	0	0	-1	0	0	0	0	0	0	0	0	0	0	0	0	0	0	0	0	0	0	0	0	0	0	0	0	-1	0	0	0	0	0	0	0	0	0	0	0	0	0	-1	-1	0
C99738769_1	1	2500	2500	1	0	0	0	0	1	1	1	1	1	1	1	1	0	1	1	1	1	1	0	1	1	1	1	1	1	1	1	1	1	1	1	1	1	1	1	1	1	1	1	0	1	0	1	1	0
scaffold3148_1	12501	18300	5800	0	0	0	0	0	0	0	0	0	0	0	0	0	0	0	-1	0	0	0	0	0	0	0	0	0	0	0	0	0	0	0	-1	0	0	0	0	0	0	0	0	-1	0	0	0	0	0
scaffold2295_1	1	5600	5600	0	0	0	0	0	0	1	0	0	1	0	0	0	1	0	0	0	0	0	0	0	1	0	0	-1	0	0	0	0	0	0	0	0	0	0	0	0	0	0	0	0	0	0	0	0	-1
scaffold5685_1	1	8400	8400	0	0	0	0	0	0	0	0	0	0	-1	0	0	0	0	-1	0	0	0	0	0	0	0	-1	0	0	0	0	0	0	0	0	0	0	0	0	0	0	0	-1	-1	0	0	0	-1	-1
scaffold7564_1	1	1800	1800	0	0	0	-1	0	0	-1	0	0	-1	0	0	0	0	0	0	0	0	0	0	0	0	0	0	-1	0	0	-1	0	0	-1	0	0	0	0	0	0	0	0	0	0	0	0	0	0	0
scaffold404_1	288201	290800	2600	0	0	0	-1	-1	0	0	0	0	0	0	0	0	0	0	0	0	0	0	0	0	0	0	-1	0	0	0	0	0	0	0	0	0	0	0	-1	0	-1	0	0	0	0	0	0	0	0
scaffold404_1	2825001	2830000	5000	0	0	0	0	0	0	0	0	0	0	-1	0	0	0	0	0	0	0	-1	0	0	-1	0	0	0	0	0	0	0	0	0	0	0	-1	0	0	0	0	0	-1	0	0	0	0	0	0
scaffold3707_1	34001	35900	1900	0	0	0	0	0	0	0	0	0	0	0	1	0	0	0	0	0	0	0	0	0	1	0	0	0	0	0	0	1	0	0	0	0	0	0	0	0	0	0	0	0	0	0	1	1	0
scaffold3395_1	132401	135400	3000	0	0	0	0	0	0	0	0	0	0	0	-1	0	0	0	0	0	-1	0	0	0	0	0	0	0	0	0	0	0	-1	0	0	0	0	0	0	0	0	0	0	0	0	0	0	0	0
scaffold277_1	819301	824400	5100	0	0	0	0	0	0	0	0	0	0	0	0	0	0	0	0	0	0	0	0	0	0	0	0	0	0	0	0	-1	0	-1	0	0	0	0	0	0	0	0	0	0	0	0	0	0	0
scaffold277_1	868501	871700	3200	-1	-1	-1	0	0	0	0	0	0	0	-1	-1	0	0	0	0	-1	-1	0	0	0	0	-1	-1	0	0	-1	0	-1	-1	0	0	0	0	0	0	-1	-1	-1	-1	-1	-1	-1	0	0	0
scaffold197_1	684901	787800	102900	0	0	1	0	0	0	0	0	0	0	0	0	0	0	0	0	0	0	0	0	0	0	0	0	0	0	0	0	0	0	0	0	0	0	0	0	1	0	1	0	0	0	0	0	0	0
scaffold5810_1	1801	5200	3400	1	1	1	1	0	0	0	0	0	1	1	1	0	0	0	0	1	0	0	0	1	1	1	1	1	1	1	1	1	1	1	0	1	1	1	1	1	1	1	0	0	0	1	1	0	0
scaffold1055_3	10401	19600	9200	0	0	0	0	0	0	0	0	0	0	0	0	0	0	0	0	0	0	0	0	0	0	0	0	0	0	0	0	0	0	0	0	0	0	0	0	1	1	1	0	0	0	0	0	0	0
scaffold2140_1	919401	986300	66900	1	1	1	0	1	0	0	0	0	0	0	1	0	0	0	1	0	0	0	0	0	1	0	0	1	1	1	1	0	0	1	0	1	1	0	0	1	1	1	0	0	0	0	1	1	0
scaffold340_1	225301	229100	3800	0	0	0	-1	-1	0	0	0	0	0	0	0	0	0	0	0	0	0	0	0	0	0	0	0	0	0	0	0	0	0	0	0	0	0	0	0	0	0	0	-1	0	0	0	0	0	0
scaffold340_1	337901	346000	8100	-1	0	-1	0	0	0	0	0	0	-1	0	0	-1	0	-1	-1	0	0	-1	0	-1	0	0	-1	-1	-1	-1	-1	-1	0	0	0	0	-1	-1	0	-1	-1	0	0	0	0	0	-1	-1	0
scaffold340_1	402201	406200	4000	0	0	0	0	0	0	0	0	0	0	0	0	0	0	0	0	0	0	0	0	-1	0	0	0	0	0	0	-1	0	0	0	0	0	0	0	0	0	0	-1	0	0	-1	0	0	0	0
scaffold853_1	598001	674300	76300	1	1	0	0	1	0	1	0	0	1	1	1	1	0	0	1	1	0	0	0	0	1	0	1	0	1	1	1	1	1	0	1	1	1	0	1	1	1	1	0	0	0	1	0	1	0
scaffold5552_1	1	48600	48600	1	1	1	0	0	1	0	0	0	0	1	0	1	0	1	0	1	0	1	0	1	1	0	0	1	1	1	0	1	0	0	0	0	0	1	1	1	0	0	0	0	0	1	0	0	1
scaffold1634_1	43401	49000	5600	0	-1	0	-1	0	0	0	0	0	0	0	0	0	0	-1	-1	0	0	0	0	0	0	0	0	0	0	-1	0	0	0	0	0	0	-1	-1	0	0	-1	0	0	0	0	0	0	0	-1
scaffold12932_1	1	3600	3600	1	1	0	1	1	1	1	1	1	1	0	1	1	1	1	0	1	1	0	1	1	1	1	1	1	1	1	1	1	1	1	1	1	1	1	0	0	0	1	1	1	1	1	1	1	1
scaffold4506_1	1	1700	1700	0	0	0	0	0	0	0	0	0	0	0	-1	0	0	0	0	0	0	0	0	0	0	-1	0	0	0	0	0	0	0	0	0	0	0	0	0	0	0	0	0	0	0	0	0	0	-1
scaffold307_1	435801	448200	12400	0	0	0	0	0	0	0	0	0	0	0	-1	0	-1	0	0	0	0	0	0	0	0	0	0	0	0	0	-1	0	0	0	0	0	-1	0	0	-1	0	0	0	0	0	0	0	0	0
scaffold307_1	2482401	2485800	3400	0	0	0	0	0	0	0	0	-1	0	0	0	0	-1	0	0	0	0	-1	-1	0	0	0	0	0	0	0	0	0	0	0	0	0	0	0	-1	0	0	0	0	0	0	0	0	0	0
scaffold3218_1	1	6400	6400	-1	0	0	-1	0	0	0	0	0	-1	0	-1	0	0	0	0	-1	0	0	0	-1	-1	0	-1	-1	0	0	0	-1	0	-1	-1	0	-1	-1	-1	-1	0	0	0	0	0	0	-1	0	-1
scaffold3152_1	18201	20300	2100	0	0	-1	0	0	0	0	0	0	-1	0	-1	0	0	0	0	0	0	0	0	0	0	0	0	0	0	0	0	0	-1	0	0	0	-1	0	-1	0	0	0	0	0	0	0	0	0	0
scaffold3152_1	50701	70000	19300	1	1	1	1	1	1	-1	1	1	1	1	1	1	1	1	1	1	1	1	1	1	1	1	1	1	1	1	1	1	1	1	1	1	1	1	1	1	1	1	1	1	1	1	1	1	1
scaffold345_1	4469401	4682500	213100	1	1	1	0	1	1	1	1	0	1	1	1	1	1	1	1	1	1	1	1	1	1	1	1	1	1	1	1	1	1	1	1	1	1	1	1	1	1	1	0	1	1	1	1	1	0
scaffold3168_1	16601	20000	3400	0	0	0	0	0	-1	-1	0	0	0	0	0	-1	0	-1	0	0	0	-1	0	-1	0	0	0	0	-1	0	0	0	0	0	0	-1	0	0	-1	-1	0	0	-1	0	-1	0	0	0	0
scaffold5770_1	1	41600	41600	1	1	1	0	0	0	0	0	0	1	1	1	0	0	0	1	1	1	0	1	0	1	1	1	1	1	1	1	1	1	1	1	1	1	1	1	1	1	1	1	0	0	1	1	1	0
scaffold1059_1	1	5900	5900	-1	1	1	0	0	0	0	0	0	0	1	1	0	0	0	0	0	0	0	1	0	0	0	1	0	0	0	1	0	0	1	0	0	0	0	1	0	0	0	0	1	0	1	0	0	0
scaffold6088_1	1	7300	7300	0	1	0	1	0	0	0	-1	-1	0	0	1	0	0	0	-1	0	0	-1	-1	-1	0	0	-1	0	0	0	0	0	0	0	-1	0	0	0	0	0	0	1	0	0	-1	0	1	1	0
C99359438_1	1	1600	1600	1	0	0	0	0	1	1	1	1	1	1	1	1	0	1	1	1	1	1	0	1	1	1	1	1	1	0	1	1	1	1	1	1	1	1	1	1	1	1	1	0	1	0	1	1	0
scaffold5210_1	1	28000	28000	0	1	1	1	1	1	0	1	1	0	0	0	1	0	0	1	1	1	1	1	1	1	0	0	0	0	1	1	1	1	0	0	0	1	1	1	1	0	0	0	0	1	1	0	0	0
scaffold1133_1	120901	124100	3200	0	0	-1	-1	0	0	0	0	0	-1	-1	0	0	0	0	0	-1	0	0	0	0	0	0	-1	0	0	0	-1	0	-1	0	-1	0	-1	0	0	-1	-1	-1	0	0	0	-1	-1	0	-1
scaffold2257_1	33801	36000	2200	0	-1	0	0	0	0	0	0	0	0	0	0	0	0	0	0	0	-1	0	0	0	0	-1	0	0	0	0	0	0	0	0	0	0	0	0	0	0	0	-1	0	0	0	0	0	0	-1
scaffold432_1	227101	230300	3200	0	0	0	0	0	0	0	0	0	0	0	0	-1	0	0	0	0	0	0	0	0	0	0	0	-1	0	0	0	0	0	0	0	-1	0	0	0	0	0	0	0	0	0	0	0	0	0
scaffold432_1	2733701	2737900	4200	0	0	0	0	0	0	0	0	0	0	0	0	0	0	-1	0	0	0	0	0	0	0	0	0	0	0	0	0	0	0	0	0	-1	0	0	-1	0	0	0	0	0	0	0	0	0	0
scaffold386_1	192601	194500	1900	-1	0	0	0	0	0	0	0	-1	0	0	0	0	0	0	0	0	0	0	0	0	0	0	0	-1	0	0	0	0	0	0	0	0	0	0	0	0	0	0	0	0	0	0	0	0	0
scaffold386_1	381701	386200	4500	0	0	0	-1	0	0	0	0	0	0	0	0	0	0	0	-1	0	-1	0	0	0	0	0	0	-1	0	0	0	0	-1	0	0	0	0	-1	0	0	-1	0	0	0	0	0	-1	0	-1
scaffold386_1	3831001	3844200	13200	0	0	1	0	1	0	0	0	0	0	0	1	1	0	0	1	0	0	0	1	0	0	0	0	0	0	0	0	0	0	1	0	0	0	0	0	0	0	0	0	0	0	0	0	0	1
scaffold6963_1	1	5200	5200	0	0	0	1	1	1	0	0	1	0	1	0	0	1	0	0	0	1	0	1	1	0	0	0	0	1	1	1	1	1	0	0	0	0	1	1	0	0	1	0	1	1	1	1	0	0
scaffold948_1	327601	329400	1800	0	-1	0	0	0	0	0	0	0	-1	0	0	0	0	0	0	0	0	0	0	0	-1	0	0	0	0	0	0	0	0	0	0	0	0	0	0	0	-1	0	0	0	0	0	0	0	0
scaffold4675_1	1	14800	14800	1	1	1	1	1	0	0	1	1	1	0	1	1	1	1	0	1	1	1	1	1	1	0	0	1	1	1	0	0	1	1	-1	0	1	1	0	0	0	1	1	-1	0	1	0	-1	-1
scaffold3949_1	1	31100	31100	-1	0	-1	-1	-1	0	-1	-1	0	-1	-1	-1	-1	-1	-1	0	-1	0	0	-1	-1	-1	0	-1	-1	0	0	-1	-1	0	0	-1	-1	-1	-1	0	-1	0	0	0	-1	-1	0	-1	0	-1
scaffold949_1	1	220000	220000	-1	0	-1	-1	-1	-1	0	-1	0	0	-1	-1	0	-1	0	0	0	0	-1	0	0	0	0	-1	-1	-1	-1	-1	0	-1	0	-1	-1	0	-1	-1	0	0	-1	0	-1	-1	-1	-1	0	0
scaffold3649_1	1	9200	9200	0	-1	0	0	0	0	-1	0	0	0	-1	-1	-1	0	-1	0	0	0	-1	0	0	0	0	0	0	-1	-1	-1	-1	0	0	-1	0	0	0	-1	0	-1	0	-1	-1	-1	0	0	0	-1
scaffold173_1	36701	67500	30800	0	0	0	0	0	0	0	0	0	0	1	0	0	0	0	0	0	0	0	0	0	0	0	0	0	1	1	0	0	1	0	0	0	0	0	0	0	0	0	0	0	0	1	1	0	0
scaffold173_1	939601	944800	5200	0	-1	0	-1	0	0	0	0	0	0	-1	-1	0	0	0	-1	0	-1	0	0	0	0	0	0	-1	0	0	-1	-1	-1	0	-1	-1	-1	0	-1	-1	0	0	-1	0	-1	-1	0	-1	0
scaffold1881_1	116201	120700	4500	0	-1	0	0	-1	-1	-1	0	-1	0	0	0	-1	0	0	-1	0	0	0	0	0	0	0	0	0	0	-1	0	0	0	0	0	0	0	0	-1	0	0	0	0	0	0	0	0	0	0
scaffold715_1	951501	956900	5400	0	0	0	0	0	0	-1	0	0	0	0	0	-1	0	0	0	0	0	0	-1	-1	0	0	0	0	0	0	0	0	0	0	0	0	0	0	0	-1	0	0	0	0	0	0	0	0	0
scaffold3609_1	1	5800	5800	0	0	0	0	1	1	0	0	0	0	0	0	0	0	0	0	0	0	0	1	0	0	0	0	0	0	0	0	0	0	0	0	0	0	0	0	0	0	0	0	0	0	0	0	0	0
scaffold4263_1	701	2700	2000	0	0	0	0	0	0	0	0	0	0	0	0	0	0	0	0	0	0	0	0	0	-1	0	0	0	-1	-1	0	0	0	0	-1	0	-1	-1	0	0	-1	-1	0	0	0	0	0	0	-1
C99436664_1	1	1800	1800	1	0	0	0	0	1	1	1	0	1	1	1	1	0	1	1	1	1	1	0	0	1	1	1	1	1	1	0	1	1	1	1	1	1	1	1	0	1	1	1	0	1	0	1	1	0
scaffold218_1	500001	511000	11000	0	1	0	0	0	0	0	0	0	1	1	1	0	0	0	0	0	0	0	0	0	1	0	1	0	0	0	0	0	1	0	1	0	0	0	0	0	0	1	0	0	0	0	0	0	0
scaffold228_1	696901	727100	30200	0	0	0	0	1	1	1	0	0	0	0	0	0	0	0	0	0	0	0	0	0	0	0	0	0	0	0	0	0	0	0	0	0	0	0	0	0	0	0	1	0	1	0	0	0	1
scaffold3024_1	1	21200	21200	0	0	0	0	0	0	0	0	-1	0	0	0	0	0	0	0	0	0	0	0	0	0	0	0	0	0	0	0	-1	0	0	0	0	0	0	0	0	0	0	0	0	-1	0	0	0	0
scaffold8986_1	1	1700	1700	0	0	0	0	0	0	0	0	0	0	0	0	0	-1	0	0	0	-1	0	0	0	0	0	0	0	0	0	0	0	0	0	0	0	0	0	0	0	0	0	0	0	0	0	0	0	0
scaffold5573_1	1	1600	1600	0	0	0	0	0	0	0	0	0	0	0	0	0	0	0	0	-1	0	0	-1	-1	0	0	0	0	0	0	-1	-1	0	0	0	0	-1	0	0	-1	0	0	0	0	0	0	-1	-1	0
scaffold426_1	2740701	2742800	2100	0	0	0	0	0	0	0	0	0	0	0	0	0	0	0	0	0	0	0	0	0	0	0	-1	0	0	0	0	0	0	0	0	0	0	-1	0	0	0	0	0	0	0	0	-1	0	0
scaffold1482_1	1	101500	101500	1	1	1	1	1	1	1	0	0	1	1	1	0	1	1	1	1	1	0	0	1	1	1	1	1	1	1	1	1	1	1	1	1	1	1	1	1	1	1	0	0	1	1	1	1	0
scaffold1482_1	117701	142500	24800	1	0	0	0	0	0	0	0	0	1	0	0	0	0	0	0	0	0	0	0	0	0	1	1	0	1	0	0	0	0	0	0	0	0	0	0	0	0	0	0	0	0	0	0	0	0
scaffold4309_1	1	8700	8700	0	0	0	0	0	0	0	0	0	0	0	0	0	0	0	0	0	1	0	0	0	0	1	0	1	0	0	0	0	0	0	0	0	0	0	0	0	0	0	0	0	0	0	0	1	0
scaffold371_2	30801	56800	26000	0	0	0	0	0	0	0	0	0	0	0	0	0	0	0	0	0	0	0	0	0	0	0	0	0	0	0	0	0	0	0	0	0	0	0	0	1	1	1	0	0	0	0	0	0	0
scaffold1042_1	1	669500	669500	0	0	0	0	0	0	0	-1	0	0	0	0	0	-1	-1	0	0	-1	-1	0	1	0	-1	0	0	0	0	0	0	0	-1	0	0	-1	-1	0	-1	0	0	0	0	1	0	-1	0	0
scaffold106_1	698201	701000	2800	0	0	0	0	0	0	0	0	0	0	0	0	0	0	0	0	0	-1	0	0	-1	0	-1	-1	0	0	0	0	0	0	0	0	0	0	-1	0	0	0	0	0	-1	0	0	0	0	-1
scaffold10164_1	1	4900	4900	0	0	0	1	1	1	1	1	1	0	0	0	0	1	0	0	0	0	1	1	1	0	0	0	0	0	0	1	1	1	0	0	0	1	1	1	0	0	1	0	1	1	0	0	0	0
scaffold4804_1	9401	20400	11000	0	0	0	0	0	0	1	0	0	0	0	0	0	0	0	0	0	0	1	1	0	0	0	0	0	0	0	0	0	0	0	0	0	0	0	0	0	1	0	0	0	0	0	0	0	0
C99524301_1	1	1900	1900	0	0	0	0	0	-1	0	0	0	0	0	0	0	0	0	0	0	0	0	0	0	0	0	0	0	0	-1	-1	0	0	-1	0	0	0	-1	-1	0	0	0	0	0	0	0	0	0	0
scaffold68_1	251901	311400	59500	-1	0	0	-1	0	0	0	0	0	0	0	0	0	0	0	0	0	0	0	0	-1	0	0	0	0	0	0	0	0	0	0	0	0	0	0	0	0	0	0	0	-1	0	0	0	0	0
scaffold743_1	146901	155700	8800	0	0	-1	0	0	0	0	-1	-1	0	0	-1	0	0	-1	0	0	0	-1	0	-1	-1	0	0	0	0	-1	0	0	0	0	-1	0	0	0	-1	-1	0	0	0	-1	0	-1	0	0	0
scaffold743_1	409701	417400	7700	0	0	0	-1	-1	-1	0	-1	0	0	0	0	0	0	0	0	0	0	0	0	0	0	0	0	0	0	0	-1	0	0	0	0	0	0	0	0	0	-1	0	0	0	0	0	0	0	0
scaffold10251_1	1501	6000	4500	-1	0	0	0	0	0	0	0	0	0	0	0	0	0	0	0	0	0	0	0	0	0	0	0	0	0	0	0	0	0	0	0	0	0	0	0	0	0	0	0	0	0	-1	0	0	0
scaffold1635_1	1801	16900	15100	0	-1	-1	0	0	0	0	0	0	0	-1	0	-1	0	0	0	0	0	0	0	0	0	0	0	0	0	0	0	0	0	-1	0	-1	0	0	-1	0	0	0	0	0	0	0	0	0	0
scaffold8591_1	1	4900	4900	0	0	1	1	1	0	0	0	0	0	0	1	0	1	0	1	0	0	0	0	1	1	0	1	1	1	0	0	1	1	0	1	1	0	0	0	1	1	0	0	0	0	0	0	1	0
scaffold6_1	7901	19300	11400	1	0	0	0	0	0	0	0	0	1	0	1	0	0	0	0	0	0	0	0	0	1	1	0	1	0	0	1	1	0	0	0	0	0	0	0	0	0	0	0	0	0	0	0	1	0
scaffold6_1	481501	487000	5500	0	0	0	0	-1	-1	0	0	-1	0	0	0	0	0	-1	-1	0	0	0	-1	0	0	0	0	0	0	0	0	-1	0	0	0	0	0	0	-1	0	0	0	-1	0	0	0	0	0	0
scaffold6_1	519801	524800	5000	0	0	-1	-1	0	0	0	0	0	0	0	0	0	-1	0	0	0	0	0	0	0	0	0	0	0	0	0	-1	0	-1	0	0	0	0	0	0	0	0	0	-1	0	-1	0	0	0	0
scaffold1199_1	1985301	1988100	2800	-1	0	0	0	0	0	0	0	0	0	-1	0	0	0	0	0	0	0	0	0	0	0	0	0	0	0	0	0	0	0	-1	-1	0	-1	0	0	-1	0	0	0	0	0	0	0	0	0
scaffold1199_1	2137301	2149400	12100	0	0	0	0	0	-1	0	0	-1	0	0	0	0	0	0	0	0	0	0	0	0	0	0	0	0	0	0	0	0	0	0	0	0	0	0	0	0	0	0	0	0	0	0	-1	0	0
scaffold1122_1	20701	24400	3700	0	0	0	0	0	0	0	0	0	0	0	0	0	0	0	0	0	-1	0	0	0	-1	0	-1	0	0	0	0	0	0	0	0	0	0	0	-1	0	0	0	0	0	0	0	0	-1	0
scaffold4000_1	1901	6400	4500	0	0	0	0	0	0	0	0	0	-1	0	0	0	0	0	0	0	0	-1	0	0	0	0	0	0	0	0	0	0	0	0	-1	0	0	-1	0	0	0	0	0	0	0	0	0	0	0
scaffold3079_1	109601	113500	3900	0	0	-1	0	-1	0	0	-1	0	0	0	0	0	0	0	0	0	0	0	0	0	0	0	0	0	0	0	0	0	0	0	0	0	0	0	0	0	0	0	0	0	0	0	0	0	0
scaffold5515_1	801	4500	3700	0	1	1	0	0	1	1	0	0	0	0	1	0	0	0	1	0	0	0	0	0	1	1	1	1	0	1	1	1	1	1	1	1	0	1	0	0	1	1	0	0	1	0	0	0	0
scaffold2962_1	4701	17600	12900	1	-1	1	0	0	1	1	1	0	1	1	1	1	1	0	1	1	1	0	1	1	1	1	1	1	1	1	1	1	1	1	1	1	-1	1	1	1	1	-1	1	1	1	1	1	1	1
scaffold2962_1	22201	44500	22300	0	1	1	0	0	1	0	0	0	1	0	1	0	0	0	1	1	1	1	1	1	1	1	1	1	1	1	1	1	1	1	1	1	0	1	1	1	1	0	0	0	0	1	0	1	0
scaffold3316_1	240401	242400	2000	0	0	-1	0	0	0	0	0	0	0	0	0	0	0	0	0	-1	0	0	0	0	0	0	0	-1	0	0	0	-1	0	0	0	0	0	0	0	0	0	0	0	0	0	-1	0	0	0
scaffold1668_1	184501	187200	2700	0	0	0	0	0	0	0	0	0	1	1	0	0	0	0	0	0	1	0	0	0	1	0	0	0	1	1	1	1	0	0	0	0	0	0	1	0	0	1	0	0	0	1	1	0	0
scaffold1668_1	369701	372700	3000	0	0	0	0	-1	0	0	0	0	0	0	0	0	0	0	0	0	0	0	-1	0	0	0	0	-1	0	0	0	0	0	0	0	0	0	0	0	0	0	0	0	0	0	0	0	0	0
scaffold4824_1	1	15700	15700	-1	0	0	0	0	0	0	-1	-1	-1	0	0	-1	-1	-1	-1	-1	-1	0	0	-1	-1	0	0	-1	-1	-1	0	-1	-1	0	-1	0	0	0	0	0	0	0	0	-1	0	0	0	0	-1
scaffold3307_1	501	8300	7800	0	0	0	0	0	0	0	0	0	0	0	0	0	0	0	0	0	0	0	1	0	0	0	0	0	0	0	0	1	0	0	0	0	1	0	0	0	0	0	0	0	0	0	0	0	0
scaffold3307_1	11701	13400	1700	0	0	0	0	0	0	0	0	0	0	0	0	0	1	0	1	0	0	0	0	1	0	0	1	0	1	0	1	1	1	0	0	0	1	1	1	0	0	1	0	0	0	0	1	1	0
scaffold12692_1	1	2400	2400	-1	-1	0	0	0	0	-1	0	-1	0	0	-1	0	0	0	0	0	-1	-1	-1	0	-1	-1	0	-1	0	0	0	-1	-1	-1	0	-1	0	0	-1	0	0	-1	0	0	0	-1	0	0	-1
scaffold3547_1	1	9300	9300	0	0	-1	0	0	0	0	0	-1	0	-1	0	-1	0	0	-1	0	0	0	0	0	0	0	0	0	-1	-1	0	-1	0	0	0	0	0	-1	0	0	0	0	0	0	-1	0	0	-1	-1
scaffold9930_1	1	2300	2300	0	0	0	0	0	0	0	0	0	0	0	0	0	0	0	0	0	0	-1	0	0	0	0	0	0	0	0	0	0	0	0	-1	0	0	0	0	0	0	-1	0	0	0	0	0	0	0
scaffold2111_1	281701	592000	310300	0	0	0	0	0	0	1	0	0	0	0	0	0	0	0	0	0	0	0	0	0	0	0	0	0	0	0	0	0	0	0	0	0	0	0	0	1	1	0	0	0	0	0	0	0	0
scaffold5313_1	1	16000	16000	0	0	0	0	0	1	0	0	0	0	0	0	0	0	0	0	0	0	1	0	1	0	0	0	0	0	0	0	1	1	0	0	0	1	0	1	0	0	1	0	0	0	0	0	0	0
scaffold5124_1	44901	53900	9000	0	0	-1	0	0	0	0	0	0	0	0	0	0	0	0	0	0	0	0	0	0	0	0	0	0	0	0	0	0	0	0	0	0	0	0	0	0	0	0	-1	0	-1	0	0	-1	0
scaffold1284_1	98601	100600	2000	0	1	0	0	0	0	0	0	0	0	0	0	0	0	0	0	0	0	0	0	0	0	0	0	0	0	0	0	1	1	0	0	0	0	0	0	0	0	0	0	0	0	0	0	0	0
scaffold5722_1	1	6300	6300	1	1	1	1	1	1	1	1	1	1	1	1	1	1	1	1	1	1	1	1	1	1	1	1	1	1	1	1	1	1	1	1	1	1	1	1	1	1	1	1	1	1	1	1	1	1
scaffold2985_1	178501	206600	28100	0	0	0	0	0	0	0	-1	0	0	0	0	0	0	0	0	0	0	0	0	0	0	0	0	0	0	0	0	0	0	0	0	0	0	0	0	0	0	1	0	1	0	0	0	0	0
scaffold4919_1	1	21000	21000	-1	0	-1	0	0	0	0	-1	-1	-1	0	0	0	0	-1	0	0	0	1	0	-1	-1	0	0	-1	0	0	0	0	0	0	0	0	0	-1	0	-1	0	0	0	-1	0	0	-1	0	-1
scaffold1359_1	591701	594600	2900	0	0	0	0	0	0	-1	0	0	0	0	0	0	0	-1	0	0	0	0	0	0	0	0	0	0	0	0	0	0	0	0	0	0	0	0	0	0	0	0	0	0	0	0	0	0	-1
C99379804_1	1	1600	1600	0	0	0	0	0	1	0	1	0	0	1	1	0	0	0	1	0	1	0	0	0	1	1	0	0	0	1	0	1	1	1	1	1	0	0	1	0	1	0	0	0	1	0	1	0	0
scaffold3012_1	1	2600	2600	1	0	1	0	0	0	0	1	0	0	0	0	0	0	1	0	0	0	0	0	0	0	0	0	0	0	0	0	0	0	0	0	0	0	0	0	0	0	0	1	1	0	0	0	0	0
scaffold522_1	668501	672500	4000	0	0	0	0	0	0	-1	0	0	0	0	0	0	0	0	0	0	0	0	0	-1	0	0	0	0	0	0	0	0	0	0	0	-1	0	0	0	0	-1	0	0	0	-1	0	0	-1	0
scaffold2686_1	156901	296700	139800	0	-1	0	-1	-1	0	0	0	0	0	-1	0	0	0	0	0	0	0	-1	0	-1	0	-1	0	0	-1	-1	0	-1	0	0	0	0	0	0	0	0	0	0	0	-1	-1	0	0	0	0
scaffold2686_1	379101	384100	5000	0	0	0	0	0	0	-1	0	0	0	0	0	0	0	-1	0	0	0	0	0	0	0	0	0	0	0	0	0	0	0	0	0	0	0	0	0	-1	0	0	0	0	0	0	0	0	0
scaffold2686_1	386401	392300	5900	0	0	1	1	1	0	0	0	0	0	1	0	0	0	0	0	1	0	0	0	0	0	0	1	0	0	0	0	1	0	0	0	0	1	0	0	1	1	1	1	0	0	1	0	0	0
scaffold2698_1	1026001	1030900	4900	-1	-1	0	0	0	-1	-1	-1	0	-1	-1	0	-1	0	0	0	0	0	0	0	0	-1	0	-1	0	-1	0	-1	-1	0	0	0	0	-1	-1	-1	-1	-1	-1	-1	-1	0	0	0	0	0
scaffold10778_1	1	1700	1700	0	-1	-1	0	0	-1	0	0	0	0	-1	-1	0	-1	0	0	-1	-1	0	0	0	-1	0	0	0	0	0	-1	-1	-1	-1	-1	-1	0	0	0	-1	-1	-1	-1	0	0	-1	-1	-1	0
scaffold1754_1	42301	79900	37600	0	-1	0	-1	-1	0	-1	0	-1	-1	0	0	0	0	-1	-1	-1	0	0	0	-1	0	0	0	-1	0	0	-1	0	-1	0	0	-1	-1	-1	-1	0	-1	-1	-1	0	0	0	-1	-1	-1
scaffold144_1	1	446900	446900	1	1	1	-1	1	0	0	0	1	1	1	1	1	1	1	1	1	1	1	1	1	1	1	1	1	1	1	1	1	1	1	1	1	1	-1	1	1	1	1	0	-1	1	1	1	1	1
scaffold2113_1	432501	434800	2300	-1	0	-1	0	0	0	0	0	0	0	-1	-1	0	0	0	-1	-1	0	0	0	0	-1	0	0	0	0	-1	-1	0	-1	-1	0	0	0	-1	-1	0	0	0	0	0	0	-1	0	0	0
scaffold3973_1	58301	63200	4900	1	0	0	0	0	0	1	0	0	0	1	0	0	1	1	1	0	1	0	0	0	1	0	0	0	1	1	0	1	1	1	0	1	1	0	0	0	1	0	1	0	0	0	1	0	0
scaffold752_1	954001	958500	4500	0	0	0	0	0	0	0	0	0	0	0	0	0	0	0	0	0	0	0	0	0	0	0	0	0	0	0	0	0	0	0	0	-1	0	0	-1	0	0	0	0	0	0	-1	0	0	0
scaffold752_1	1957901	2651600	693700	0	0	0	0	0	0	0	0	0	0	0	0	1	0	1	0	0	0	0	0	0	0	0	0	0	0	0	0	0	0	0	0	0	0	0	0	0	0	0	1	0	0	0	0	0	0
scaffold988_1	36101	40300	4200	0	0	0	0	0	0	0	0	0	0	0	0	0	0	0	0	0	0	0	0	0	0	0	0	0	0	0	1	1	1	0	0	0	1	1	1	0	0	1	0	0	0	0	0	0	0
scaffold988_1	41701	47600	5900	0	0	0	0	0	0	0	0	0	0	0	0	0	0	0	0	0	0	0	0	0	0	0	0	0	0	0	0	0	1	0	0	0	0	1	1	0	0	0	0	0	0	0	0	0	0
scaffold1596_1	1438401	1444300	5900	-1	-1	-1	-1	-1	-1	-1	0	0	-1	-1	-1	-1	0	0	-1	-1	-1	-1	-1	0	-1	-1	-1	-1	0	-1	-1	-1	-1	-1	-1	0	-1	-1	0	0	0	-1	-1	0	-1	-1	-1	-1	-1
scaffold940_1	1142201	1146300	4100	0	0	0	0	-1	-1	0	0	0	-1	0	-1	0	0	-1	0	-1	0	-1	0	0	0	-1	0	0	0	0	0	-1	-1	-1	-1	0	0	0	-1	0	0	0	-1	-1	0	0	-1	0	0
scaffold374_1	811201	814100	2900	0	0	-1	0	0	0	0	-1	0	0	0	0	0	0	0	0	0	0	0	0	0	0	0	0	0	0	0	0	0	0	0	0	0	0	0	-1	0	0	0	0	-1	0	0	0	0	-1
scaffold374_1	1795001	1802900	7900	0	0	0	0	0	0	0	0	0	0	0	0	0	0	0	1	0	0	0	0	0	0	0	0	0	0	0	0	0	0	0	0	0	0	0	0	0	0	0	0	0	0	0	1	1	0
scaffold374_1	2841101	2843700	2600	0	0	0	0	-1	0	0	0	0	0	0	0	0	0	0	0	0	0	0	0	0	0	0	0	0	0	0	0	0	0	0	0	0	0	0	0	0	0	0	0	-1	0	0	0	-1	0
scaffold374_1	5370701	5373700	3000	0	0	0	0	0	-1	0	0	0	0	0	0	0	0	0	0	0	0	0	0	0	-1	0	-1	0	0	-1	0	0	0	0	0	0	0	-1	0	0	0	0	0	0	0	0	0	0	0
scaffold2396_1	1	24400	24400	0	0	1	0	0	1	0	-1	0	0	0	0	0	0	1	1	0	0	0	0	1	0	0	1	1	0	0	1	0	0	1	0	0	0	-1	0	1	0	0	1	0	0	0	0	0	1
scaffold4847_1	37801	40000	2200	0	0	0	0	0	0	0	0	0	0	0	0	0	0	0	0	0	0	1	0	0	0	0	1	0	1	0	0	0	1	0	0	0	0	0	0	0	0	0	0	0	0	0	1	0	1
scaffold4703_1	84001	88000	4000	0	0	0	0	0	0	0	0	0	0	0	0	0	0	0	0	-1	0	0	0	0	0	0	0	0	0	0	0	0	0	0	0	0	0	0	0	0	0	0	0	-1	0	0	0	0	0
scaffold4703_1	101401	108400	7000	0	0	0	0	-1	0	0	0	0	0	0	0	1	0	0	0	0	0	0	0	0	0	0	0	0	0	0	0	0	0	0	0	0	0	0	0	0	0	0	0	0	0	0	0	0	0
scaffold2407_1	1	5900	5900	0	0	0	0	1	0	0	0	0	0	0	0	0	0	0	0	0	0	0	1	1	0	0	0	0	0	0	0	0	0	0	0	0	1	0	0	0	0	1	0	0	0	0	0	0	0
scaffold2407_1	8201	14600	6400	0	0	0	0	1	0	1	0	0	0	0	1	0	1	0	0	0	0	1	1	1	0	0	0	0	0	0	1	1	1	0	0	0	1	1	1	0	1	1	0	0	1	0	0	0	0
scaffold2407_1	17701	24600	6900	0	0	0	0	0	0	0	1	1	0	0	0	0	0	0	0	0	0	1	0	0	0	0	0	0	0	0	0	0	0	0	0	0	0	0	0	0	0	0	0	0	0	0	0	0	0
scaffold2407_1	28901	30800	1900	0	0	0	0	-1	0	0	-1	-1	0	0	-1	0	0	0	0	0	0	0	0	0	0	0	0	0	0	0	0	-1	0	0	0	0	0	0	0	0	0	0	0	0	0	0	0	0	0
scaffold391_1	1829101	1832800	3700	0	0	0	0	1	0	0	0	0	0	0	0	0	0	0	0	0	0	0	0	0	0	0	0	0	0	0	1	1	1	0	0	0	1	1	0	0	0	1	0	0	0	0	0	0	0
C99744491_1	1	2500	2500	1	0	0	0	0	1	1	1	1	1	1	1	1	0	1	1	1	1	1	0	1	1	1	1	1	1	1	1	1	1	1	1	1	1	1	1	1	1	1	1	0	1	0	1	1	0
scaffold3050_1	1	5300	5300	0	0	0	0	0	0	0	0	0	0	0	0	0	0	0	0	0	-1	0	0	0	0	-1	0	-1	-1	0	0	0	0	0	0	0	0	0	0	0	0	0	0	0	0	0	0	0	0
scaffold3050_1	220201	225800	5600	0	0	0	0	0	0	0	0	0	0	0	-1	0	0	0	0	-1	0	0	0	0	0	0	0	0	0	0	0	-1	-1	0	0	0	-1	0	0	0	0	0	0	0	0	0	0	-1	0
scaffold8594_1	1	1600	1600	0	-1	0	0	0	0	0	0	0	0	0	0	0	0	0	0	-1	0	0	0	0	0	0	0	0	0	0	0	0	0	0	0	0	0	0	0	0	0	0	0	0	0	0	0	-1	0
scaffold3039_1	1	10900	10900	0	-1	0	-1	-1	-1	-1	-1	0	0	0	0	-1	-1	-1	0	0	0	0	-1	-1	0	0	-1	0	0	0	-1	0	0	0	0	0	0	-1	-1	0	0	0	-1	-1	-1	0	0	0	-1
scaffold9856_1	1	5500	5500	0	-1	0	-1	-1	-1	0	0	0	0	-1	1	-1	-1	-1	0	-1	-1	-1	-1	-1	-1	-1	1	0	-1	-1	0	-1	-1	-1	0	-1	-1	1	-1	-1	-1	-1	-1	0	0	-1	-1	-1	-1
scaffold2153_1	27101	31400	4300	1	0	0	0	0	0	0	0	0	1	1	0	0	0	0	0	0	0	0	0	0	0	0	1	0	1	1	0	0	0	0	1	1	0	0	0	0	1	0	0	0	0	1	0	0	0
scaffold2787_2	126401	129800	3400	1	0	0	0	0	0	0	0	0	1	0	0	0	0	0	0	1	0	0	0	0	1	0	1	0	0	1	1	0	0	0	0	1	0	0	0	0	0	0	0	0	0	1	0	0	0
scaffold6840_1	1	8700	8700	0	-1	1	0	0	0	0	0	0	0	0	0	0	0	-1	0	0	1	0	0	0	0	1	0	1	1	1	0	0	0	0	1	0	-1	0	0	0	1	-1	1	0	0	0	0	0	0
scaffold2643_1	53401	56900	3500	0	-1	-1	-1	0	0	0	-1	0	0	-1	0	0	0	0	0	-1	-1	-1	-1	0	0	0	0	-1	-1	0	-1	0	0	-1	-1	-1	0	-1	-1	0	0	0	0	0	0	0	-1	0	-1
scaffold1757_1	1247701	1252100	4400	0	0	0	0	0	0	0	0	0	0	0	0	-1	0	-1	0	0	0	0	0	0	0	0	0	0	0	0	0	0	0	0	0	0	0	0	0	0	0	0	0	0	0	0	0	0	-1
scaffold1757_1	1565001	1567800	2800	-1	0	0	0	0	0	0	0	0	0	0	0	0	0	0	0	-1	0	0	0	0	0	0	0	0	-1	-1	0	0	0	0	0	0	0	0	0	0	0	0	0	0	0	-1	0	0	0
scaffold2839_1	1	48800	48800	0	0	-1	0	0	0	-1	-1	0	0	-1	-1	-1	-1	-1	0	0	0	0	-1	-1	-1	0	-1	-1	-1	-1	-1	-1	0	0	-1	-1	-1	-1	-1	-1	0	0	0	-1	-1	0	-1	0	-1
scaffold48_1	1932101	1934300	2200	0	0	0	0	0	0	0	0	0	0	-1	0	0	0	0	0	0	0	0	0	0	0	-1	-1	0	0	0	0	0	0	0	0	0	0	0	0	0	0	0	0	0	0	0	-1	0	0
scaffold826_1	1	192200	192200	0	0	0	0	-1	0	0	0	0	0	0	0	0	0	0	0	-1	0	0	-1	-1	-1	0	0	0	0	-1	0	0	0	0	-1	0	0	0	-1	1	0	0	0	0	0	0	0	0	0
scaffold826_1	416001	417800	1800	-1	0	0	0	0	0	0	-1	0	0	0	0	0	0	0	0	0	0	0	0	0	0	0	0	0	0	0	0	0	0	0	0	0	0	0	0	0	0	0	0	0	0	-1	0	0	-1
scaffold826_1	814301	817900	3600	0	0	0	0	0	-1	0	0	0	0	0	0	0	0	0	0	0	0	0	0	0	0	0	0	0	0	0	0	0	0	0	0	0	0	0	0	0	0	0	0	0	-1	-1	0	0	0
scaffold826_1	1377201	1379900	2700	0	0	0	0	-1	0	0	-1	0	0	0	0	0	0	0	0	0	0	0	0	-1	0	0	0	0	0	0	0	0	0	0	0	0	0	0	0	0	0	-1	-1	0	0	0	0	0	-1
scaffold482_1	2018701	2021500	2800	0	0	0	0	0	0	0	-1	0	0	0	0	0	-1	0	0	0	0	0	0	0	0	0	0	0	0	0	0	0	0	0	0	0	0	0	0	0	0	0	0	0	0	0	0	0	0
scaffold5452_1	1	8700	8700	0	0	0	0	0	0	-1	-1	-1	0	0	0	0	0	0	0	0	0	-1	-1	-1	0	0	0	0	-1	-1	-1	-1	0	0	-1	-1	0	0	0	0	0	0	0	0	0	0	-1	0	0
scaffold62_1	114801	128700	13900	0	0	0	0	0	1	1	1	1	0	0	0	1	1	0	0	0	0	0	1	0	0	0	0	0	0	0	0	0	0	0	0	0	1	0	0	0	0	0	1	0	1	0	0	0	0
scaffold1883_1	1	181700	181700	0	0	0	1	1	1	0	1	0	0	0	0	0	0	0	0	0	1	1	1	1	0	0	1	1	1	0	1	1	1	0	0	0	1	1	1	1	0	1	0	0	1	0	0	1	0
scaffold3101_1	1	6400	6400	0	0	0	0	-1	0	-1	0	0	0	0	0	0	0	0	0	0	0	0	0	0	0	-1	0	0	0	-1	0	0	0	0	0	0	0	0	0	0	0	0	0	0	0	0	0	0	0
scaffold3101_1	75001	78100	3100	0	0	0	0	0	0	0	0	0	0	-1	0	0	-1	0	0	0	0	0	0	0	-1	0	0	0	0	0	0	0	0	0	0	0	0	0	0	0	0	0	0	0	0	0	0	0	0
scaffold3101_1	94301	99300	5000	0	0	0	0	0	0	0	0	0	0	0	0	0	0	-1	-1	0	0	0	0	0	0	0	0	0	0	0	0	0	0	0	0	0	0	0	0	0	0	0	0	0	0	0	0	-1	-1
scaffold5559_1	1	3200	3200	0	0	0	0	0	0	0	0	0	0	0	0	-1	0	-1	-1	0	0	0	0	-1	-1	0	0	-1	0	0	0	-1	-1	0	-1	0	0	0	0	0	0	0	0	0	0	0	0	0	-1
scaffold10754_1	1	1900	1900	0	0	0	0	0	0	0	0	0	0	0	0	0	0	0	0	0	0	0	0	0	0	0	0	0	0	0	0	0	-1	0	0	0	0	0	0	-1	-1	-1	0	0	0	0	0	-1	0
scaffold286_1	235701	239200	3500	0	0	-1	0	0	0	0	0	0	0	0	0	0	0	0	0	0	0	0	0	0	0	0	0	0	0	0	0	0	-1	0	0	0	-1	0	-1	0	0	0	0	-1	0	0	0	0	0
scaffold4529_1	4101	6500	2400	0	0	0	0	0	0	0	0	0	0	0	0	0	0	0	0	0	0	0	0	0	0	0	0	0	0	0	0	0	0	0	0	0	0	0	0	0	-1	0	0	0	0	0	0	0	-1
scaffold3380_1	95701	97500	1800	0	-1	0	0	0	0	0	-1	0	0	0	0	0	0	0	0	0	0	0	0	0	0	0	0	0	0	0	0	0	0	0	-1	0	0	0	-1	0	0	0	0	0	0	0	0	0	0
scaffold1572_1	1035101	1039000	3900	-1	0	-1	0	0	-1	0	0	-1	-1	-1	0	0	0	-1	0	-1	-1	0	-1	-1	0	-1	0	0	0	-1	-1	0	0	0	-1	-1	-1	0	0	-1	-1	-1	0	0	0	-1	-1	0	0
scaffold13657_1	1	2700	2700	0	0	0	0	0	-1	0	0	0	0	0	-1	0	0	-1	-1	0	0	0	-1	0	0	0	-1	0	0	0	0	-1	-1	-1	-1	-1	0	0	0	-1	0	-1	0	0	-1	0	-1	-1	0
scaffold2865_1	57801	113300	55500	0	0	0	1	1	0	1	1	1	0	0	0	0	0	0	0	0	0	1	1	0	0	0	0	0	0	0	0	1	1	0	0	0	0	0	0	0	0	1	1	0	1	0	1	0	0
scaffold1704_1	4801	24300	19500	1	1	1	1	0	1	0	1	1	1	1	1	0	0	0	1	0	0	1	0	1	0	0	1	1	1	1	0	0	1	1	1	1	1	1	1	1	1	1	0	1	0	1	1	1	0
scaffold3862_1	1	5600	5600	1	1	1	1	0	1	1	1	1	1	1	1	1	1	0	1	1	1	1	1	1	1	1	1	1	1	1	1	1	1	1	1	1	1	1	1	1	1	1	1	1	1	1	1	1	1
scaffold316_1	43901	150200	106300	1	1	1	0	0	0	0	0	0	1	1	1	0	-1	0	1	1	1	1	1	0	1	1	1	1	1	1	1	1	1	1	1	1	1	1	1	1	1	1	0	0	0	1	1	1	1
scaffold5392_1	1	11200	11200	0	0	0	0	0	0	0	0	0	0	0	0	0	0	-1	0	0	0	0	-1	0	0	0	0	0	0	0	0	0	0	0	0	0	0	-1	0	-1	0	0	0	0	0	0	0	0	0
scaffold8488_1	1	3200	3200	0	0	0	-1	0	0	0	0	0	0	-1	0	0	0	0	0	-1	-1	0	-1	0	-1	-1	0	0	-1	-1	0	0	0	0	0	-1	-1	0	0	0	-1	-1	-1	0	0	-1	0	-1	0
scaffold2628_1	68201	70800	2600	0	0	0	0	-1	0	0	0	0	-1	0	0	0	-1	0	0	0	0	0	0	0	0	0	0	0	0	0	0	0	0	0	0	0	0	0	0	0	0	0	-1	0	-1	0	-1	0	0
scaffold904_1	395301	732700	337400	0	0	0	0	1	1	0	0	0	0	0	0	0	0	0	0	0	0	1	-1	0	0	0	0	0	0	0	0	0	0	0	0	0	0	0	0	0	0	0	0	0	0	0	0	0	0
scaffold4066_1	4001	10100	6100	1	1	1	0	1	0	1	0	0	1	1	1	1	1	1	1	1	1	1	1	1	1	1	1	1	1	1	1	1	1	1	1	1	1	1	1	1	1	1	0	1	1	1	1	1	1
scaffold4700_1	1	4700	4700	0	0	0	0	0	0	1	0	0	0	1	1	1	1	0	1	0	1	1	1	0	0	1	0	0	0	0	0	0	0	0	0	1	0	0	0	0	1	0	1	0	0	0	0	0	0
scaffold5796_1	1	1700	1700	0	0	0	0	0	0	0	0	0	0	0	0	0	0	-1	0	0	0	0	0	-1	0	0	0	0	0	0	0	0	0	0	0	0	0	0	0	0	0	0	0	-1	0	0	0	0	0
scaffold7961_1	1	13000	13000	0	0	0	0	0	1	0	0	1	0	0	0	0	0	0	0	0	0	1	0	1	0	0	0	0	0	0	1	1	1	0	0	0	0	1	0	0	0	1	0	0	0	0	0	0	0
scaffold694_1	660101	677600	17500	0	0	0	0	0	0	0	0	0	0	0	0	0	0	0	0	0	0	0	0	0	0	0	0	0	1	0	0	0	0	0	0	0	0	0	0	1	1	1	0	0	0	0	0	0	0
scaffold3111_1	1	8600	8600	0	0	0	0	0	0	-1	0	0	0	-1	0	0	0	0	0	-1	-1	0	0	-1	-1	-1	-1	0	-1	-1	0	-1	-1	0	-1	-1	-1	-1	0	0	-1	0	0	0	0	-1	-1	0	0
scaffold3111_1	368101	393500	25400	0	0	0	-1	0	0	0	0	-1	0	0	0	0	0	0	-1	0	0	0	0	-1	0	-1	0	0	0	0	0	0	0	0	0	0	0	-1	-1	-1	0	0	-1	0	0	0	0	0	0
scaffold227_1	890501	892800	2300	0	0	0	0	0	0	-1	0	0	0	0	0	0	0	0	0	0	-1	0	0	0	0	0	0	0	-1	0	-1	0	-1	0	0	0	0	0	0	0	0	0	0	0	0	0	0	0	0
scaffold4328_1	1	102000	102000	0	0	0	1	1	1	0	0	1	0	0	0	0	-1	0	0	0	0	1	0	0	0	0	0	0	0	0	1	1	1	0	0	0	1	0	1	0	0	1	0	0	0	0	0	0	0
scaffold1194_1	1	852200	852200	0	0	0	0	0	0	0	1	1	0	0	0	-1	0	0	0	0	0	-1	0	-1	0	0	0	0	-1	-1	0	0	0	0	0	0	0	0	1	0	0	0	-1	0	1	0	0	0	0
scaffold8789_1	1	2700	2700	1	1	1	1	1	1	1	1	1	1	1	1	1	1	1	1	1	1	1	0	1	1	1	1	1	1	1	1	1	1	1	1	1	1	1	1	1	1	1	1	1	1	1	1	1	1
scaffold8789_1	3301	5900	2600	1	1	1	1	1	1	1	1	1	1	1	1	1	1	1	1	1	1	1	0	1	1	1	1	1	1	1	1	1	1	1	1	1	1	1	1	1	1	1	1	1	1	1	1	1	1
scaffold775_1	1	10900	10900	0	0	0	0	0	0	0	0	0	0	0	0	0	0	0	0	0	0	0	0	0	0	0	0	0	0	0	1	0	1	0	0	0	1	0	1	0	0	0	0	0	0	0	0	0	0
scaffold775_1	63001	74200	11200	0	1	0	1	0	1	0	0	0	0	0	0	0	0	0	0	0	0	0	0	0	0	0	0	0	0	1	0	1	1	0	0	0	1	0	0	1	0	0	0	0	0	0	0	0	0
scaffold775_1	420801	424200	3400	0	0	0	-1	0	0	0	-1	0	0	0	0	0	0	0	0	0	0	0	-1	-1	0	0	0	0	0	0	0	0	0	0	0	0	0	0	-1	0	0	-1	0	0	0	0	0	0	0
scaffold3484_1	92701	96300	3600	0	0	0	0	0	0	0	0	0	0	-1	0	0	0	0	0	0	0	0	-1	0	0	0	0	0	0	-1	0	0	-1	0	-1	0	0	0	0	0	0	0	0	0	0	0	0	0	-1
scaffold3438_1	1	70300	70300	0	-1	0	-1	-1	-1	-1	0	0	0	-1	1	-1	-1	-1	0	-1	-1	-1	-1	-1	-1	-1	1	-1	-1	-1	0	-1	-1	-1	0	-1	-1	0	-1	-1	-1	-1	-1	-1	0	-1	-1	-1	-1
scaffold4195_1	1	21100	21100	0	0	0	0	0	0	0	0	0	0	0	0	0	0	0	0	0	0	0	0	0	0	0	-1	0	0	0	-1	-1	0	-1	0	0	0	0	0	0	0	0	0	0	0	0	0	0	-1
scaffold2089_1	14101	24500	10400	0	0	-1	0	0	0	0	0	0	0	0	0	0	0	0	0	0	-1	0	0	0	0	0	0	0	0	0	0	0	0	0	0	0	0	0	0	0	-1	0	0	0	0	0	0	0	0
scaffold4074_1	601	2300	1700	0	0	0	0	0	0	0	0	0	0	1	0	0	0	0	0	0	1	0	0	0	0	0	0	0	0	0	0	0	0	0	0	0	0	0	0	0	0	0	0	0	0	1	0	0	0
scaffold4074_1	21501	30000	8500	0	1	0	0	0	0	0	0	0	0	0	0	0	0	0	0	0	0	0	0	0	1	0	0	0	0	0	0	0	0	0	0	0	0	0	0	1	0	0	0	0	0	0	0	0	0
scaffold13194_1	1	2400	2400	-1	-1	-1	0	0	-1	0	0	-1	-1	-1	0	-1	-1	-1	-1	-1	-1	0	-1	-1	-1	0	0	-1	-1	0	0	-1	-1	-1	-1	-1	-1	-1	-1	-1	-1	-1	-1	-1	-1	-1	0	-1	-1
scaffold283_1	32301	35600	3300	0	0	0	0	-1	0	-1	0	0	0	0	0	0	0	0	0	0	0	-1	-1	0	-1	0	0	0	0	0	0	0	-1	0	0	0	0	0	0	0	0	0	0	0	0	0	0	0	0
scaffold1387_1	148901	153700	4800	0	0	0	-1	0	0	-1	-1	0	0	0	0	0	0	0	0	0	0	-1	0	0	0	0	0	0	0	0	0	0	0	0	0	0	0	0	0	0	0	0	0	0	0	0	0	0	0
scaffold13635_1	1	2400	2400	0	0	0	0	0	0	0	0	0	-1	0	0	0	0	0	0	0	0	0	0	-1	0	0	0	0	0	0	0	0	0	0	0	0	-1	0	0	0	0	0	0	0	0	-1	0	0	0
scaffold3492_1	21801	23800	2000	0	0	0	0	0	0	0	0	0	0	0	0	0	0	-1	0	0	0	0	0	0	0	-1	0	0	0	0	0	0	0	0	0	0	0	0	0	0	0	0	0	0	0	0	0	0	0
scaffold3492_1	577501	579300	1800	0	0	0	0	0	0	0	0	0	0	0	0	-1	0	0	0	0	0	0	0	-1	0	0	0	0	0	0	0	0	0	0	0	0	0	0	0	0	-1	0	0	0	0	-1	0	0	0
scaffold2047_1	132601	135100	2500	0	0	0	0	0	-1	0	0	0	0	0	0	0	0	-1	-1	-1	0	0	-1	0	-1	-1	0	0	0	0	0	-1	0	0	0	0	0	-1	-1	0	-1	0	0	-1	0	0	0	0	0
scaffold5461_1	1	10500	10500	0	-1	-1	-1	0	-1	0	0	-1	-1	-1	1	0	0	-1	-1	-1	-1	0	-1	-1	-1	1	-1	1	0	0	-1	-1	0	1	-1	0	-1	-1	0	0	0	-1	-1	0	0	-1	-1	-1	-1
scaffold400_1	383801	403100	19300	0	0	0	0	0	-1	-1	0	0	0	0	0	0	-1	0	0	0	0	0	0	-1	0	0	0	0	0	0	0	0	-1	0	0	0	0	0	0	0	0	-1	0	0	0	0	0	0	0
scaffold133_1	1	10300	10300	1	0	1	1	1	1	1	1	0	1	1	1	1	1	0	0	1	0	1	1	1	1	0	1	0	0	0	0	0	1	0	1	1	1	1	1	0	1	1	0	1	1	1	1	1	0
scaffold1052_3	103501	113100	9600	-1	-1	-1	-1	-1	-1	-1	0	0	-1	-1	0	0	-1	-1	-1	-1	-1	-1	-1	-1	-1	-1	-1	-1	-1	-1	-1	-1	-1	-1	-1	-1	-1	-1	-1	-1	0	0	-1	0	-1	-1	-1	-1	-1
scaffold4495_1	1	38400	38400	0	1	0	0	0	0	0	0	0	0	0	1	0	0	0	0	0	0	0	0	0	0	0	-1	0	0	0	0	0	0	-1	0	0	0	0	-1	-1	-1	1	0	0	0	0	1	1	0
scaffold1949_1	372901	381200	8300	1	1	1	0	0	0	0	0	0	0	1	0	0	1	0	1	0	0	0	0	1	1	1	1	1	1	1	1	1	1	1	1	1	0	0	1	0	0	1	0	0	0	1	1	1	0
scaffold700_1	1	103900	103900	0	0	0	0	0	1	0	-1	-1	0	0	-1	0	0	-1	0	0	0	0	-1	0	-1	-1	0	-1	0	0	0	-1	-1	0	-1	0	0	-1	0	-1	0	0	0	-1	-1	0	-1	0	-1
scaffold6071_1	1	6800	6800	0	0	0	-1	-1	-1	-1	0	0	0	0	0	0	0	0	0	0	0	0	0	-1	0	0	0	-1	-1	0	0	-1	0	0	0	0	-1	0	-1	0	0	-1	0	0	0	0	-1	0	0
scaffold2058_1	293501	295800	2300	0	0	0	0	0	0	0	0	0	0	0	0	0	0	-1	0	0	0	0	-1	-1	0	0	0	0	0	0	0	0	0	0	-1	0	-1	0	0	0	0	0	0	0	-1	0	0	0	0
scaffold1871_1	41801	96100	54300	1	1	1	0	0	0	0	0	0	1	1	1	-1	0	0	-1	1	1	1	0	0	1	1	1	1	1	1	1	1	1	1	1	1	1	1	1	1	1	1	0	0	0	1	1	1	1
scaffold1014_1	143401	156200	12800	0	1	1	0	0	0	0	0	0	0	0	0	0	0	0	0	1	1	0	0	0	0	1	0	1	0	0	0	0	0	0	1	0	0	1	0	0	0	0	0	0	0	1	0	0	0
scaffold4111_1	4601	7600	3000	0	0	0	0	0	0	-1	0	0	0	0	0	0	0	0	0	0	0	0	0	0	0	0	-1	0	0	0	-1	0	0	0	0	0	0	-1	0	0	0	0	0	0	0	0	0	0	0
scaffold250_1	101201	104000	2800	0	0	0	0	0	0	0	0	0	0	0	0	0	0	0	0	0	0	0	-1	0	0	0	0	0	0	0	0	0	0	0	0	0	0	0	0	-1	0	0	0	0	-1	0	0	0	0
scaffold5077_1	1	2200	2200	0	0	0	0	0	0	0	1	0	0	0	0	0	0	0	0	0	0	0	0	0	0	0	0	0	0	0	0	0	0	0	0	0	0	0	0	0	0	0	0	0	1	0	1	0	0
C99623729_1	1	2000	2000	1	0	0	0	0	0	0	0	0	0	1	0	0	0	0	1	1	0	0	0	0	0	1	1	0	1	0	0	0	0	1	0	1	0	0	0	0	0	0	0	0	0	0	0	1	0
scaffold1820_1	3501	6700	3200	0	0	0	0	0	0	0	1	1	0	0	1	0	0	0	0	0	0	0	0	0	0	0	0	0	0	0	0	0	0	0	0	0	0	0	0	0	0	0	0	0	0	0	0	0	0
scaffold1820_1	8301	12900	4600	1	1	0	1	0	1	0	1	1	1	1	1	1	1	1	0	1	1	1	1	0	1	1	1	1	1	1	1	0	1	1	0	0	0	0	1	0	1	1	0	1	0	1	1	0	0
scaffold1820_1	17201	23600	6400	1	0	0	1	0	0	0	1	1	0	0	0	1	0	1	0	0	1	1	0	0	1	1	0	1	0	1	1	0	1	1	0	1	0	0	0	1	1	0	0	0	0	1	1	0	0
scaffold2763_1	406301	408800	2500	0	0	0	0	0	0	0	0	-1	0	-1	0	0	0	0	-1	-1	0	0	0	0	0	0	0	0	0	0	0	0	0	0	0	0	0	0	0	0	0	0	0	0	0	0	0	0	0
scaffold772_1	47301	56200	8900	-1	-1	-1	-1	-1	0	-1	-1	-1	-1	-1	-1	0	-1	0	-1	-1	-1	-1	-1	0	-1	-1	-1	-1	-1	-1	-1	-1	-1	-1	-1	-1	-1	-1	-1	-1	-1	-1	-1	-1	-1	-1	-1	0	-1
scaffold2464_1	749401	752000	2600	0	0	0	0	0	0	0	0	0	-1	-1	0	0	0	0	0	0	0	0	0	0	0	0	0	0	-1	0	0	0	0	0	0	0	0	0	0	0	0	0	0	0	0	0	0	0	0
scaffold1898_1	120001	122000	2000	0	0	0	0	0	0	0	0	0	0	0	0	0	0	0	0	0	0	0	0	0	0	0	0	0	0	0	0	0	0	0	0	0	0	-1	0	-1	0	0	0	0	0	0	0	0	-1
scaffold3516_1	1	2200	2200	0	0	0	0	0	0	0	0	0	0	0	0	0	0	0	0	1	0	0	1	0	0	0	0	1	0	0	0	0	0	0	0	0	0	0	0	0	0	0	0	0	0	0	0	0	0
scaffold1116_1	39601	58900	19300	1	0	0	-1	0	0	0	1	0	1	1	0	0	0	0	0	0	1	0	0	0	0	0	1	0	1	1	0	1	0	0	1	0	0	0	0	0	1	0	0	0	-1	1	0	0	0
scaffold1391_1	1	1600	1600	0	0	0	0	0	0	0	0	0	-1	-1	0	0	0	0	-1	-1	0	-1	-1	0	-1	0	-1	-1	-1	-1	0	-1	0	0	-1	0	0	-1	0	0	-1	0	0	0	0	-1	0	0	-1
scaffold4430_1	3101	6700	3600	1	1	0	1	1	1	1	0	1	1	1	0	0	1	0	1	1	1	1	0	1	1	1	0	1	0	1	1	1	1	1	1	1	1	1	1	1	1	1	0	1	1	1	1	1	0
scaffold4573_1	1	2300	2300	0	0	0	0	0	0	0	0	0	0	-1	0	0	-1	0	0	0	0	0	0	0	0	0	0	0	0	0	0	-1	0	0	0	0	0	0	0	0	-1	0	0	0	0	0	0	0	0
scaffold842_1	146401	149500	3100	0	0	0	0	0	-1	-1	0	-1	0	0	0	-1	0	-1	0	0	0	0	0	0	0	0	0	0	0	0	0	0	0	0	0	0	0	0	0	0	0	0	0	0	-1	0	0	0	0
scaffold842_1	163801	168700	4900	0	0	0	0	0	-1	-1	0	0	0	0	0	0	0	-1	0	-1	-1	-1	-1	0	0	0	0	0	0	0	0	0	0	0	0	-1	0	0	-1	0	0	-1	-1	0	0	0	0	0	0
scaffold394_1	1577401	1580600	3200	0	0	-1	0	0	0	0	0	-1	0	0	0	0	-1	0	0	0	0	0	0	0	0	0	0	0	0	0	0	0	0	0	0	-1	0	0	0	-1	0	0	-1	0	0	0	0	0	0
C99631101_1	1	2100	2100	1	0	0	0	0	1	1	1	1	1	1	1	1	0	1	1	1	1	1	0	1	1	1	1	1	1	1	1	1	1	1	1	1	1	1	1	1	1	1	1	0	1	0	1	1	0
scaffold683_1	1	27700	27700	0	0	0	0	0	0	0	-1	0	0	0	-1	-1	0	0	0	0	0	0	0	0	0	0	0	0	0	0	0	0	0	0	0	0	-1	-1	0	0	0	0	0	-1	0	0	-1	0	0
scaffold3562_1	1	2900	2900	0	0	0	0	0	0	0	0	0	0	0	0	0	0	0	0	0	0	-1	0	0	0	0	-1	0	0	0	0	0	0	0	-1	0	0	0	0	0	0	0	0	0	0	0	0	0	0
scaffold13149_1	1	1700	1700	0	0	0	0	0	0	0	0	0	0	0	0	0	0	0	-1	0	0	0	0	0	0	0	0	0	0	0	0	0	0	0	0	0	0	0	0	0	-1	0	0	0	0	0	0	0	-1
scaffold1306_1	212801	214700	1900	0	0	0	0	-1	0	0	0	0	0	0	0	0	-1	-1	0	0	0	0	0	0	0	0	0	0	0	0	0	0	0	0	0	0	0	0	0	0	0	0	-1	-1	0	0	0	0	0
scaffold7065_1	4301	7900	3600	1	1	1	0	0	0	0	0	0	1	1	1	0	0	0	1	1	1	0	1	1	1	1	1	1	1	1	1	1	1	0	1	1	1	1	1	1	1	1	0	0	0	1	1	1	0
scaffold25_1	620401	646500	26100	0	0	0	0	0	0	0	0	0	0	0	0	0	0	0	0	0	0	0	0	0	-1	0	0	0	0	0	0	0	-1	0	0	0	0	0	-1	0	0	0	-1	0	0	0	0	0	0
scaffold4913_1	1	9600	9600	-1	-1	-1	-1	-1	-1	-1	-1	-1	-1	-1	-1	-1	0	-1	-1	-1	-1	-1	-1	-1	-1	-1	-1	-1	-1	-1	-1	-1	-1	-1	-1	-1	-1	-1	-1	-1	-1	-1	-1	-1	-1	-1	-1	-1	-1
scaffold2960_1	217601	220900	3300	0	0	0	0	0	0	0	0	0	0	0	-1	0	0	0	0	-1	-1	0	0	0	0	0	0	0	0	0	0	0	0	0	0	0	0	0	0	0	0	0	0	0	0	0	-1	0	0
scaffold2960_1	283501	289500	6000	0	0	0	0	0	0	0	0	-1	0	0	0	0	-1	0	0	0	0	-1	0	0	0	0	0	0	0	0	0	0	0	0	0	0	0	-1	0	0	0	0	-1	0	0	0	0	0	0
scaffold661_1	254601	258400	3800	0	0	0	-1	-1	0	0	0	0	0	0	0	0	0	-1	0	0	0	0	-1	0	0	0	0	0	0	0	0	0	0	0	0	0	0	-1	0	0	0	0	0	0	-1	0	0	0	0
scaffold661_1	801001	807000	6000	0	0	0	0	0	0	0	0	0	0	0	0	0	0	0	0	0	0	-1	0	0	0	0	0	0	0	0	0	0	-1	0	0	0	0	0	0	0	0	0	0	0	0	0	-1	0	0
scaffold661_1	1971001	2113400	142400	-1	0	0	-1	1	0	0	0	0	0	1	-1	0	0	0	-1	1	0	0	0	1	-1	1	0	1	0	0	-1	0	0	1	0	1	1	1	0	1	0	0	0	0	1	-1	0	1	1
scaffold4541_1	1	5900	5900	0	-1	0	0	0	0	0	-1	0	0	0	-1	-1	0	0	0	-1	-1	1	0	0	-1	0	0	0	-1	-1	-1	0	0	-1	-1	0	0	0	0	0	-1	0	-1	0	0	-1	-1	-1	0
scaffold3976_1	1	1600	1600	0	0	0	0	-1	0	0	0	0	0	-1	0	0	0	-1	0	-1	0	-1	-1	0	0	0	0	-1	0	0	0	-1	-1	-1	0	0	-1	0	0	-1	0	-1	0	0	0	0	-1	-1	-1
scaffold848_1	82701	132600	49900	1	-1	0	0	0	-1	0	0	0	0	1	0	0	0	0	1	1	1	-1	0	0	1	1	0	1	1	1	1	0	-1	0	0	0	-1	1	1	1	1	1	0	0	0	0	0	1	0
scaffold753_2	464801	467000	2200	-1	0	0	0	0	0	0	0	0	0	0	0	0	0	0	0	0	0	0	0	-1	0	0	0	0	-1	0	0	0	0	-1	-1	0	0	0	-1	0	0	-1	0	0	0	-1	0	0	0
scaffold8216_1	1	7000	7000	1	-1	0	0	0	0	0	0	0	1	0	0	0	0	0	-1	0	-1	0	0	0	1	0	0	0	0	0	0	0	0	0	0	0	0	1	1	0	0	0	0	0	0	0	1	0	0
scaffold3556_1	62701	105800	43100	0	0	0	0	0	0	0	0	0	0	0	0	0	0	0	0	0	0	0	0	0	0	0	0	0	1	0	0	0	0	0	0	0	0	0	0	1	0	1	0	0	0	0	0	0	0
scaffold3556_1	211401	213900	2500	-1	0	0	0	0	0	0	0	0	0	0	0	0	0	0	0	0	0	0	-1	0	0	0	0	0	0	0	0	0	0	0	0	-1	0	0	0	0	0	0	0	0	0	0	-1	0	0
scaffold1945_1	314701	322000	7300	-1	-1	0	-1	-1	0	0	-1	0	-1	0	-1	0	0	-1	-1	0	-1	-1	-1	-1	0	-1	0	-1	0	0	0	-1	0	0	-1	0	0	0	0	0	-1	0	0	0	-1	0	-1	0	-1
scaffold1945_1	622701	628500	5800	0	-1	0	0	0	0	0	-1	0	0	0	0	0	0	0	0	0	-1	0	0	0	0	0	0	0	0	0	0	0	0	0	0	0	0	0	0	0	-1	0	0	0	0	-1	0	0	0
scaffold2618_1	6001	8100	2100	0	0	0	0	0	0	0	0	0	0	0	0	0	0	0	0	-1	0	-1	-1	0	0	0	0	0	0	0	0	0	0	0	0	-1	0	0	0	0	0	0	0	0	0	0	0	0	0
scaffold2618_1	62401	64300	1900	0	0	0	0	0	0	0	0	0	1	0	1	0	0	0	0	1	0	0	0	0	1	0	0	0	0	0	0	0	0	1	0	0	0	0	1	0	0	0	0	0	0	0	0	0	0
scaffold1997_1	1	3100	3100	1	1	1	0	0	0	0	0	0	1	1	1	0	0	0	1	1	1	0	0	0	0	1	1	1	1	1	0	1	0	1	0	0	0	1	1	0	0	1	0	0	1	1	0	1	0
scaffold1997_1	9601	12500	2900	0	0	0	0	0	0	0	0	0	1	0	0	0	0	0	0	0	0	0	0	0	0	0	0	0	0	0	0	1	0	1	0	0	1	0	0	0	0	0	0	0	0	0	0	0	0
scaffold1997_1	17601	61600	44000	1	0	1	1	1	0	0	0	0	1	0	1	1	0	0	1	0	1	0	1	0	0	0	0	1	1	1	1	0	0	1	1	0	0	1	0	0	1	0	0	0	1	0	0	0	1
scaffold1439_1	402901	410700	7800	0	0	0	0	0	0	0	0	0	0	0	0	0	0	0	0	-1	0	0	0	0	0	0	-1	0	0	0	0	0	0	-1	-1	0	-1	0	0	0	-1	-1	0	0	0	0	0	0	0
scaffold9336_1	1	7900	7900	1	1	1	1	1	1	1	1	1	1	1	1	1	1	1	1	1	1	1	1	1	1	1	1	1	1	1	1	1	1	1	1	1	1	1	1	1	1	1	1	1	1	1	1	1	1
scaffold5897_1	1	6000	6000	1	1	0	0	0	0	1	0	1	0	1	0	1	1	0	0	0	0	0	0	0	1	1	0	0	0	1	0	0	0	1	0	0	0	0	0	1	1	1	0	1	0	0	0	1	0
scaffold6445_1	1	36400	36400	0	0	0	1	1	1	0	1	1	0	0	0	0	0	0	-1	0	0	1	1	1	0	0	0	0	0	0	1	1	1	0	0	0	1	1	1	0	0	0	0	0	1	0	0	0	0
scaffold777_1	747701	751100	3400	0	0	0	-1	0	0	0	0	0	0	0	0	0	0	-1	0	0	0	0	-1	0	0	0	0	0	0	0	0	0	0	0	0	0	0	0	0	0	0	0	0	0	0	0	0	-1	0
scaffold777_1	977201	980300	3100	0	0	0	0	0	0	0	0	-1	0	0	0	0	0	0	0	0	0	0	0	-1	0	0	0	0	0	0	0	0	0	0	0	0	0	0	0	0	0	0	0	0	0	0	0	-1	0
scaffold3868_1	1	13800	13800	1	1	1	0	1	1	0	1	0	1	1	1	0	1	0	1	1	1	1	1	1	1	1	1	1	1	1	1	1	1	1	1	1	1	1	1	1	1	1	0	1	0	1	1	1	1
scaffold3868_1	17201	28200	11000	0	0	0	0	1	0	0	1	0	1	0	0	0	0	0	0	0	0	0	0	0	0	0	0	0	0	0	0	0	0	0	0	0	0	0	0	0	0	0	0	0	0	0	0	0	0
scaffold710_1	1044001	1047400	3400	0	0	0	0	-1	0	0	0	0	0	0	0	-1	0	0	0	0	0	0	0	0	0	0	0	0	0	0	0	0	0	0	0	0	0	0	0	0	0	0	0	0	0	0	0	0	-1
scaffold1537_1	413201	415100	1900	0	-1	-1	0	0	0	0	0	0	0	0	0	0	0	0	-1	0	-1	0	0	-1	0	0	0	0	0	0	-1	0	0	0	0	0	0	-1	0	0	0	0	0	0	0	0	0	0	0
scaffold9193_1	1	2200	2200	0	0	1	0	0	0	0	0	0	0	0	1	0	0	0	0	0	0	1	0	0	1	1	0	0	0	0	0	0	0	0	0	0	1	0	0	0	0	1	0	0	0	0	0	0	0
scaffold2790_1	46001	52800	6800	0	0	0	0	0	-1	-1	-1	0	0	0	0	0	-1	0	0	0	0	-1	0	-1	0	0	0	0	0	0	0	0	0	0	0	0	0	0	0	0	0	0	0	0	0	0	-1	-1	-1
scaffold2790_1	240501	257000	16500	0	0	0	0	0	0	0	0	0	0	0	0	0	0	0	0	0	0	0	0	0	0	0	0	0	1	0	0	0	0	0	0	0	0	0	0	1	1	0	0	0	0	0	0	0	0
scaffold2790_1	388801	398900	10100	0	-1	-1	-1	-1	-1	-1	-1	-1	-1	-1	-1	-1	-1	-1	-1	-1	-1	-1	-1	-1	-1	-1	-1	-1	-1	-1	-1	-1	-1	-1	-1	-1	-1	-1	-1	-1	-1	-1	-1	-1	0	-1	-1	-1	-1
scaffold2790_1	436501	442400	5900	-1	-1	-1	-1	0	-1	0	-1	0	-1	-1	-1	0	-1	-1	-1	-1	-1	-1	0	-1	0	-1	-1	0	-1	-1	0	-1	-1	0	-1	-1	-1	0	-1	-1	-1	-1	0	-1	-1	-1	0	-1	-1
scaffold2790_1	464801	469600	4800	-1	-1	-1	-1	0	-1	0	0	0	-1	-1	-1	0	-1	-1	-1	-1	-1	0	0	-1	0	-1	-1	0	-1	-1	-1	-1	-1	0	-1	-1	0	-1	-1	-1	0	-1	0	-1	-1	0	0	-1	0
scaffold2790_1	565301	573600	8300	0	0	0	0	0	0	0	0	0	0	0	0	0	0	0	0	0	0	0	0	0	0	0	0	0	0	0	0	0	0	0	0	0	0	1	0	1	1	1	0	0	0	0	0	0	0
scaffold2790_1	574901	591000	16100	0	0	0	0	0	0	0	0	0	0	0	0	0	0	0	0	0	0	0	0	0	0	0	0	0	0	0	1	0	0	0	0	0	1	1	0	1	1	1	0	0	0	0	0	0	0
scaffold2790_1	598101	604800	6700	0	0	0	0	0	0	0	0	0	0	0	0	0	0	0	0	0	0	0	0	0	0	0	0	0	0	0	1	0	0	0	0	0	0	0	0	1	1	1	0	0	0	0	0	0	0
scaffold2790_1	610401	629200	18800	0	0	0	0	0	0	0	0	0	0	0	0	0	0	0	0	0	0	0	0	0	0	0	0	0	0	0	0	0	0	0	0	0	0	0	0	1	1	1	0	0	0	0	0	0	0
scaffold830_1	1091601	1103000	11400	1	0	1	0	0	0	1	0	0	0	0	0	0	0	0	1	0	0	0	0	0	1	1	1	0	0	0	0	1	0	0	0	1	1	0	1	0	0	0	0	0	0	0	0	0	0
scaffold3005_1	401	63400	63000	0	0	-1	0	0	0	0	0	0	0	-1	0	1	0	0	-1	0	0	-1	0	0	-1	-1	0	0	-1	-1	0	-1	0	0	0	0	-1	0	0	0	0	0	0	-1	0	0	0	-1	0
scaffold252_1	1639201	1700700	61500	0	0	0	0	0	0	0	0	0	0	0	0	0	0	0	0	0	0	0	0	0	0	0	0	0	0	0	0	0	0	0	0	0	1	-1	0	1	0	0	0	0	0	0	0	0	0
scaffold252_1	2577901	2584000	6100	-1	0	-1	0	-1	-1	0	-1	0	-1	0	-1	0	0	-1	-1	-1	-1	-1	-1	-1	-1	-1	-1	-1	-1	-1	-1	-1	-1	-1	-1	-1	-1	-1	-1	-1	-1	-1	0	0	0	-1	0	-1	0
scaffold500_1	1411201	1413000	1800	0	0	0	0	0	0	0	0	-1	0	-1	0	0	0	-1	0	0	0	0	0	0	0	0	0	0	0	0	0	0	0	0	-1	0	0	0	0	0	0	0	0	-1	0	0	0	0	0
scaffold1860_1	1	81000	81000	1	0	1	0	0	-1	0	1	0	0	0	0	-1	0	0	1	0	1	0	1	0	1	0	0	0	1	1	1	0	0	0	0	1	0	1	1	0	1	1	0	0	0	0	0	0	0
scaffold1860_1	363401	367900	4500	0	0	0	0	0	0	0	0	0	0	0	0	0	0	0	0	0	0	0	0	0	0	0	0	0	0	0	0	0	0	0	0	0	0	0	0	1	1	1	0	0	0	0	0	0	0
scaffold11646_1	1	1600	1600	0	0	0	0	0	0	0	0	0	0	0	0	0	0	0	0	0	0	0	0	-1	0	0	0	0	-1	0	-1	0	0	-1	-1	0	0	0	0	0	0	0	-1	0	0	-1	0	0	0
scaffold2919_1	121901	124800	2900	0	0	0	0	0	-1	0	0	0	0	0	0	0	0	0	0	0	0	0	0	0	0	0	0	0	0	0	0	0	0	0	-1	0	0	0	0	0	-1	0	0	0	0	0	0	0	0
scaffold5136_1	1	4100	4100	0	-1	0	0	0	-1	-1	0	0	0	-1	0	-1	-1	0	0	-1	-1	-1	-1	0	-1	-1	0	-1	-1	-1	0	-1	-1	-1	0	-1	-1	0	-1	-1	-1	-1	-1	-1	0	-1	0	-1	-1
scaffold4562_1	1	2000	2000	0	0	0	0	-1	0	0	0	0	0	0	0	0	0	0	0	0	0	0	0	0	0	0	0	0	-1	-1	0	0	-1	0	0	0	0	0	0	0	0	0	0	0	0	0	0	0	0
scaffold851_1	313601	315500	1900	0	0	0	0	0	0	0	0	0	0	0	0	0	0	0	0	0	0	0	0	0	-1	-1	0	0	0	0	0	0	0	0	0	0	0	0	0	-1	0	0	0	0	0	0	0	0	0
scaffold851_1	2482101	2488900	6800	0	-1	-1	0	0	-1	0	0	0	0	-1	0	0	0	0	0	-1	0	0	0	-1	0	0	0	0	0	0	-1	0	0	0	0	0	0	-1	0	-1	0	0	-1	0	-1	0	-1	0	0
scaffold851_1	2553901	2557100	3200	-1	0	0	0	0	0	0	0	0	0	0	0	0	0	0	0	0	0	0	0	-1	-1	-1	-1	0	0	0	0	0	0	-1	-1	0	0	0	0	0	-1	0	0	0	0	-1	0	0	0
scaffold851_1	3910001	3916000	6000	0	0	0	0	0	-1	0	0	0	0	0	0	-1	0	0	0	0	0	0	0	0	0	0	0	0	0	0	0	0	0	0	0	-1	0	0	0	0	0	0	0	-1	0	0	0	0	0
scaffold3656_1	90001	92700	2700	0	0	0	0	0	-1	0	-1	0	0	0	0	0	0	0	0	0	0	0	-1	0	0	0	0	0	0	0	-1	-1	0	0	0	0	-1	0	-1	0	0	0	0	0	0	0	0	0	0
scaffold2749_1	1	6000	6000	0	0	0	0	0	-1	0	0	0	0	0	0	0	0	-1	0	0	0	0	0	0	0	0	0	0	0	0	0	0	0	0	0	0	0	0	0	0	0	0	0	0	0	0	0	0	0
scaffold9598_1	1	1600	1600	0	-1	0	0	0	0	0	0	0	-1	0	0	0	0	0	0	0	-1	0	0	0	0	0	0	0	0	0	0	0	0	0	0	0	-1	0	0	0	0	0	0	0	0	0	0	0	-1
scaffold264_1	41501	171800	130300	0	0	0	1	0	0	0	0	0	0	0	0	0	0	0	0	0	0	0	-1	0	0	0	0	0	0	0	0	0	0	0	0	0	0	0	0	0	0	0	0	0	1	0	0	0	0
scaffold4846_1	1	10100	10100	-1	0	-1	-1	-1	-1	0	-1	-1	0	0	0	-1	-1	0	0	0	0	0	0	0	0	0	0	0	0	0	0	0	0	0	-1	-1	0	0	-1	-1	0	-1	0	-1	0	0	-1	0	-1
scaffold5058_1	1801	5900	4100	-1	-1	0	0	-1	0	0	-1	-1	-1	0	-1	0	-1	0	0	-1	-1	0	0	0	-1	0	-1	-1	-1	-1	-1	0	0	-1	-1	-1	-1	-1	0	-1	-1	0	-1	0	0	-1	-1	-1	-1
scaffold137_1	912801	920000	7200	0	0	0	-1	0	0	0	-1	0	0	0	0	0	-1	0	0	0	0	0	-1	0	0	0	0	0	0	0	0	0	0	0	0	0	0	0	0	0	0	0	0	-1	0	0	0	0	0
scaffold10908_1	901	5600	4700	0	-1	0	0	0	0	0	0	0	0	-1	0	0	0	0	0	0	0	0	0	-1	0	0	0	0	0	0	0	0	0	0	0	0	0	-1	0	0	-1	0	0	0	0	0	0	0	0
scaffold1649_1	482401	484900	2500	0	0	0	0	0	0	0	0	0	0	0	0	0	0	0	-1	0	0	0	0	0	0	0	0	0	0	0	-1	0	0	0	0	-1	0	0	0	0	0	0	0	0	0	0	0	0	0
scaffold2567_1	1	7600	7600	0	0	0	0	0	-1	0	0	0	0	0	0	0	0	0	0	0	0	0	0	0	0	0	0	-1	0	0	0	0	0	0	0	0	0	0	0	0	0	0	0	0	0	0	0	0	-1
scaffold5729_1	4801	20500	15700	1	1	1	1	1	0	0	0	1	1	1	1	0	0	0	1	1	1	1	1	1	1	1	1	1	1	1	1	1	1	1	1	1	1	1	1	1	0	1	0	1	1	1	1	1	0
scaffold1766_1	1	1800	1800	1	1	1	0	0	0	0	0	0	1	1	1	0	1	0	1	1	1	0	0	1	1	0	0	0	0	1	0	1	0	0	1	0	0	1	1	0	0	1	1	0	0	1	0	1	0
scaffold28_1	511301	515600	4300	0	0	0	0	0	0	0	0	0	0	0	0	0	0	-1	0	0	0	0	0	-1	0	0	0	0	0	0	0	0	0	0	0	0	0	0	0	0	0	0	0	0	0	0	0	0	0
scaffold4571_1	1	21700	21700	0	-1	0	0	0	-1	-1	0	0	0	-1	1	-1	-1	-1	0	-1	-1	-1	-1	-1	-1	-1	0	-1	-1	-1	0	-1	-1	-1	0	-1	-1	0	-1	-1	-1	-1	-1	-1	1	-1	-1	-1	-1
scaffold1113_1	800201	803800	3600	0	0	0	0	0	0	0	-1	0	0	0	0	0	0	0	0	0	0	0	0	0	0	0	0	0	0	0	0	0	0	0	-1	0	0	0	0	0	-1	0	0	0	0	0	0	0	0
scaffold1113_1	1221101	1228400	7300	-1	-1	-1	0	-1	0	-1	-1	-1	-1	0	-1	0	-1	-1	0	-1	0	0	-1	0	-1	-1	-1	-1	-1	-1	-1	-1	-1	-1	0	0	-1	0	-1	0	-1	-1	0	-1	-1	-1	-1	-1	-1
scaffold29_1	1	116300	116300	0	0	0	0	1	0	0	0	0	0	0	0	0	0	1	0	0	0	0	0	0	0	0	0	0	0	0	0	0	0	0	0	0	0	0	0	0	0	0	0	0	0	0	0	0	0
scaffold29_1	630601	634600	4000	0	0	1	0	0	0	0	0	0	1	1	0	0	0	0	1	0	0	0	0	1	0	0	0	1	1	0	0	0	1	0	0	0	0	0	1	0	0	1	0	0	0	1	1	1	0
scaffold5674_1	1	3400	3400	0	1	1	0	1	0	0	0	0	1	0	0	0	0	0	1	0	1	0	0	0	1	1	0	0	1	1	1	0	0	0	1	0	0	0	0	0	0	0	0	0	0	0	0	1	0
scaffold3816_1	1	36000	36000	0	0	0	0	0	0	0	0	0	0	0	0	0	0	0	0	0	0	0	0	1	0	0	0	0	0	0	1	1	1	0	0	0	1	1	1	0	0	1	0	0	0	0	0	0	0
scaffold3891_1	1	8800	8800	0	0	0	0	0	0	0	-1	0	0	0	-1	-1	1	0	0	0	0	1	0	0	0	0	0	0	0	0	0	0	0	0	0	1	0	0	0	0	0	0	0	-1	0	0	0	1	0
scaffold1026_1	2901	8300	5400	0	0	0	0	0	0	0	0	0	0	0	1	0	0	0	0	0	1	0	0	0	0	0	0	1	0	0	0	0	0	0	0	0	0	0	0	1	0	1	0	0	0	0	1	1	0
scaffold109_1	149001	152800	3800	0	1	0	0	0	0	0	0	0	0	1	1	0	0	0	1	0	0	0	0	0	0	0	0	0	0	0	0	0	0	0	0	0	0	0	0	0	0	0	0	0	0	0	0	0	0
scaffold109_1	528001	540700	12700	-1	0	-1	-1	-1	0	0	0	0	0	0	0	-1	0	0	0	0	0	0	0	0	0	0	0	0	-1	-1	0	0	0	-1	0	0	0	0	-1	0	0	0	0	0	0	0	0	0	0
scaffold2072_1	527401	530700	3300	0	0	-1	-1	0	0	-1	0	0	0	0	0	0	0	0	0	0	0	0	0	0	0	0	0	0	0	0	0	0	0	0	-1	-1	0	0	0	0	-1	0	0	0	0	0	0	0	0
scaffold8548_1	1	4300	4300	0	0	1	0	1	0	0	1	0	0	0	0	0	0	1	0	0	0	0	0	1	0	1	0	1	1	1	1	1	0	1	1	0	1	0	0	0	1	1	1	0	0	0	0	1	0
scaffold8548_1	12601	16400	3800	0	0	1	0	0	0	0	1	0	0	0	1	0	0	0	0	0	0	0	0	0	0	0	0	1	0	1	1	1	0	1	1	0	1	0	0	0	1	1	0	0	0	0	0	1	0
scaffold8548_1	17701	22200	4500	0	0	1	0	0	0	0	1	0	0	0	0	0	0	0	0	0	0	0	0	0	0	1	0	1	1	1	1	1	0	0	0	0	1	0	0	0	1	1	0	0	0	0	0	1	0
scaffold1452_1	525501	529700	4200	0	-1	-1	0	-1	0	0	0	0	-1	0	0	-1	0	0	-1	0	-1	0	0	-1	-1	0	-1	-1	0	-1	-1	0	0	0	-1	0	0	0	-1	-1	-1	-1	0	-1	0	0	0	-1	0
scaffold1452_1	1738101	1905800	167700	0	0	0	0	0	0	0	0	0	0	0	0	0	0	1	0	0	0	0	0	0	0	0	0	0	0	0	0	0	0	0	0	0	0	0	0	0	0	0	0	0	0	0	0	0	0
scaffold793_1	1	36800	36800	0	0	0	0	0	0	0	0	0	0	0	0	0	0	0	-1	0	0	0	0	-1	0	0	-1	0	0	0	0	0	-1	-1	0	0	0	0	0	0	0	0	0	0	0	0	0	0	-1
scaffold2163_2	6601	11300	4700	-1	-1	-1	0	0	-1	-1	0	-1	0	-1	-1	0	-1	0	-1	0	-1	0	0	0	-1	-1	-1	-1	-1	-1	-1	-1	-1	-1	-1	0	0	-1	-1	0	-1	-1	-1	0	0	-1	-1	-1	0
scaffold2163_2	174801	176800	2000	0	0	0	0	-1	0	0	0	0	0	0	0	0	0	0	0	-1	0	-1	0	0	0	0	0	0	0	0	0	0	0	0	0	0	0	0	0	0	0	0	0	0	0	0	0	0	0
scaffold2163_2	195401	234100	38700	1	1	1	0	0	0	0	0	0	1	1	1	0	0	0	1	1	1	1	0	0	1	1	1	0	1	1	1	1	1	1	1	1	1	1	1	1	1	1	0	0	0	1	1	1	1
scaffold2163_2	541101	543600	2500	0	0	0	0	0	0	0	-1	0	0	0	0	0	0	-1	-1	0	0	0	-1	0	-1	0	0	0	0	0	0	0	0	0	-1	-1	0	0	0	-1	0	0	0	0	0	0	0	0	0
C99837451_1	1	3000	3000	1	0	0	0	0	1	1	1	1	1	1	1	1	0	1	1	1	1	1	0	1	1	1	1	1	1	1	1	1	1	1	1	1	0	0	1	1	1	1	0	0	1	0	1	1	0
scaffold8268_1	1	1600	1600	0	0	0	0	0	-1	0	0	0	0	0	0	0	0	0	0	0	0	0	0	0	0	0	-1	-1	0	0	0	-1	0	-1	0	0	0	0	0	0	0	0	0	0	0	0	0	0	0
scaffold4386_1	1	3000	3000	0	0	0	0	0	0	0	0	0	0	1	1	0	0	0	0	0	0	1	0	0	0	0	0	0	0	0	0	0	0	0	1	0	0	1	0	1	0	1	0	0	0	0	1	0	0
scaffold600_1	879001	881200	2200	0	0	0	0	0	0	0	0	0	0	0	0	0	0	0	0	0	0	0	0	0	0	0	0	0	-1	0	0	0	0	0	0	-1	0	0	0	0	0	0	0	0	0	0	0	0	-1
scaffold600_1	1535001	1536700	1700	0	0	0	0	0	0	0	0	0	0	0	0	0	0	0	0	0	0	0	0	0	0	0	0	0	0	0	0	0	0	0	0	-1	0	0	0	0	-1	0	0	0	0	0	-1	0	0
scaffold6146_1	4401	12400	8000	1	1	1	1	1	0	1	1	1	1	0	0	0	0	0	1	0	1	1	0	1	0	1	0	1	1	0	1	1	1	1	0	1	1	1	1	1	1	1	0	0	1	0	1	1	1
scaffold5109_1	1	1800	1800	0	-1	-1	-1	0	0	0	0	0	-1	0	0	0	0	0	0	0	-1	0	0	0	-1	0	-1	0	0	-1	0	-1	-1	0	0	0	-1	0	0	0	-1	-1	0	0	0	0	-1	0	0
scaffold4533_1	11901	17400	5500	1	1	1	0	1	1	0	0	0	1	1	0	0	0	0	0	1	0	1	1	0	1	0	0	0	0	0	0	0	1	1	1	0	1	1	1	0	1	1	1	0	0	0	0	1	0
scaffold1723_1	542201	547300	5100	0	0	0	-1	0	0	0	0	0	0	0	0	0	0	0	0	0	0	0	-1	-1	0	0	0	0	0	0	0	0	0	0	0	0	0	0	0	0	0	0	0	0	0	0	0	0	0
scaffold1723_1	827101	947400	120300	0	0	0	0	0	0	0	0	0	0	0	0	0	0	0	0	0	0	0	0	0	0	0	0	0	0	0	1	0	0	0	0	0	0	0	0	1	1	1	0	0	0	0	0	0	0
scaffold1723_1	971701	1002400	30700	0	0	0	0	0	0	0	0	0	0	0	0	0	0	0	0	0	0	0	0	0	0	0	0	0	1	0	0	0	0	0	0	0	0	0	0	1	1	1	0	0	0	0	0	0	0
scaffold868_1	49901	51700	1800	0	0	0	0	0	0	0	0	0	-1	0	0	0	0	0	0	0	0	0	-1	0	0	0	0	0	0	0	-1	0	0	0	0	0	0	0	0	0	-1	0	0	0	0	0	0	0	0
scaffold868_1	1259301	1261900	2600	0	0	0	0	0	0	0	0	0	0	0	0	0	0	-1	0	0	0	-1	0	-1	0	0	0	0	0	0	0	0	0	-1	0	0	0	0	0	0	0	0	0	0	0	0	0	0	0
scaffold13629_1	1	7100	7100	0	0	-1	0	0	-1	0	0	-1	0	0	0	-1	-1	-1	-1	0	-1	0	0	0	-1	-1	0	0	0	0	-1	0	-1	0	0	-1	-1	0	-1	0	0	-1	0	0	-1	0	-1	0	-1
scaffold1267_3	121101	124900	3800	-1	-1	0	-1	0	-1	0	0	0	-1	0	-1	0	0	0	-1	-1	0	-1	0	0	-1	-1	-1	-1	-1	0	-1	-1	-1	0	0	-1	0	0	-1	-1	-1	-1	0	0	-1	-1	0	-1	0
scaffold1267_3	174501	178300	3800	0	-1	-1	0	0	0	-1	0	-1	-1	-1	-1	-1	-1	-1	0	0	-1	0	0	-1	0	-1	0	0	0	0	0	0	-1	-1	-1	-1	-1	-1	-1	0	-1	-1	-1	0	0	-1	-1	-1	-1
scaffold977_1	502801	505200	2400	0	0	0	0	-1	0	0	0	0	-1	0	-1	0	0	0	0	0	0	0	-1	0	0	0	-1	0	-1	-1	0	0	0	0	0	-1	0	0	0	0	0	0	0	0	0	0	-1	-1	0
scaffold1309_1	462201	464500	2300	-1	0	-1	0	0	0	0	0	-1	0	0	0	0	0	0	0	0	-1	0	0	0	0	0	0	0	0	0	0	0	0	0	0	0	0	0	0	0	0	0	0	0	0	0	0	0	0
scaffold1309_1	839501	843300	3800	0	0	0	-1	0	-1	-1	-1	-1	-1	-1	-1	0	0	0	0	-1	-1	0	-1	-1	-1	0	-1	-1	-1	-1	0	0	-1	-1	-1	-1	0	0	0	-1	-1	-1	-1	0	-1	-1	-1	0	0
scaffold4895_1	27801	30600	2800	0	0	0	0	1	1	1	1	0	1	0	0	0	0	0	0	0	1	1	0	0	0	1	1	0	0	1	1	1	0	1	1	0	0	0	1	0	1	0	0	0	0	0	0	0	1
scaffold10161_1	1	3000	3000	0	0	0	0	0	-1	0	0	0	0	0	0	0	0	0	0	0	0	0	-1	0	0	0	0	0	0	0	0	0	0	0	0	0	0	0	0	0	0	0	0	0	0	0	0	0	-1
scaffold1016_1	1151201	1158600	7400	1	0	0	0	0	0	0	0	0	0	0	0	0	0	0	0	1	0	0	0	0	0	0	0	0	0	0	1	1	1	0	1	1	0	0	0	0	0	0	0	0	0	0	0	0	0
scaffold1016_1	1250701	1271000	20300	0	0	0	0	0	0	0	0	0	0	0	0	0	0	0	1	0	0	0	0	0	1	0	0	0	0	0	0	0	0	0	1	0	0	0	0	0	0	0	0	0	0	0	0	0	0
scaffold1016_1	1311801	1345700	33900	0	0	0	0	0	0	0	0	0	0	0	0	0	0	0	1	0	0	0	0	0	1	0	0	0	0	0	0	0	0	0	1	0	0	0	0	0	0	0	0	0	0	0	0	0	0
scaffold2723_1	217001	220000	3000	0	0	0	0	0	0	0	0	0	-1	0	-1	0	0	0	-1	0	0	0	0	0	-1	0	-1	0	0	0	-1	0	0	0	0	0	0	0	0	0	0	-1	0	0	0	0	0	-1	0
scaffold2641_1	197301	348600	151300	0	0	0	1	1	0	0	0	1	0	0	0	0	0	0	0	0	0	1	1	1	0	0	0	0	0	0	0	1	0	0	0	0	0	1	0	0	0	0	0	0	1	0	0	0	0
scaffold2035_1	1	286900	286900	0	0	-1	1	0	0	0	0	-1	-1	-1	-1	-1	0	-1	0	0	0	0	0	0	0	0	0	-1	0	0	-1	0	0	0	0	-1	0	-1	0	0	-1	-1	-1	0	0	0	0	0	0
scaffold2035_1	289901	298900	9000	0	0	0	0	0	0	-1	0	0	0	0	-1	0	0	0	0	0	0	0	-1	0	0	0	0	0	0	0	0	0	0	0	0	0	0	0	0	0	0	0	0	0	0	0	-1	0	0
scaffold2035_1	323501	327000	3500	-1	-1	-1	0	0	-1	0	0	0	0	0	0	0	0	0	0	-1	0	0	0	-1	-1	0	0	0	0	0	0	0	0	-1	0	0	0	0	0	0	0	-1	-1	0	0	0	-1	0	0
scaffold2035_1	499501	502200	2700	0	0	0	0	0	0	0	0	-1	0	0	0	0	0	-1	0	0	0	0	0	0	0	0	-1	0	0	0	0	0	0	0	0	0	0	0	0	0	0	0	0	0	0	0	0	0	0
scaffold4304_1	1	70500	70500	0	1	0	0	0	-1	0	0	0	0	-1	0	0	0	0	-1	0	0	0	0	0	0	0	-1	0	0	1	-1	0	0	0	-1	-1	0	0	0	0	0	0	0	-1	0	0	0	-1	-1
scaffold5709_1	3401	6900	3500	0	0	1	0	1	1	1	0	0	0	0	0	1	0	0	1	1	1	0	1	0	1	0	0	1	1	1	0	0	0	0	1	0	0	0	0	0	0	0	0	0	0	0	0	0	0
scaffold5709_1	8101	11500	3400	0	0	1	0	1	0	0	0	0	1	0	0	0	0	0	1	0	1	0	1	0	1	1	0	1	1	1	1	0	1	1	1	1	0	1	0	0	1	0	0	0	0	0	0	0	0
scaffold424_1	2187101	2197500	10400	0	0	0	0	0	0	0	0	0	0	0	1	0	0	0	0	1	0	0	0	0	0	0	0	0	1	1	0	0	0	0	0	0	0	0	0	0	0	0	0	0	0	0	0	0	0
scaffold424_1	2726001	2727900	1900	0	0	0	-1	0	0	0	0	0	0	0	0	0	0	0	0	0	0	0	0	-1	0	0	0	0	0	0	0	0	0	0	0	0	0	-1	0	0	0	0	0	0	0	0	0	0	-1
scaffold424_1	2977401	2979600	2200	0	-1	0	0	0	0	0	0	0	-1	0	-1	-1	0	0	0	0	0	0	0	0	-1	0	0	0	0	0	0	0	0	0	0	0	0	-1	0	0	0	-1	0	0	0	0	0	0	-1
scaffold596_1	167201	169700	2500	0	0	0	0	0	0	0	0	0	0	0	0	0	-1	0	0	0	0	0	0	0	0	0	0	0	0	0	0	0	0	0	-1	0	0	0	0	0	-1	0	0	0	0	0	0	0	0
scaffold1573_1	44901	47500	2600	0	-1	0	0	0	0	0	0	0	0	0	0	0	0	0	0	0	0	0	0	0	0	0	0	0	0	0	0	-1	0	0	0	0	0	0	-1	0	0	0	0	0	0	0	0	0	0
scaffold1698_1	205801	207900	2100	0	0	0	0	0	0	-1	0	0	0	0	0	0	0	0	0	0	0	0	0	0	0	0	0	0	0	0	0	0	0	0	0	0	0	0	0	0	0	0	0	-1	0	0	0	0	0
scaffold1054_1	376301	379500	3200	-1	-1	0	-1	-1	0	0	0	0	-1	-1	-1	0	0	0	0	-1	-1	0	0	-1	-1	-1	-1	-1	-1	-1	-1	-1	0	-1	-1	-1	0	0	-1	-1	-1	0	0	-1	-1	0	-1	0	-1
scaffold686_1	1542601	1545200	2600	0	0	0	0	0	0	0	0	0	0	0	0	0	0	0	0	0	0	-1	0	0	0	-1	0	0	0	0	0	0	0	0	0	0	-1	0	0	0	0	0	0	0	0	0	0	-1	0
scaffold686_1	3107201	3111300	4100	-1	0	0	0	0	-1	0	0	0	0	-1	-1	-1	0	0	0	0	0	0	0	0	0	-1	0	-1	0	0	0	0	0	0	0	0	0	0	-1	-1	0	0	0	0	0	-1	0	0	0
scaffold686_1	3470601	3475700	5100	0	-1	-1	-1	-1	0	0	0	0	0	0	-1	0	-1	0	0	0	0	0	0	0	0	-1	0	0	0	0	0	0	0	0	0	0	0	0	0	0	0	0	0	-1	-1	0	0	0	-1
scaffold1135_1	1	171000	171000	1	1	1	0	0	0	1	0	0	1	1	1	0	0	0	1	1	1	1	0	1	1	1	1	1	1	1	1	1	1	1	1	1	1	1	1	1	1	1	-1	0	1	1	1	1	1
scaffold4384_1	1	6200	6200	0	0	0	0	0	-1	0	0	0	0	-1	0	-1	0	0	-1	0	0	0	0	0	-1	0	-1	0	0	0	-1	-1	0	0	-1	-1	0	0	0	-1	0	0	0	-1	0	0	0	-1	0
scaffold3286_1	1	9100	9100	0	1	1	1	1	1	1	1	1	1	1	1	1	1	1	1	1	1	1	1	1	1	1	1	1	1	1	1	1	1	1	1	1	1	1	1	1	1	1	1	1	1	0	1	1	1
scaffold1276_1	605001	646800	41800	0	0	0	0	0	0	0	0	0	0	0	0	0	0	0	0	0	0	0	0	0	0	0	0	0	0	0	0	0	0	0	0	0	0	0	0	1	1	1	0	0	0	0	0	0	0
scaffold3990_1	1	6900	6900	1	1	1	1	1	1	1	1	1	1	1	1	1	1	1	1	1	1	1	1	1	1	1	1	1	1	1	1	1	1	1	1	1	1	1	1	1	1	1	1	1	1	1	1	1	1
scaffold3990_1	8501	19400	10900	1	1	1	1	1	1	1	1	1	1	1	1	1	1	1	1	1	1	1	1	1	1	1	1	1	1	1	1	1	1	1	1	1	1	1	1	1	1	1	1	1	1	1	1	1	1
C99249178_1	1	1500	1500	1	0	0	0	0	0	1	1	1	0	0	0	0	0	1	1	0	0	0	0	1	0	1	1	0	1	1	0	0	1	0	0	0	0	0	1	1	0	0	0	0	1	0	1	1	0
scaffold819_1	665401	669400	4000	-1	0	0	0	0	0	0	-1	0	0	0	0	0	0	-1	0	0	0	0	0	0	-1	0	0	0	0	0	0	-1	0	0	0	0	0	0	0	0	0	0	0	0	0	0	0	0	-1
scaffold4892_1	1	8600	8600	0	0	0	0	0	0	0	-1	0	0	0	0	0	0	0	-1	0	0	0	0	0	0	0	0	0	0	0	0	0	0	0	0	0	-1	0	0	0	0	-1	-1	0	0	0	0	0	0
scaffold5057_1	1	6000	6000	0	-1	0	-1	-1	-1	-1	0	0	0	-1	0	0	-1	-1	0	-1	-1	-1	0	-1	-1	-1	0	-1	-1	-1	0	-1	-1	-1	0	-1	-1	0	-1	-1	-1	-1	-1	-1	0	-1	-1	-1	-1
scaffold2059_1	165701	169100	3400	0	0	0	0	0	0	0	0	0	0	0	0	0	0	0	0	0	0	0	0	0	1	0	0	0	0	0	0	0	0	0	0	1	0	0	0	0	0	0	0	0	0	1	0	0	0
scaffold7162_1	1	1700	1700	0	0	0	0	0	0	0	0	0	0	-1	0	0	0	0	0	0	0	0	0	0	-1	0	0	0	0	0	0	-1	0	0	0	0	0	0	0	0	0	0	0	0	0	0	-1	0	-1
scaffold3885_1	14901	33400	18500	0	0	1	0	0	1	0	0	0	1	0	1	1	0	0	0	1	0	1	0	0	1	1	1	1	1	1	0	1	1	1	1	1	1	0	1	1	1	1	0	0	0	1	0	0	1
scaffold3885_1	43301	49100	5800	0	0	0	0	0	0	0	0	0	0	0	0	0	0	0	0	0	0	0	0	0	0	0	1	0	1	0	0	0	0	1	1	0	0	0	0	0	1	1	0	0	0	0	0	0	0
scaffold6939_1	1	3500	3500	0	1	1	0	0	0	1	0	0	1	0	1	1	0	1	1	0	0	1	1	1	1	1	0	1	1	1	0	0	0	1	0	0	0	0	0	1	0	0	0	1	1	0	1	1	1
scaffold5373_1	2601	7600	5000	1	1	1	1	1	0	0	0	0	1	1	1	1	0	0	1	1	1	1	0	1	1	1	1	1	1	1	1	1	1	1	1	1	1	1	1	1	1	1	1	0	0	1	1	1	1
scaffold1105_1	132701	135200	2500	0	0	0	0	0	0	0	0	0	0	0	0	0	0	0	0	0	0	0	-1	0	0	0	0	0	0	0	0	0	0	0	0	0	0	0	0	0	0	0	-1	0	0	0	-1	0	0
scaffold1748_1	9001	104300	95300	1	1	1	1	0	0	1	0	-1	1	1	1	0	0	0	1	1	1	1	1	0	1	1	1	1	1	1	0	0	0	1	1	1	0	0	1	1	1	0	0	1	0	1	1	1	1
scaffold5031_1	1	5700	5700	0	0	0	0	0	1	0	0	1	0	0	0	0	0	0	0	0	0	1	1	1	0	0	0	0	0	0	1	0	1	0	0	0	1	1	1	0	0	1	0	0	0	0	0	0	0
scaffold7688_1	1	4900	4900	0	0	0	0	0	0	0	0	0	0	0	0	0	0	0	0	0	0	0	0	0	0	0	0	0	-1	-1	0	-1	-1	0	0	0	0	-1	0	0	0	0	0	0	0	0	0	0	0
scaffold13584_1	1	2600	2600	0	0	0	0	-1	0	-1	0	0	-1	-1	0	0	0	-1	0	0	0	0	0	0	0	0	0	0	0	0	0	0	0	0	0	0	0	0	0	0	0	0	0	0	0	0	0	0	0
scaffold1627_1	1437301	1450600	13300	0	0	0	0	0	0	0	0	0	0	-1	-1	0	0	0	0	-1	0	-1	-1	0	0	0	-1	0	0	0	0	-1	-1	-1	0	-1	0	-1	-1	0	0	0	0	-1	0	0	0	-1	-1
scaffold1627_1	1818601	1821000	2400	0	0	-1	0	0	0	0	0	0	0	0	0	0	0	0	0	0	-1	0	0	0	-1	0	0	-1	0	0	0	0	0	0	0	0	0	0	0	0	-1	0	0	0	0	0	0	0	-1
scaffold916_1	158201	161200	3000	0	0	-1	0	0	-1	0	0	0	-1	0	-1	0	0	0	0	0	0	0	0	0	0	0	0	0	0	-1	0	0	0	-1	0	0	0	0	-1	0	0	0	0	0	0	0	0	-1	0
scaffold1247_1	275801	279600	3800	-1	-1	0	0	0	-1	0	0	0	0	0	0	0	0	0	-1	-1	0	0	0	0	0	0	-1	0	0	0	0	0	-1	0	0	0	0	0	0	-1	0	-1	0	0	0	-1	0	-1	0
scaffold1247_1	306401	308500	2100	0	0	0	0	0	0	0	0	0	0	0	0	0	0	0	0	0	-1	0	-1	0	0	0	0	0	0	0	0	0	0	0	0	0	0	0	0	0	0	0	0	0	0	0	0	0	0
scaffold3199_1	1	6100	6100	1	1	1	1	1	0	0	0	0	0	1	0	0	0	0	0	1	0	0	0	1	1	1	1	1	0	0	1	0	1	0	0	1	1	0	1	0	1	1	0	1	0	0	0	0	0
scaffold3199_1	8501	24900	16400	1	1	1	1	1	0	0	0	0	0	1	1	0	0	0	1	1	1	1	1	1	1	1	1	1	0	1	1	1	1	1	1	1	1	1	1	1	1	1	0	1	1	1	1	1	0
scaffold3741_1	1	18800	18800	0	0	1	0	0	0	0	0	1	0	0	0	0	0	0	1	0	0	0	0	0	1	1	0	0	0	0	0	1	1	0	0	0	0	1	0	0	1	0	0	1	0	0	0	0	0
scaffold858_2	547101	552000	4900	0	0	0	0	0	0	0	0	0	0	0	0	0	0	0	0	0	0	0	0	0	0	0	0	0	0	0	0	1	0	0	0	0	0	0	0	0	1	0	0	0	0	0	1	0	0
scaffold454_1	1	9000	9000	0	0	0	0	0	0	0	-1	-1	0	0	0	0	-1	0	0	0	0	0	0	0	0	0	0	0	-1	0	0	-1	0	-1	0	0	0	0	0	0	-1	0	0	0	-1	0	0	0	0
scaffold454_1	669001	672700	3700	0	0	0	0	0	0	0	0	0	0	0	0	0	0	-1	0	0	0	0	0	0	0	0	0	0	0	0	-1	0	0	-1	-1	-1	-1	0	-1	0	0	0	0	0	0	0	0	0	0
scaffold3502_1	45401	52200	6800	1	0	0	0	0	0	0	1	0	0	0	0	0	0	0	0	0	0	1	1	0	0	0	0	0	0	0	0	0	1	0	0	0	0	0	0	0	0	0	0	0	1	0	0	0	0
scaffold13034_1	1	1800	1800	0	0	0	0	0	-1	0	0	0	0	0	0	-1	0	0	0	0	0	0	0	0	0	0	0	0	0	0	0	0	0	0	0	0	0	0	0	0	0	0	-1	0	0	0	0	0	0
scaffold13187_1	1	2400	2400	0	-1	0	-1	-1	-1	0	0	0	-1	-1	0	0	-1	-1	0	-1	-1	-1	-1	-1	-1	-1	0	-1	-1	-1	0	-1	-1	-1	0	-1	-1	0	-1	-1	-1	-1	-1	-1	0	-1	-1	-1	-1
scaffold274_1	1	25300	25300	0	-1	0	-1	-1	0	-1	0	0	0	-1	0	-1	0	0	-1	0	0	0	0	-1	0	0	0	0	-1	-1	0	0	0	-1	-1	0	0	0	0	0	-1	0	0	-1	-1	0	-1	-1	-1
scaffold274_1	75401	77500	2100	0	-1	-1	0	-1	-1	0	0	0	0	0	0	0	0	-1	0	0	0	0	0	0	0	0	0	-1	0	-1	0	0	0	-1	0	-1	0	0	-1	0	0	0	0	-1	-1	0	0	0	0
scaffold274_1	313901	324400	10500	0	0	0	0	0	0	-1	-1	0	0	-1	-1	0	-1	-1	0	0	0	0	0	0	0	0	0	0	-1	-1	0	0	0	0	0	0	-1	0	0	0	-1	0	-1	0	0	0	0	-1	-1
scaffold1494_1	695501	698800	3300	-1	-1	-1	0	0	0	0	0	0	0	0	-1	0	0	0	-1	0	0	0	0	0	0	0	0	0	0	0	0	0	0	0	0	-1	-1	-1	0	-1	0	0	0	-1	-1	-1	0	-1	0
scaffold2377_1	1	5600	5600	0	0	0	-1	0	0	0	0	0	-1	0	0	0	0	0	0	0	0	0	0	0	-1	-1	0	0	0	-1	0	0	0	0	0	0	0	0	0	-1	0	0	0	0	0	0	0	0	0
scaffold2377_1	315801	318300	2500	0	0	0	0	0	0	0	0	0	-1	0	0	0	0	0	0	0	0	0	0	0	-1	0	0	0	0	0	0	0	0	0	0	0	0	0	0	0	0	0	0	0	0	0	0	0	-1
scaffold86_2	1173501	1176600	3100	-1	0	0	0	0	0	0	0	0	0	0	-1	0	0	-1	-1	0	0	0	0	-1	-1	0	-1	0	-1	0	-1	-1	-1	-1	0	0	-1	0	0	0	0	-1	0	0	0	0	0	-1	0
scaffold1538_1	243701	250200	6500	0	-1	0	-1	-1	0	0	0	0	0	-1	-1	0	0	0	0	0	0	0	0	0	0	0	0	0	-1	-1	0	0	-1	0	-1	-1	0	0	0	0	0	0	0	0	-1	0	0	-1	0
scaffold3172_1	1	19300	19300	0	0	0	0	0	0	0	0	0	0	0	1	0	0	0	0	0	0	0	0	0	0	0	-1	0	0	0	0	0	0	-1	0	0	0	0	-1	-1	-1	0	0	0	0	0	0	1	0
scaffold111_1	1373201	1391300	18100	0	0	1	0	0	0	0	0	0	0	0	0	0	0	0	0	0	1	0	0	0	0	0	1	0	0	1	0	0	0	1	0	0	0	0	1	0	0	0	0	0	0	0	1	0	1
scaffold1966_1	363801	578800	215000	0	0	0	0	0	0	0	0	0	0	0	0	0	0	0	0	0	0	0	0	0	0	0	0	0	0	0	0	0	0	0	0	0	0	1	0	1	0	1	0	0	0	0	0	0	0
scaffold517_1	34001	36000	2000	0	0	0	0	0	0	0	0	0	0	0	0	0	-1	0	0	0	0	0	0	0	0	-1	0	0	0	0	0	0	0	-1	0	0	0	0	0	0	0	0	0	0	0	0	0	0	0
scaffold4654_1	1	10800	10800	1	1	1	1	1	1	0	1	1	1	1	1	1	1	0	1	1	1	1	1	1	1	1	1	1	1	1	1	1	1	1	1	1	1	1	1	1	1	1	0	1	1	1	1	1	1
scaffold3924_1	21601	34300	12700	0	-1	0	0	0	0	0	0	0	0	0	0	-1	0	0	0	0	0	-1	-1	0	0	0	0	0	0	0	-1	-1	0	-1	0	0	-1	0	0	0	0	-1	0	0	0	0	0	-1	-1
scaffold5_1	628901	661500	32600	0	0	0	0	0	0	0	0	0	0	0	0	0	0	0	0	0	0	0	0	0	0	0	0	0	0	0	0	0	0	0	0	0	0	0	0	1	1	1	0	0	0	0	0	0	0
scaffold5_1	749201	751400	2200	0	0	0	0	-1	0	0	0	0	0	0	0	0	-1	0	0	0	0	0	0	0	0	0	0	0	0	0	0	0	0	0	0	0	0	0	-1	0	0	0	0	0	0	0	0	0	0
scaffold5_1	915301	927900	12600	0	0	0	0	0	0	0	0	0	0	0	0	0	0	0	0	0	0	0	0	0	0	0	0	0	0	0	1	0	0	0	0	0	0	0	0	1	0	1	0	0	0	0	0	0	0
scaffold5_1	937101	970300	33200	0	0	0	0	0	0	0	0	0	0	0	0	0	0	0	0	0	0	0	0	0	0	0	0	0	0	0	0	0	0	0	0	0	1	0	0	1	1	1	0	0	0	0	0	0	0
scaffold6825_1	1	1700	1700	0	0	0	0	0	0	0	0	0	0	0	1	0	0	0	0	1	0	0	0	0	0	0	0	1	0	0	0	0	1	0	1	1	1	1	1	1	0	0	0	0	0	0	1	0	0
C99411668_1	1	1700	1700	1	0	0	0	0	1	1	1	1	1	1	1	1	0	1	1	1	1	1	0	1	1	0	1	1	1	1	1	1	1	1	1	1	1	1	1	1	1	1	1	0	1	0	1	1	0
scaffold1339_1	165601	167400	1800	0	1	0	1	0	0	0	0	0	0	1	1	0	0	0	0	0	0	0	0	0	0	0	1	0	0	0	0	0	0	0	0	0	1	0	0	0	0	0	0	0	0	1	0	0	0
scaffold1322_1	106901	355700	248800	0	0	0	0	0	1	0	0	0	0	0	0	1	1	0	0	0	0	0	0	0	0	0	0	0	0	0	0	0	0	0	0	0	0	0	0	0	0	0	0	1	0	0	0	0	0
scaffold1322_1	816901	826100	9200	-1	0	0	0	0	0	0	0	0	0	0	0	0	0	0	0	0	0	0	0	0	-1	0	0	0	0	0	0	0	0	-1	0	-1	0	0	0	0	0	0	0	0	0	0	0	0	0
scaffold10601_1	1	2800	2800	0	0	0	1	0	1	0	1	0	0	0	0	0	0	0	0	0	0	1	0	0	0	0	0	0	0	0	0	0	1	0	0	0	0	0	0	0	0	0	0	0	0	0	0	0	0
C99476743_1	1	1800	1800	0	0	0	0	0	-1	-1	0	0	0	0	0	0	0	0	0	0	0	-1	0	-1	0	0	0	0	0	0	0	0	0	0	0	0	0	0	0	0	0	0	0	0	0	0	0	0	0
scaffold11960_1	1	2200	2200	0	0	0	0	0	0	0	0	0	0	0	0	0	0	0	0	-1	0	0	0	0	0	0	0	0	-1	-1	0	-1	-1	0	0	-1	0	0	0	-1	0	0	0	0	0	0	0	0	-1
scaffold5377_1	1	4000	4000	0	-1	0	-1	-1	0	0	-1	0	-1	-1	0	0	0	0	0	0	0	-1	-1	-1	0	0	-1	0	0	0	0	-1	0	0	0	-1	0	0	0	0	0	-1	0	0	0	-1	-1	-1	0
scaffold4442_1	1	23300	23300	1	1	1	1	1	1	0	1	1	1	1	1	1	1	1	1	1	1	1	1	1	1	1	1	1	1	1	1	1	1	1	1	1	1	1	1	1	1	1	1	1	1	1	1	1	1
scaffold4027_1	1	2900	2900	0	1	0	0	0	0	1	0	0	1	0	1	0	1	0	1	0	1	1	0	0	1	1	1	0	0	1	1	1	0	1	1	1	1	1	0	1	1	1	0	1	0	1	1	1	0
scaffold2109_1	1	79500	79500	0	0	0	0	0	0	0	0	-1	0	0	0	0	0	0	0	0	0	0	0	0	0	0	0	0	-1	-1	0	-1	0	0	0	0	0	0	0	0	0	0	0	0	-1	0	0	0	0
scaffold152_1	298901	302300	3400	0	-1	0	0	0	0	0	-1	0	0	0	0	0	0	-1	0	0	0	0	0	0	0	0	-1	-1	0	0	0	0	-1	0	0	0	0	0	0	-1	0	0	0	-1	0	0	0	0	-1
scaffold539_2	880101	883000	2900	0	0	-1	-1	-1	-1	0	-1	-1	0	0	0	-1	0	-1	0	-1	-1	0	0	-1	-1	0	0	0	0	-1	0	0	0	0	0	0	0	0	0	0	-1	0	0	0	-1	0	0	0	-1
scaffold1233_1	1	33300	33300	0	0	0	1	0	0	0	0	1	0	0	0	1	0	0	0	0	0	0	0	0	0	0	0	0	0	0	0	0	0	0	0	0	0	0	0	0	0	0	0	0	0	0	0	0	0
scaffold1233_1	152301	154300	2000	0	0	0	0	0	0	0	0	0	0	0	0	0	0	0	0	0	0	0	0	0	0	0	0	0	0	0	0	0	0	0	0	0	0	0	-1	0	0	-1	0	0	0	0	-1	0	0
scaffold1233_1	721501	727700	6200	0	-1	0	0	0	0	-1	0	0	0	-1	0	0	-1	0	0	-1	0	0	0	0	0	-1	-1	-1	0	0	0	0	0	0	0	0	0	-1	0	0	-1	0	0	0	0	0	0	-1	0
scaffold81_1	1957901	1962100	4200	0	0	0	0	-1	0	0	0	0	0	0	0	0	0	0	-1	0	0	0	0	-1	0	0	0	0	0	0	0	0	0	0	0	0	0	0	0	0	0	0	0	0	0	0	0	0	0
scaffold81_1	1979001	1986800	7800	0	-1	0	0	0	0	0	0	0	0	0	0	0	0	0	0	0	-1	0	0	0	0	0	-1	0	0	0	0	0	-1	0	-1	0	0	0	0	0	0	0	0	-1	0	0	0	0	-1
scaffold81_1	3063201	3065700	2500	0	0	0	0	0	0	0	0	0	-1	0	0	0	0	0	0	0	0	-1	0	0	0	0	0	0	0	0	0	0	-1	-1	0	0	0	0	0	0	0	0	0	0	0	0	-1	0	0
scaffold6148_1	1	5900	5900	0	0	0	0	1	1	1	1	1	0	1	0	1	0	1	1	1	0	1	0	0	0	0	0	1	1	1	0	0	0	1	0	0	0	0	0	0	0	1	1	0	1	1	0	0	1
scaffold9983_1	1	1600	1600	0	0	1	0	0	0	0	1	0	0	0	0	0	0	0	0	0	0	0	0	0	0	0	0	0	0	0	0	1	1	0	0	0	1	0	0	0	0	0	1	0	0	0	0	0	0
scaffold156_1	1	10800	10800	1	1	1	1	0	0	0	0	0	1	1	0	0	0	0	1	1	1	1	0	1	1	0	1	1	1	1	1	1	1	0	1	0	1	1	1	1	0	0	1	0	0	1	0	1	0
scaffold108_1	314801	319200	4400	0	0	0	-1	0	0	0	0	0	0	0	0	0	0	0	0	0	0	0	0	0	-1	0	0	0	0	0	0	0	0	0	0	0	-1	0	0	0	0	0	0	0	0	0	0	0	0
scaffold108_1	1021601	1024500	2900	0	0	-1	0	0	0	0	0	0	0	0	0	0	0	-1	0	0	0	0	0	-1	0	0	0	0	0	0	0	0	0	0	0	0	0	0	0	0	0	0	0	0	0	0	-1	0	0
scaffold108_1	1273801	1277100	3300	-1	-1	0	0	0	-1	0	0	-1	-1	-1	0	0	0	-1	-1	0	-1	0	0	-1	-1	0	0	-1	0	-1	-1	0	0	0	0	0	0	0	0	0	0	-1	-1	-1	-1	0	-1	0	-1
scaffold699_2	34501	41000	6500	-1	0	0	0	-1	-1	-1	0	-1	0	-1	0	-1	-1	0	-1	0	0	0	0	0	0	0	-1	0	-1	-1	-1	-1	-1	-1	-1	-1	-1	-1	-1	-1	-1	-1	-1	-1	0	-1	-1	-1	-1
scaffold3660_1	181501	184600	3100	-1	-1	-1	-1	0	0	0	0	0	0	0	-1	0	0	0	-1	-1	-1	-1	0	0	0	-1	-1	0	-1	0	-1	-1	0	-1	-1	-1	0	-1	-1	-1	-1	-1	0	0	0	-1	-1	-1	0
scaffold939_1	71201	91600	20400	0	0	0	0	0	0	0	0	0	1	1	0	0	0	0	0	0	0	0	0	1	0	0	0	0	0	0	0	0	0	1	1	0	0	0	0	0	0	0	0	0	0	1	1	1	0
scaffold64_1	1864301	1866300	2000	0	0	0	0	0	-1	0	0	0	0	0	0	0	0	0	0	0	0	0	0	0	0	0	0	0	-1	0	0	0	0	0	0	0	0	0	0	0	0	0	0	0	0	0	-1	0	0
scaffold9263_1	3501	6900	3400	0	0	0	0	1	0	0	1	1	0	0	0	0	0	0	0	0	0	0	1	1	0	0	0	0	0	0	1	1	0	0	0	0	1	1	1	0	0	0	0	1	1	0	0	0	0
scaffold5406_1	301	1800	1500	0	1	0	0	1	0	0	0	0	0	0	0	0	0	0	1	1	0	0	0	0	0	0	0	0	0	0	0	0	1	0	1	0	0	0	0	0	0	0	0	0	0	0	0	0	0
scaffold3846_1	4801	12100	7300	1	1	0	0	1	0	0	0	0	1	1	1	0	0	0	1	1	1	1	1	1	1	1	1	1	1	0	1	1	1	1	1	1	1	1	1	0	1	1	0	1	1	1	1	1	1
scaffold2914_1	6901	22800	15900	0	0	1	0	0	0	0	0	0	0	0	1	0	0	0	0	0	0	0	0	0	1	0	0	0	0	0	0	0	0	0	0	0	0	0	0	0	0	0	0	0	0	0	0	0	0
scaffold1457_1	329901	332500	2600	0	0	0	0	0	-1	0	-1	0	0	0	0	0	0	0	0	0	0	0	0	-1	0	0	0	0	0	0	0	0	0	0	0	0	0	0	0	0	0	0	0	0	-1	-1	0	0	0
scaffold1868_1	1	6100	6100	1	1	1	1	1	1	1	1	1	1	1	1	1	1	1	1	1	1	1	1	1	1	1	1	1	1	1	1	1	1	1	1	1	1	0	1	1	0	1	1	1	1	1	1	1	1
scaffold8339_1	5001	9600	4600	0	0	0	0	0	0	0	0	0	0	0	0	0	0	0	0	0	0	0	1	0	0	0	0	0	0	0	0	0	1	0	0	0	1	0	0	0	0	0	0	0	0	0	0	0	0
scaffold490_1	1	32500	32500	0	1	1	0	0	0	0	0	0	0	-1	-1	0	0	0	1	0	1	-1	1	-1	-1	0	0	1	1	1	1	-1	0	1	0	0	0	1	1	0	1	1	0	0	0	0	-1	0	-1
scaffold2821_1	1	421400	421400	0	0	0	-1	-1	-1	0	-1	-1	0	0	0	-1	-1	0	0	-1	0	0	0	-1	0	-1	-1	-1	0	0	0	0	-1	-1	0	0	-1	-1	-1	0	0	-1	-1	0	0	0	0	0	-1
scaffold3886_1	1	18600	18600	0	1	0	0	0	0	0	0	0	0	0	1	1	0	1	1	1	1	0	0	0	0	0	1	0	1	1	0	1	1	0	0	0	0	0	0	0	1	0	1	0	0	0	1	1	0
scaffold3886_1	21101	31900	10800	0	1	0	0	0	1	1	0	0	0	1	1	1	0	1	1	1	1	1	0	0	0	0	1	0	1	1	0	1	0	0	0	0	0	0	0	1	1	0	0	1	0	0	1	1	0
scaffold314_1	761901	764600	2700	0	0	0	0	0	0	0	0	0	0	0	0	0	0	0	-1	0	0	0	0	0	0	0	0	0	0	-1	0	0	0	0	0	0	0	0	0	0	-1	0	0	0	0	0	0	0	0
scaffold314_1	1179101	1183900	4800	0	0	0	-1	0	0	0	-1	0	0	0	-1	0	0	0	0	0	0	0	0	0	0	0	0	0	0	0	0	0	0	0	0	0	0	0	0	0	0	0	0	0	0	0	0	0	0
scaffold314_1	1307701	1309900	2200	0	0	0	0	0	-1	0	0	0	0	0	0	0	0	0	-1	0	0	0	0	0	-1	0	0	0	0	-1	0	0	0	0	0	0	0	0	0	0	0	0	0	0	0	0	0	0	0
scaffold2486_1	862701	864900	2200	0	0	0	0	0	0	-1	0	0	0	0	0	0	0	-1	0	0	0	0	0	0	0	0	0	0	0	0	0	0	0	0	0	0	0	0	0	0	0	0	0	0	0	0	0	-1	0
scaffold800_1	1	3800	3800	0	0	0	0	0	0	0	0	0	0	0	0	0	0	0	0	0	0	0	0	0	0	0	-1	-1	0	0	0	0	0	0	0	0	0	0	-1	0	0	0	0	0	0	0	0	0	0
scaffold3478_1	1601	5100	3500	0	0	0	0	0	1	0	0	0	1	0	0	1	0	0	0	1	0	0	0	0	0	0	0	0	0	0	0	0	0	0	0	0	0	0	0	0	0	0	0	0	0	0	1	0	0
scaffold3478_1	6901	22400	15500	0	0	1	0	0	0	0	0	0	1	0	0	1	0	1	0	1	0	1	0	0	1	0	0	0	0	0	0	1	0	0	0	0	0	0	0	0	0	0	0	0	0	1	1	0	0
scaffold4473_1	1601	3600	2000	0	0	0	0	0	0	0	0	0	0	0	0	0	0	1	0	1	0	0	0	0	1	1	0	0	0	0	1	0	1	1	1	0	1	1	0	0	0	0	0	1	0	0	0	0	1
scaffold2714_1	764401	766700	2300	0	0	0	0	0	0	0	0	-1	0	0	0	0	0	0	0	0	0	0	0	-1	0	0	0	-1	0	0	0	0	0	0	0	0	0	0	0	0	0	0	0	0	0	0	0	0	0
scaffold2714_1	1232201	1240300	8100	0	0	0	-1	0	0	0	0	-1	0	0	0	0	0	0	0	0	0	0	0	0	0	0	0	0	-1	0	0	0	0	0	0	0	-1	0	0	0	0	0	0	0	0	0	0	0	0
scaffold590_1	2666401	2670000	3600	0	0	0	-1	0	0	-1	0	-1	-1	-1	-1	0	-1	-1	0	0	-1	0	0	0	-1	-1	-1	0	-1	-1	0	-1	-1	-1	-1	0	0	-1	-1	-1	-1	-1	0	-1	0	0	0	-1	0
scaffold590_1	3802001	3804900	2900	0	0	0	0	0	0	0	0	0	0	0	0	0	0	0	0	0	0	0	0	0	0	0	0	0	0	0	0	0	0	-1	0	0	0	0	0	0	0	0	-1	0	0	0	0	0	-1
scaffold812_1	1	4400	4400	0	0	0	0	1	0	0	1	0	0	0	0	0	0	0	0	0	0	0	0	0	0	0	0	0	0	0	1	1	1	0	0	0	1	1	1	0	0	1	0	0	0	0	0	0	0
scaffold812_1	5601	10800	5200	0	0	0	0	1	0	0	1	0	0	0	0	0	0	0	0	0	0	0	0	0	0	0	0	0	0	0	1	1	1	0	0	0	1	0	1	0	0	0	0	0	0	0	0	0	0
scaffold812_1	13501	44800	31300	0	0	0	1	0	0	0	0	0	0	0	0	0	0	0	0	0	0	1	0	1	0	0	0	0	0	0	1	1	1	0	0	0	1	1	0	0	0	1	0	0	1	0	0	0	0
scaffold812_1	102101	103900	1800	0	1	1	0	0	0	1	0	0	1	1	1	1	1	1	1	1	1	0	1	0	1	1	1	1	1	1	1	1	1	1	1	1	1	0	1	1	1	0	1	1	0	1	1	1	1
scaffold1789_1	155001	157200	2200	0	0	0	0	-1	0	0	0	0	0	0	0	0	0	0	0	0	-1	0	0	0	0	-1	0	0	0	0	0	0	0	0	-1	0	0	0	0	0	0	0	0	0	0	0	0	0	0
scaffold1789_1	286901	289300	2400	0	0	0	0	0	0	0	0	0	0	0	-1	0	0	0	0	0	0	0	0	0	0	-1	0	0	0	-1	0	0	0	-1	0	0	0	0	0	0	0	0	0	0	0	0	-1	0	0
scaffold1025_1	457901	462600	4700	0	0	0	0	0	0	0	0	0	0	0	0	0	0	0	0	0	0	0	1	0	1	0	0	1	0	0	0	0	0	0	0	0	0	0	0	0	0	0	0	0	0	0	0	0	0
scaffold1025_1	778701	841300	62600	0	0	0	0	0	0	0	0	0	0	0	0	0	0	0	0	0	0	0	0	0	0	0	0	0	0	0	0	0	0	0	0	0	0	1	0	1	1	0	0	0	0	0	0	0	0
scaffold487_1	917801	921600	3800	-1	0	-1	-1	0	0	-1	-1	0	-1	0	-1	0	0	-1	-1	0	0	-1	0	-1	-1	-1	-1	0	0	-1	0	0	0	-1	-1	0	-1	0	0	0	-1	0	0	-1	0	-1	-1	0	0
scaffold10516_1	1	6800	6800	0	-1	0	0	0	0	0	-1	0	0	0	-1	0	0	0	0	0	0	-1	0	0	0	0	0	0	0	0	0	-1	0	-1	-1	-1	0	0	0	-1	-1	-1	0	0	-1	-1	-1	0	0
scaffold234_1	10001	15100	5100	-1	0	-1	0	0	-1	0	0	0	-1	-1	0	0	-1	-1	-1	0	-1	-1	-1	-1	-1	0	-1	0	0	0	-1	-1	-1	0	-1	-1	-1	0	0	0	0	0	0	0	0	0	-1	0	0
scaffold408_1	329101	331500	2400	0	0	0	0	0	0	0	0	0	0	0	0	0	0	0	0	0	1	0	0	0	0	0	0	0	0	0	0	1	0	0	0	1	0	0	0	0	0	0	0	0	0	0	0	0	0
scaffold12093_1	1	2200	2200	0	0	1	1	1	1	0	0	1	0	0	1	1	1	0	0	1	0	0	1	0	1	0	0	0	1	0	0	1	1	0	1	1	0	0	0	0	1	1	0	0	0	1	0	0	1
scaffold1003_1	546701	549100	2400	0	0	0	0	0	0	0	0	0	0	0	0	0	0	0	0	0	-1	0	0	-1	0	-1	0	0	0	0	-1	0	-1	0	0	0	-1	0	0	0	0	0	0	0	0	0	0	0	0
scaffold1771_1	517601	522900	5300	0	0	-1	0	0	0	0	-1	0	0	0	0	0	0	0	0	0	0	0	0	0	0	0	0	0	0	0	0	0	-1	0	0	0	0	0	-1	0	0	0	0	0	0	0	0	0	0
scaffold1771_1	570901	573700	2800	0	0	0	0	0	0	0	0	0	0	0	0	0	0	0	0	0	-1	0	0	-1	-1	0	0	0	0	0	0	0	0	0	0	0	0	0	0	0	0	0	0	0	0	0	0	0	-1
scaffold7618_1	1	1600	1600	0	-1	0	0	0	0	0	0	0	0	0	0	0	0	0	0	-1	-1	0	0	-1	0	0	0	-1	0	-1	0	-1	0	-1	0	0	0	0	0	-1	0	-1	0	0	0	0	0	0	-1
scaffold4416_1	2001	7600	5600	1	0	0	0	0	0	0	0	0	1	0	0	0	0	0	0	0	1	0	0	0	0	0	1	0	1	0	0	1	0	0	0	1	1	0	0	0	0	0	0	0	0	0	0	1	0
scaffold4659_1	1	11200	11200	0	0	-1	-1	-1	0	0	-1	-1	0	0	-1	0	0	0	0	-1	-1	0	0	0	0	0	0	0	-1	-1	0	0	0	0	-1	-1	0	0	-1	0	0	0	-1	0	0	0	0	0	0
scaffold810_1	265701	267600	1900	0	0	0	0	0	-1	0	-1	0	0	0	0	0	0	0	0	0	0	0	0	-1	0	0	0	0	0	0	0	0	0	0	0	0	0	0	0	0	0	0	0	0	0	0	0	0	0
scaffold1897_1	499201	502800	3600	0	0	0	0	0	0	0	0	0	0	0	0	0	0	0	0	0	0	0	0	0	0	0	0	0	0	0	0	0	0	0	0	0	0	0	0	0	0	0	0	0	-1	0	0	0	0
scaffold2244_1	1	12200	12200	0	0	0	1	1	0	0	0	0	0	0	0	0	0	0	0	0	0	0	0	0	0	0	0	0	0	0	0	0	0	0	0	0	0	0	0	0	0	0	0	0	0	0	1	0	0
scaffold176_1	172901	175300	2400	0	0	0	0	0	0	0	0	0	0	0	0	0	0	0	0	0	0	0	0	0	-1	0	-1	0	0	0	0	0	0	0	0	0	0	0	0	0	0	0	0	0	0	0	0	-1	0
scaffold176_1	967701	971200	3500	0	-1	-1	0	0	0	0	0	0	0	-1	0	-1	0	0	0	0	-1	0	-1	-1	0	-1	-1	-1	0	-1	-1	0	-1	0	0	0	0	-1	-1	0	-1	-1	0	0	0	-1	0	-1	-1
scaffold176_1	2014801	2023400	8600	0	1	1	0	0	0	0	0	0	0	0	1	0	0	0	0	1	0	0	0	0	0	0	0	0	0	0	0	0	0	0	1	0	0	0	0	0	0	0	0	0	0	0	0	0	0
scaffold530_1	34801	39600	4800	0	0	0	0	0	0	0	-1	0	0	0	0	0	-1	0	0	-1	-1	-1	-1	0	-1	-1	0	-1	0	0	0	0	0	-1	0	-1	0	0	0	0	-1	0	-1	0	0	0	0	0	-1
scaffold1174_2	1	3100	3100	0	0	0	0	0	0	0	0	0	0	0	-1	0	0	0	0	0	0	0	0	0	-1	0	0	-1	0	0	-1	-1	0	0	0	-1	0	0	0	0	0	0	0	0	0	-1	0	-1	0
scaffold4358_1	1	31800	31800	-1	0	0	-1	-1	0	0	-1	0	0	1	-1	-1	-1	-1	0	0	0	0	-1	0	-1	0	0	-1	0	0	0	-1	0	0	-1	0	-1	0	0	0	1	0	0	0	0	0	-1	0	-1
C99609879_1	1	2100	2100	1	0	0	0	0	1	1	1	1	1	1	1	1	0	1	1	1	1	1	0	1	1	1	1	1	1	1	1	1	1	1	1	1	1	1	1	1	1	1	1	0	1	0	1	1	0
scaffold685_1	7701	10100	2400	-1	0	0	0	0	0	0	0	-1	-1	0	0	0	0	0	0	0	0	0	0	0	0	0	0	0	0	0	0	0	0	0	0	0	0	0	0	0	0	0	0	0	0	0	0	0	0
scaffold685_1	425401	430800	5400	0	0	0	0	0	0	-1	0	0	0	0	0	0	-1	0	0	0	0	0	0	0	0	0	0	0	0	0	0	0	0	0	0	0	0	0	0	0	0	0	-1	0	0	0	0	0	0
scaffold685_1	436201	438300	2100	0	-1	0	0	0	0	0	0	0	0	0	0	0	0	0	0	0	0	0	0	-1	0	0	0	0	0	-1	0	0	0	0	0	0	0	0	0	0	0	0	0	0	0	0	0	0	0
scaffold12256_1	1	2400	2400	1	1	1	0	0	0	0	0	0	1	1	1	0	0	1	1	1	1	1	0	1	1	1	1	1	1	1	1	1	1	1	1	1	1	1	1	1	1	1	0	1	1	1	1	1	0
scaffold6237_1	1	13000	13000	-1	-1	-1	-1	-1	-1	-1	-1	-1	0	0	-1	-1	0	-1	-1	-1	-1	-1	-1	-1	-1	-1	-1	-1	-1	0	-1	0	0	-1	0	-1	-1	-1	0	-1	0	-1	-1	-1	-1	0	-1	-1	-1
scaffold1165_2	903401	905700	2300	0	0	0	0	0	0	0	0	0	0	0	0	0	0	0	0	0	-1	0	0	0	-1	0	0	0	0	0	0	0	0	-1	0	-1	0	0	0	0	0	0	0	0	0	-1	0	0	-1
scaffold1165_2	1729301	1731400	2100	0	0	0	-1	0	0	0	0	0	0	0	0	0	0	-1	0	0	0	0	0	0	0	0	0	0	0	0	0	0	0	-1	0	0	0	0	0	0	0	0	0	-1	0	0	0	0	0
scaffold4311_1	1	15700	15700	0	0	0	0	0	0	0	0	-1	0	0	0	0	0	0	0	0	0	0	0	0	0	1	0	0	0	0	0	-1	0	0	0	0	0	0	0	0	0	0	0	0	-1	0	0	0	0
scaffold7259_1	1	12400	12400	0	0	0	0	0	0	0	0	0	0	-1	0	0	0	0	-1	0	0	0	0	0	0	0	-1	0	0	0	-1	0	0	0	-1	-1	0	0	0	0	0	1	0	-1	0	0	0	-1	-1
scaffold1442_2	141301	150500	9200	0	0	0	0	1	0	0	0	0	0	0	0	-1	0	-1	0	0	0	0	0	-1	0	0	0	0	0	0	0	0	0	0	0	0	0	0	0	0	0	0	0	0	0	0	0	0	0
scaffold1442_2	235001	402500	167500	1	1	1	1	1	0	0	1	0	1	1	1	0	1	0	1	1	1	1	1	1	1	1	1	1	1	1	1	1	1	1	1	1	1	1	1	1	1	1	0	0	0	1	1	1	0
scaffold1442_2	521901	552200	30300	1	1	1	0	0	0	0	0	0	0	0	0	0	0	0	0	0	0	0	0	0	1	0	1	0	1	0	0	0	0	1	0	0	1	0	1	0	0	0	0	0	0	0	0	1	0
scaffold2684_1	1	74200	74200	-1	-1	0	-1	-1	-1	-1	-1	0	0	-1	1	-1	-1	-1	0	-1	-1	-1	-1	-1	-1	-1	1	-1	-1	-1	0	-1	-1	-1	0	-1	-1	1	-1	-1	-1	-1	-1	-1	0	-1	-1	-1	-1
scaffold1218_1	572001	637000	65000	0	0	-1	0	0	0	0	0	0	0	0	0	0	0	0	0	0	0	0	-1	0	0	0	0	0	0	0	-1	0	0	0	0	0	0	0	0	0	0	0	0	1	0	-1	-1	0	0
scaffold1218_1	808601	814600	6000	0	0	0	0	0	0	0	0	0	0	0	0	0	0	0	0	0	0	0	0	0	0	0	0	0	-1	0	-1	0	0	0	0	0	-1	0	0	0	0	-1	0	0	0	0	0	0	-1
scaffold1463_1	2301	6000	3700	0	-1	0	0	0	0	0	0	0	0	-1	-1	0	0	0	-1	0	0	-1	0	-1	0	0	-1	0	0	-1	-1	-1	-1	0	0	0	0	-1	0	0	0	0	0	0	0	0	-1	0	0
scaffold1463_1	21601	25800	4200	0	0	0	0	0	0	0	0	0	0	0	0	0	0	0	0	0	0	0	-1	0	0	0	0	0	0	0	0	0	0	0	0	0	0	0	0	0	0	-1	0	-1	0	0	0	0	0
scaffold1463_1	295201	299200	4000	0	0	0	0	0	0	-1	-1	0	0	0	0	0	-1	0	0	0	0	0	0	-1	0	-1	0	0	0	0	0	0	0	-1	0	0	0	0	0	0	0	0	0	0	0	0	0	-1	0
scaffold1463_1	306601	311800	5200	0	0	0	0	0	0	0	0	0	0	0	0	0	-1	0	0	0	0	0	0	-1	-1	0	0	0	0	0	0	0	0	0	0	-1	0	0	0	0	0	0	0	0	0	0	0	0	0
scaffold636_1	675401	677200	1800	0	0	0	0	-1	0	0	0	0	0	0	0	0	0	0	0	0	0	0	0	0	0	0	-1	0	0	0	0	0	0	0	0	0	0	0	0	0	0	0	-1	0	0	0	0	0	0
scaffold636_1	769101	771200	2100	0	-1	-1	0	0	0	0	0	0	-1	0	0	0	-1	0	-1	0	-1	-1	-1	-1	0	-1	0	0	-1	0	0	0	0	0	0	-1	-1	-1	0	-1	0	0	0	0	-1	0	0	0	-1
scaffold636_1	2321701	2323800	2100	-1	0	0	0	0	-1	0	0	0	0	0	0	0	0	0	0	0	0	0	0	0	0	0	0	0	0	0	0	0	0	0	0	0	0	0	0	0	0	0	0	0	0	0	0	0	-1
scaffold636_1	3178001	3184900	6900	0	0	0	0	0	0	0	0	0	0	0	0	0	0	-1	-1	0	0	0	0	0	0	0	0	-1	-1	0	0	0	0	0	0	0	0	0	0	0	0	0	-1	0	0	0	0	0	-1
scaffold1643_1	335501	339700	4200	1	1	1	0	0	0	0	0	0	1	0	1	0	0	0	1	1	1	0	0	0	1	1	0	1	1	0	1	1	1	1	1	1	1	1	0	0	1	1	0	0	0	0	1	0	1
scaffold1509_1	1	2300	2300	0	-1	0	0	-1	0	0	0	0	0	-1	0	-1	0	0	0	-1	-1	-1	-1	0	-1	-1	0	-1	-1	-1	0	-1	-1	-1	0	-1	-1	0	-1	-1	-1	-1	0	0	0	-1	-1	-1	-1
scaffold5050_1	187901	192900	5000	0	0	0	0	0	0	0	-1	0	0	0	0	0	0	0	0	0	0	-1	-1	0	0	0	0	0	0	0	0	0	0	0	0	0	-1	0	0	0	0	0	0	0	-1	0	0	0	0
scaffold179_1	23301	33700	10400	0	0	0	-1	-1	-1	0	0	0	0	0	0	-1	0	-1	-1	0	0	0	0	-1	-1	0	0	-1	0	0	0	0	0	-1	0	0	-1	0	-1	0	0	-1	0	0	0	-1	0	0	0
scaffold217_1	753001	755100	2100	0	0	0	0	0	-1	0	0	0	0	-1	0	-1	0	0	0	0	0	0	0	0	0	0	0	0	0	0	0	0	0	0	0	0	0	0	0	0	0	-1	0	0	0	0	-1	0	0
scaffold4849_1	7201	9400	2200	1	1	0	0	0	0	0	0	0	1	0	1	0	0	0	1	1	1	1	1	0	0	0	1	1	0	1	1	0	1	0	0	1	1	1	1	0	0	0	0	0	0	0	0	1	0
C99639839_1	1	2200	2200	1	0	0	0	0	1	1	1	1	1	1	1	1	0	1	1	0	1	1	0	1	0	0	1	1	1	1	1	1	1	1	1	1	1	1	1	1	1	1	1	0	1	0	1	1	0
scaffold4201_1	1	16800	16800	0	0	0	0	0	-1	0	-1	0	0	0	0	0	0	1	-1	1	0	-1	0	-1	0	0	0	1	0	0	0	1	1	0	0	1	0	0	0	0	0	1	0	0	0	0	0	0	1
scaffold3103_1	7301	104600	97300	0	0	0	0	0	0	1	0	0	1	0	0	0	0	1	0	0	0	0	0	0	0	0	0	0	0	0	0	0	0	0	0	0	0	0	0	0	0	0	1	1	0	0	0	0	0
scaffold1333_1	109501	114800	5300	0	0	0	0	0	0	0	0	0	0	0	0	0	0	0	0	0	0	0	0	0	-1	0	-1	0	0	0	0	-1	0	0	0	0	0	0	0	0	0	0	0	0	0	0	0	0	0
scaffold1333_1	2291401	2664100	372700	1	1	0	0	1	0	0	0	0	1	1	1	0	0	0	1	1	1	1	1	0	1	0	1	0	0	0	1	1	0	1	1	1	1	0	0	0	0	1	0	0	0	1	0	0	1
scaffold1333_1	2768801	2811100	42300	0	0	0	0	0	0	0	0	0	0	1	0	0	0	0	1	0	0	0	0	0	0	0	0	0	0	0	0	0	0	0	1	0	0	1	1	0	0	0	0	0	0	0	0	1	0
scaffold1799_1	235301	237700	2400	0	0	0	0	-1	0	0	-1	0	0	0	0	0	0	0	0	0	0	0	-1	0	0	0	0	0	0	0	0	0	0	0	0	0	0	0	0	0	0	0	0	0	0	0	0	0	0
scaffold1799_1	631101	634100	3000	0	0	0	0	0	0	-1	0	0	0	0	0	0	0	0	0	0	-1	0	0	0	0	0	0	0	0	0	0	-1	0	-1	0	0	0	0	0	0	0	0	0	0	0	0	0	0	0
scaffold8883_1	1	1600	1600	0	-1	0	0	0	0	0	0	0	0	0	0	0	0	0	0	0	0	0	0	0	0	0	0	0	0	0	0	0	0	0	0	-1	0	0	-1	0	0	0	0	0	0	0	-1	0	0
scaffold2143_1	176201	192300	16100	-1	0	0	-1	-1	0	0	-1	0	0	-1	0	0	-1	0	-1	0	0	0	0	-1	-1	0	-1	0	0	0	0	0	0	0	0	-1	0	-1	0	0	0	0	0	-1	-1	-1	-1	-1	-1
scaffold313_1	565701	568800	3100	0	0	-1	0	0	-1	0	0	-1	0	0	0	0	0	-1	0	-1	0	-1	-1	0	0	0	0	-1	0	0	0	0	0	0	0	0	0	-1	-1	0	0	-1	0	-1	-1	0	0	-1	0
scaffold313_1	1496901	1499300	2400	0	-1	-1	0	0	-1	0	0	-1	-1	0	0	-1	0	0	-1	0	0	0	0	0	0	0	0	-1	-1	0	0	0	-1	0	0	0	-1	0	0	0	0	0	0	0	0	0	0	0	0
scaffold2637_1	327501	359100	31600	0	1	0	0	1	0	0	0	0	0	0	0	0	0	0	1	0	0	0	0	0	0	0	0	0	0	0	0	0	0	0	0	0	0	0	1	0	0	1	-1	0	0	0	0	0	0
scaffold2934_1	1	34300	34300	0	0	0	1	1	1	0	1	1	0	0	0	0	0	0	0	0	0	1	1	1	0	0	0	0	0	0	1	1	1	0	0	0	1	1	1	0	0	1	0	0	1	0	0	0	0
scaffold324_1	692401	712500	20100	0	1	1	0	0	0	0	0	0	0	0	1	0	0	0	0	0	1	1	0	0	1	0	0	1	0	1	1	1	1	1	1	0	0	1	1	0	0	1	0	0	0	1	1	1	0
scaffold1151_1	145401	149700	4300	0	0	0	0	0	-1	0	0	0	0	0	0	0	-1	0	0	0	0	0	0	0	0	0	0	0	0	0	0	0	0	0	0	0	0	0	0	0	0	0	0	0	0	0	0	0	0
scaffold6616_1	1	7100	7100	0	1	1	0	0	0	0	0	0	1	0	0	0	0	0	1	0	0	0	1	0	0	0	1	0	0	0	1	0	0	1	1	0	1	1	0	0	0	0	0	0	0	0	0	1	0
scaffold5085_1	1	7700	7700	1	1	1	1	1	1	1	1	0	1	1	0	1	1	1	1	1	1	0	0	1	1	1	1	1	1	1	0	0	0	1	0	1	1	1	1	0	0	1	0	1	0	1	0	1	0
scaffold761_2	260201	272300	12100	-1	-1	0	-1	-1	0	-1	0	-1	-1	-1	0	-1	0	-1	0	-1	-1	-1	-1	0	0	-1	0	-1	-1	-1	0	-1	0	-1	-1	0	-1	0	-1	0	0	-1	-1	0	0	-1	0	-1	-1
scaffold388_1	651501	654600	3100	0	-1	0	-1	0	0	0	0	0	0	0	0	0	-1	0	0	0	0	0	-1	0	0	0	0	0	0	0	0	0	0	0	0	0	0	0	0	0	0	0	0	0	0	0	0	0	0
scaffold388_1	1557601	1560400	2800	0	0	-1	0	0	-1	0	0	0	0	-1	0	0	0	0	0	0	0	0	0	0	0	-1	-1	0	-1	0	-1	0	0	-1	0	0	0	-1	0	0	0	-1	0	0	0	0	-1	-1	0
scaffold388_1	2309601	2313700	4100	0	0	0	0	0	0	0	0	0	0	-1	0	0	0	0	0	0	0	0	0	0	0	0	0	0	0	0	0	0	0	0	0	-1	0	0	0	0	0	0	0	0	0	0	0	0	-1
scaffold388_1	2641501	2643600	2100	0	0	0	0	0	-1	0	0	0	-1	0	0	0	0	0	0	0	0	0	0	0	0	0	0	0	0	0	0	0	0	0	0	0	0	0	-1	0	0	0	0	0	0	0	0	0	0
scaffold388_1	2715301	2717500	2200	0	0	0	0	-1	0	0	0	0	0	0	0	0	0	0	0	0	0	0	0	0	0	0	0	0	0	0	0	0	0	0	0	0	0	0	0	0	0	0	0	0	0	0	-1	0	-1
scaffold1569_2	946001	948400	2400	0	-1	-1	0	0	0	0	0	-1	0	0	-1	-1	0	0	-1	-1	0	0	0	0	0	0	0	0	-1	0	0	0	-1	0	0	0	0	-1	0	0	0	0	0	0	0	-1	-1	0	0
scaffold12336_1	501	3000	2500	0	0	0	0	0	0	0	0	0	0	0	0	0	0	1	0	0	0	0	0	0	0	0	0	0	0	0	0	1	0	0	0	0	0	0	0	0	0	0	1	0	0	0	0	0	0
scaffold4247_1	1	12800	12800	0	0	0	0	0	0	0	0	-1	0	1	1	1	0	-1	0	0	0	0	0	0	0	0	0	-1	0	0	0	0	0	0	0	0	0	0	0	0	0	0	0	0	0	0	0	0	-1
scaffold3571_1	3701	10700	7000	1	0	1	1	1	1	0	1	0	1	1	1	0	1	1	1	1	1	1	1	0	0	1	0	1	0	1	1	1	1	1	1	1	1	0	0	1	1	1	0	1	0	1	1	1	1
scaffold378_1	589801	591400	1600	0	0	0	0	0	0	0	0	0	-1	0	0	0	0	0	-1	0	0	0	0	0	0	0	0	0	0	0	0	0	0	0	-1	-1	0	0	0	0	0	0	0	0	0	0	0	0	0
scaffold378_1	879701	881900	2200	-1	0	-1	0	-1	0	0	0	0	0	0	-1	0	0	0	0	0	0	-1	0	0	0	0	0	-1	0	0	0	0	0	0	-1	0	0	0	0	0	0	0	0	0	-1	0	-1	0	0
scaffold5211_1	1	1800	1800	0	0	0	0	0	0	0	-1	0	0	0	0	0	0	0	0	0	0	0	-1	0	0	0	0	-1	0	0	0	0	-1	0	0	-1	0	-1	0	0	0	0	0	0	-1	0	0	0	-1
scaffold1118_1	497801	502000	4200	0	-1	0	0	0	-1	0	0	0	0	0	0	0	0	0	0	-1	0	0	-1	0	0	0	0	0	0	0	0	0	0	0	0	0	0	0	0	0	0	0	0	0	0	-1	0	-1	0
scaffold3499_1	661901	667100	5200	-1	-1	-1	0	-1	0	0	-1	0	-1	-1	-1	0	0	-1	0	-1	-1	0	-1	-1	-1	-1	-1	-1	-1	-1	-1	-1	0	-1	0	-1	-1	-1	0	-1	0	0	0	-1	0	-1	0	-1	0
scaffold6950_1	1	9900	9900	0	0	0	1	1	1	0	1	1	0	0	0	0	0	0	0	0	0	1	1	1	0	0	0	0	0	0	1	1	1	0	0	0	1	0	0	0	0	1	0	0	1	0	0	0	-1
scaffold3392_1	56701	121600	64900	0	0	1	0	0	0	0	0	0	0	0	0	0	0	0	0	0	0	0	0	0	1	0	0	0	0	0	0	0	0	0	0	0	0	0	0	0	0	0	0	0	0	0	1	0	0
scaffold3392_1	141101	158200	17100	0	0	1	0	0	0	0	0	0	0	0	0	0	0	0	0	0	1	0	0	0	0	0	0	0	0	0	0	0	0	0	0	0	0	0	0	0	0	0	0	0	0	0	1	0	0
scaffold1695_1	389201	398600	9400	0	-1	0	0	0	0	0	0	-1	0	0	0	0	0	0	0	0	0	0	0	-1	0	0	0	0	-1	-1	0	0	0	0	0	0	-1	0	0	0	0	0	-1	0	0	0	-1	0	0
scaffold3008_1	3001	7100	4100	0	0	0	0	0	0	0	0	0	0	0	0	0	0	1	0	0	0	0	0	0	0	0	0	0	0	0	0	1	0	0	0	1	0	0	0	0	0	0	0	0	0	0	0	0	0
scaffold2448_1	566801	569600	2800	0	0	0	0	0	0	0	0	0	0	-1	0	0	0	0	-1	0	0	0	0	0	0	0	0	0	-1	-1	0	0	0	0	0	0	0	0	0	0	0	0	0	-1	-1	-1	0	0	0
scaffold5947_1	13001	15400	2400	0	0	0	0	0	0	0	0	0	0	0	0	0	0	0	0	0	-1	0	0	0	0	0	0	0	0	0	0	0	0	0	0	0	0	0	0	0	0	-1	0	0	0	-1	-1	0	0
scaffold140_1	105701	108200	2500	0	0	0	-1	0	0	0	0	0	0	0	0	-1	0	0	0	0	0	0	0	0	0	0	0	-1	0	0	0	0	0	0	0	0	0	0	0	0	0	0	0	0	0	0	0	0	0
scaffold2645_3	129001	202400	73400	0	0	0	1	0	1	0	0	1	0	0	0	1	0	0	0	0	0	0	0	0	0	0	0	0	0	0	0	0	0	0	0	0	0	0	0	0	0	0	0	1	0	0	0	0	0
scaffold2443_1	1	11100	11100	1	0	1	1	1	0	1	0	0	0	1	0	1	1	1	0	0	0	0	0	0	0	1	0	1	0	0	0	0	1	1	0	0	1	0	0	0	0	0	0	0	1	0	1	0	0
scaffold4797_1	1	36400	36400	1	0	0	1	1	1	0	1	1	0	0	0	0	0	0	0	0	0	1	1	1	0	0	0	0	0	0	1	1	1	0	0	0	1	1	1	0	0	1	0	1	1	0	0	0	0
scaffold2231_1	325301	402800	77500	1	1	1	1	1	1	1	0	0	1	1	1	1	1	0	1	1	1	1	1	1	0	1	1	1	0	1	1	1	1	0	1	1	1	1	1	0	0	1	0	0	1	0	1	1	1
scaffold2231_1	408101	420500	12400	1	1	0	1	1	1	0	0	0	1	0	0	0	0	0	1	1	1	0	1	1	1	1	1	1	1	1	1	1	1	1	1	1	1	1	1	1	1	1	0	0	0	0	1	1	1
scaffold2231_1	428001	430200	2200	0	0	0	1	0	0	0	0	0	0	0	0	0	0	0	0	0	0	1	0	1	0	0	0	1	0	0	1	1	1	0	1	0	0	1	1	0	0	0	1	0	1	0	0	0	0
C99231308_1	1	1500	1500	1	0	0	0	0	0	0	0	0	0	0	0	0	0	0	1	0	0	0	0	0	0	0	1	0	0	0	0	0	0	0	1	0	0	0	0	1	0	0	0	0	0	0	0	0	0
scaffold2675_1	1	26200	26200	0	0	0	0	0	0	0	0	0	0	0	0	0	0	0	0	0	0	0	-1	0	0	-1	0	0	0	0	0	-1	0	0	0	0	0	0	0	0	0	0	0	0	0	0	0	0	-1
scaffold2844_1	657801	659600	1800	0	0	0	0	0	0	0	0	0	-1	-1	-1	0	0	-1	0	0	0	0	-1	0	-1	0	-1	0	0	0	0	0	0	0	-1	0	0	-1	-1	0	0	0	0	0	0	0	0	0	0
scaffold4174_1	1	29300	29300	1	1	1	1	1	1	1	1	1	1	1	1	1	0	1	1	1	0	1	1	1	1	1	1	1	1	1	1	1	1	0	1	1	0	1	1	1	1	1	1	1	1	1	0	1	1
scaffold191_1	1130801	1134400	3600	0	0	-1	0	0	0	0	0	0	0	0	-1	0	0	-1	0	0	0	0	0	-1	-1	0	0	0	0	-1	0	0	0	0	0	0	0	0	0	0	0	0	0	0	0	0	0	0	0
scaffold2322_2	38401	44800	6400	-1	-1	-1	0	0	0	0	0	0	-1	0	-1	0	0	0	0	-1	-1	0	0	0	0	-1	-1	-1	-1	-1	0	-1	0	0	-1	-1	-1	0	-1	0	-1	-1	0	0	-1	-1	-1	0	0
scaffold2322_2	280601	283200	2600	0	0	-1	0	0	0	0	0	0	0	0	0	0	0	0	-1	-1	-1	0	0	0	0	-1	0	0	0	-1	0	0	0	-1	0	0	0	0	0	0	0	0	0	0	0	0	0	0	0
scaffold7589_1	1	1700	1700	0	0	0	0	0	0	0	0	0	0	0	0	0	1	0	0	0	0	0	0	0	0	1	0	0	0	0	0	0	0	0	0	0	0	0	0	0	0	0	0	0	0	0	0	1	0
scaffold1787_1	54801	59300	4500	0	0	0	0	0	0	0	0	-1	0	0	0	0	0	0	0	0	0	0	0	0	0	0	0	0	0	0	0	0	-1	0	0	0	-1	0	0	0	0	0	0	0	0	0	0	0	0
scaffold2350_1	28201	31700	3500	0	0	0	0	0	-1	0	0	-1	0	0	0	0	0	-1	0	0	0	0	-1	-1	0	0	0	0	0	0	0	0	0	0	0	0	0	0	0	0	-1	0	0	0	0	0	0	0	0
scaffold2662_1	456201	464000	7800	0	0	-1	-1	0	0	0	0	0	0	-1	-1	0	0	-1	-1	0	-1	-1	-1	0	-1	0	0	-1	-1	-1	-1	0	-1	0	-1	-1	0	0	-1	0	-1	0	0	0	0	0	0	-1	-1
scaffold987_1	1473101	1505200	32100	0	0	0	0	1	0	0	0	0	0	0	0	0	0	0	0	0	0	0	0	0	0	0	0	0	0	0	0	0	0	0	0	0	0	0	0	0	0	0	1	0	0	0	1	0	0
scaffold3911_1	3701	10200	6500	1	1	1	1	0	0	1	1	0	1	1	1	0	0	1	1	1	0	1	0	1	1	1	1	1	1	0	1	1	1	1	1	1	1	1	1	1	1	1	0	1	0	0	1	0	1
scaffold1366_1	522001	525000	3000	0	0	0	0	0	0	-1	0	0	-1	0	0	0	0	0	0	0	0	0	0	0	0	0	0	0	-1	0	0	0	0	0	0	0	0	0	0	0	-1	0	-1	0	0	0	0	-1	0
scaffold557_1	207701	210600	2900	0	0	0	-1	0	0	0	0	0	0	0	0	0	0	0	0	0	0	0	0	0	0	-1	0	-1	-1	-1	0	0	0	0	0	0	0	0	0	0	0	-1	0	0	0	0	0	0	-1
scaffold557_1	1117301	1119000	1700	0	0	0	0	0	0	0	0	0	0	0	0	0	0	0	0	0	-1	0	0	0	0	0	0	0	0	-1	0	0	0	0	0	0	0	-1	0	0	0	0	0	0	0	0	0	0	0
scaffold557_1	1173801	1176000	2200	0	0	0	0	0	0	0	0	0	0	0	0	-1	0	0	0	0	0	-1	0	0	0	0	0	0	-1	0	0	0	0	0	0	0	0	0	0	0	0	0	0	0	0	-1	0	0	0
scaffold4141_1	43001	51800	8800	0	0	0	0	0	0	0	0	0	0	-1	0	0	0	0	0	0	0	0	0	0	0	0	0	0	0	0	0	0	1	0	0	-1	0	0	0	0	0	0	0	0	0	0	0	0	0
scaffold4535_1	1	8200	8200	0	0	0	0	0	-1	0	0	0	0	0	0	0	0	0	0	0	0	0	0	0	-1	0	0	0	0	0	0	0	0	0	0	0	0	0	0	0	0	-1	0	0	0	0	-1	0	0
scaffold9127_1	1	1700	1700	0	0	0	0	1	0	0	0	0	1	1	1	0	0	0	0	1	0	1	0	0	0	1	0	0	0	0	0	1	1	1	1	1	0	1	1	0	1	0	0	0	0	0	1	1	0
scaffold196_1	143601	146900	3300	0	0	0	0	0	0	0	0	0	-1	0	0	0	0	0	0	0	0	-1	0	0	0	0	-1	0	0	0	0	0	0	0	0	0	0	0	0	0	0	0	0	0	0	0	-1	0	-1
scaffold1097_1	218701	300700	82000	0	0	0	1	1	1	0	0	1	0	0	0	0	0	0	0	0	0	0	0	0	0	0	0	0	0	0	0	0	0	0	0	0	0	0	0	0	0	0	0	0	1	0	0	0	0
scaffold1182_1	2390801	2405300	14500	-1	0	0	0	0	0	0	0	0	0	0	0	-1	0	-1	0	0	-1	-1	0	-1	0	-1	0	0	0	0	0	0	0	-1	0	-1	0	0	-1	0	-1	0	0	0	0	0	0	-1	0
scaffold1182_1	2436501	2438700	2200	0	0	0	0	0	0	0	0	0	0	0	0	0	0	-1	0	-1	0	0	0	0	0	0	0	0	0	0	0	0	0	0	-1	0	0	0	0	0	0	0	0	0	0	0	0	0	0
scaffold893_1	412101	414100	2000	0	0	0	0	0	0	0	0	0	0	-1	0	-1	0	0	0	0	0	0	0	0	0	0	0	-1	0	0	0	0	0	0	0	0	0	0	0	0	0	0	0	0	0	0	0	0	0
scaffold623_1	592101	595300	3200	-1	0	0	0	0	0	0	0	0	0	0	0	0	0	0	0	0	0	0	0	-1	0	0	0	0	0	0	0	0	0	0	0	0	0	0	0	0	0	0	0	0	0	0	0	0	0
scaffold623_1	1614301	1621100	6800	0	0	0	0	0	0	0	0	0	0	0	0	0	0	0	0	0	0	0	0	0	0	0	0	0	0	0	0	0	0	0	0	0	0	0	-1	0	0	0	0	-1	-1	0	-1	0	0
scaffold8980_1	1	1600	1600	0	-1	0	-1	0	0	0	0	0	-1	-1	0	0	0	0	0	-1	0	-1	-1	0	-1	-1	0	0	-1	0	0	-1	0	-1	0	-1	-1	0	-1	-1	-1	-1	0	0	0	0	-1	-1	-1
scaffold8410_1	1	10100	10100	1	1	1	1	1	1	1	0	1	1	1	1	1	0	0	1	1	1	1	1	0	1	1	1	0	1	1	1	1	1	1	1	1	0	1	0	1	1	1	0	0	0	1	1	0	1
scaffold2978_1	361001	364600	3600	0	0	0	0	0	0	0	-1	0	0	0	0	0	0	0	0	0	0	-1	0	0	0	0	0	0	0	0	0	0	0	0	0	0	0	0	0	0	0	0	-1	0	0	0	0	0	0
C99463375_1	1	1700	1700	0	0	0	0	0	0	0	0	0	0	0	0	0	0	0	0	0	0	0	0	0	0	0	0	0	0	0	0	0	1	0	0	0	0	0	1	0	0	0	0	0	1	0	0	0	0
scaffold1346_1	1801	4700	2900	0	0	1	0	0	0	0	0	0	0	0	0	0	0	0	0	0	0	0	0	0	1	0	0	0	0	0	0	1	0	0	0	0	0	0	0	0	0	0	0	0	0	0	0	1	0
scaffold1346_1	15601	19600	4000	0	0	1	0	0	0	0	0	0	0	1	0	0	0	0	0	0	0	0	0	0	1	0	0	0	0	0	0	0	0	0	1	0	0	0	0	0	0	0	0	0	0	0	0	0	0
scaffold1346_1	314901	316900	2000	0	0	-1	0	0	-1	0	0	0	0	0	0	-1	0	-1	-1	-1	-1	0	-1	0	-1	0	0	0	0	-1	0	0	0	-1	-1	0	0	0	0	0	0	0	0	0	-1	-1	0	0	0
scaffold1346_1	396101	434500	38400	1	0	0	0	0	0	1	0	0	1	0	1	1	0	0	1	1	0	0	0	1	0	1	1	1	0	0	1	0	1	1	0	0	0	1	0	1	1	0	0	0	1	0	0	0	0
scaffold1251_1	217801	221500	3700	0	0	0	-1	0	0	0	0	-1	0	0	0	0	-1	-1	0	0	0	0	0	0	0	0	0	0	0	0	0	0	0	0	0	0	0	0	0	0	0	0	0	0	-1	0	0	0	0
scaffold1251_1	1188301	1192200	3900	0	0	0	0	0	0	0	0	-1	0	0	0	-1	0	-1	-1	0	0	-1	0	0	0	0	0	0	-1	0	0	-1	-1	0	-1	0	-1	-1	0	0	-1	-1	0	-1	0	0	0	-1	-1
scaffold1251_1	3168801	3170300	1500	0	0	0	0	0	0	0	0	0	0	0	0	0	0	0	0	1	0	0	0	0	0	1	0	0	1	1	0	1	0	0	1	0	0	0	0	0	0	0	0	0	0	0	0	0	0
scaffold1251_1	3371401	3382200	10800	0	0	0	0	0	-1	0	0	0	0	0	0	0	0	0	0	0	-1	0	0	0	-1	0	0	0	0	0	0	0	0	0	0	0	0	0	0	0	0	0	0	-1	-1	0	0	0	0
scaffold1251_1	3546601	3548300	1700	0	0	0	-1	0	0	0	0	0	0	0	0	0	0	0	0	0	0	0	0	0	0	0	0	0	0	0	0	0	-1	0	0	0	0	0	0	-1	0	0	0	0	0	0	0	0	0
scaffold2184_1	60301	76100	15800	0	0	0	0	0	0	-1	-1	-1	0	0	0	0	-1	0	0	0	0	-1	0	0	0	0	0	0	0	0	0	0	0	0	0	0	0	0	0	0	0	0	-1	0	0	0	0	0	0
scaffold1788_1	72401	74500	2100	0	-1	0	0	0	0	0	0	0	0	0	0	-1	0	0	0	0	0	0	0	0	0	0	0	0	0	0	0	0	-1	0	0	0	0	0	0	0	0	-1	0	0	0	0	0	0	0
scaffold4022_1	7501	70600	63100	0	0	0	1	0	1	1	1	1	0	0	0	0	1	0	0	0	0	1	0	1	0	0	0	0	0	0	1	1	1	0	0	0	1	1	1	0	1	1	0	0	0	0	0	0	0
scaffold1641_1	5001	22300	17300	0	0	0	-1	-1	0	0	0	0	0	0	0	0	0	0	0	0	0	0	0	0	0	0	0	0	0	0	0	0	0	0	0	0	0	0	0	0	0	0	0	0	0	-1	0	0	0
scaffold3505_1	1	2900	2900	0	0	0	0	0	0	0	0	0	0	0	-1	0	0	0	0	0	0	0	0	0	0	-1	0	0	0	0	0	0	0	0	0	0	0	0	0	0	0	0	-1	0	0	0	0	0	0
scaffold2829_1	127101	131100	4000	0	0	0	0	0	0	-1	0	0	0	0	-1	0	-1	0	-1	-1	0	0	0	0	0	-1	0	0	0	-1	0	-1	0	0	-1	-1	-1	0	0	0	0	0	0	0	0	-1	0	0	-1
scaffold3659_1	1	15800	15800	0	0	-1	0	0	0	0	0	0	0	0	0	0	0	0	0	0	0	0	0	0	0	0	0	0	0	0	0	0	0	0	0	-1	0	0	0	-1	0	0	0	0	0	0	0	0	0
scaffold595_2	382701	691400	308700	0	1	0	0	0	0	0	0	0	0	0	0	0	1	0	0	0	0	0	0	0	1	0	0	0	0	0	0	0	0	0	0	0	0	1	0	0	0	0	0	0	0	0	0	0	0
scaffold3636_1	1	12100	12100	0	0	0	0	0	0	1	0	0	1	0	0	1	0	0	0	0	0	0	0	0	0	0	0	0	0	0	0	-1	0	0	0	0	0	0	0	0	1	0	0	1	0	0	0	0	0
scaffold8103_1	1	1900	1900	0	1	0	0	0	1	0	0	0	0	0	0	0	0	0	0	0	0	1	1	1	1	0	1	0	0	0	0	1	1	0	0	0	1	1	1	0	0	1	1	0	1	1	0	0	1
scaffold96_1	11201	17800	6600	-1	0	-1	0	-1	0	0	0	-1	-1	-1	0	-1	-1	-1	-1	0	0	0	0	-1	0	-1	0	0	-1	0	0	-1	-1	0	-1	0	0	-1	-1	-1	-1	-1	0	0	0	-1	0	0	-1
scaffold96_1	27501	30100	2600	-1	0	0	-1	0	0	0	0	0	0	-1	0	0	0	-1	-1	0	-1	0	0	0	0	-1	0	0	0	0	0	0	0	-1	0	0	0	0	0	0	0	0	0	0	0	0	0	0	-1
scaffold96_1	72501	79100	6600	1	0	1	0	0	0	0	1	0	1	0	0	0	0	0	1	1	1	0	0	-1	1	0	1	0	0	1	1	1	0	1	1	0	1	0	0	0	1	1	0	0	1	0	0	1	1
scaffold96_1	95501	122300	26800	0	0	0	0	0	0	0	0	0	0	0	0	0	0	0	0	0	0	0	0	0	0	0	0	0	0	0	0	0	0	0	0	0	0	1	0	1	1	1	0	0	0	0	0	0	0
scaffold6884_1	1	2000	2000	0	0	-1	0	0	0	0	0	0	0	0	0	-1	0	-1	0	0	0	0	0	0	-1	0	-1	-1	0	0	0	-1	0	0	0	0	0	0	0	-1	0	0	0	-1	0	0	0	0	-1
scaffold1001_1	318901	326100	7200	0	0	0	0	0	0	0	0	-1	0	0	0	0	0	0	0	0	0	0	0	0	0	0	0	0	0	0	0	0	0	-1	0	0	-1	-1	0	0	0	-1	0	0	0	0	0	0	-1
scaffold1001_1	683901	686200	2300	0	0	0	0	0	0	0	0	0	0	0	0	0	0	0	0	0	0	0	0	0	0	0	0	0	0	0	0	0	0	0	0	0	0	0	0	-1	0	0	0	0	-1	0	0	0	-1
scaffold1001_1	1636201	1639100	2900	-1	0	0	0	0	-1	-1	0	0	0	0	-1	0	0	-1	-1	0	0	-1	0	0	0	0	0	-1	0	-1	0	0	0	0	0	0	0	0	0	0	0	0	0	0	0	-1	0	0	0
scaffold1001_1	2479301	2483900	4600	0	0	0	-1	-1	0	0	0	0	0	0	0	0	0	-1	0	0	0	0	0	0	0	0	0	0	0	0	0	0	0	0	0	0	0	0	0	0	0	0	0	0	0	0	0	0	0
scaffold5883_1	1	8000	8000	0	0	0	1	1	0	0	1	1	0	0	0	0	0	0	0	0	0	1	1	1	0	0	0	0	0	0	1	1	1	0	0	0	1	1	1	0	0	1	0	0	1	0	0	0	0
scaffold3908_1	7401	10000	2600	0	1	0	0	0	0	0	0	0	0	0	0	0	0	0	0	0	0	0	0	0	0	0	0	0	1	1	0	0	1	0	0	0	0	0	1	0	0	0	0	0	0	0	0	0	0
scaffold9150_1	1	2300	2300	1	0	1	0	0	0	0	0	0	1	0	1	0	1	0	0	0	0	0	0	0	1	0	1	0	0	0	0	0	0	0	0	0	1	1	0	0	0	0	0	1	0	0	1	1	0
scaffold1922_1	1801	18700	16900	0	0	0	0	0	0	0	0	0	1	1	0	0	0	0	1	0	1	1	0	0	0	0	0	0	0	0	1	1	1	1	0	1	0	0	1	0	0	1	0	0	0	0	0	1	0
scaffold1922_1	43501	64000	20500	1	0	1	0	0	0	0	0	0	1	0	1	1	0	0	1	0	0	0	0	0	0	1	0	1	0	0	0	0	1	1	0	0	1	0	0	0	0	0	0	0	0	0	0	0	0
scaffold1922_1	67001	75400	8400	0	0	1	0	1	0	0	0	1	1	1	0	0	0	0	0	0	0	0	0	0	1	0	0	0	1	0	0	1	0	1	0	1	0	0	0	0	0	1	0	0	0	0	0	1	0
scaffold581_1	1	2100	2100	0	0	0	0	0	0	0	0	0	0	0	0	0	-1	0	0	0	0	0	0	0	0	0	0	0	0	0	0	0	0	-1	0	0	0	0	0	0	0	0	0	0	0	0	0	-1	0
scaffold581_1	88701	93900	5200	0	0	0	0	0	0	0	0	0	0	0	0	0	0	0	0	0	0	0	0	0	0	0	0	-1	0	0	0	0	0	0	0	0	0	0	0	-1	0	0	0	0	-1	0	0	0	0
scaffold235_1	1	627400	627400	0	0	0	0	0	0	0	0	0	0	0	0	0	1	0	0	0	0	0	0	0	0	0	0	0	0	0	0	0	0	0	0	0	0	0	0	1	0	1	0	0	0	0	0	0	1
scaffold4547_1	27101	32200	5100	0	0	0	0	0	0	0	-1	0	0	0	0	0	0	0	0	0	0	0	0	0	0	0	0	0	0	-1	0	-1	0	0	-1	0	0	0	-1	0	0	0	0	0	-1	0	0	0	0
scaffold4480_1	9501	24500	15000	1	0	1	0	0	0	0	0	0	1	1	1	0	0	0	0	1	0	0	1	0	0	0	0	1	0	0	0	1	1	1	1	1	0	0	0	0	0	0	0	0	1	1	0	1	0
scaffold1730_1	503501	506200	2700	0	0	0	0	0	0	0	0	0	-1	0	0	0	0	0	-1	0	0	0	0	0	0	-1	0	0	0	-1	0	0	0	0	0	-1	0	0	0	0	0	0	0	0	0	0	0	0	0
scaffold6215_1	1	3300	3300	1	0	0	1	1	1	0	0	1	0	0	0	0	0	0	0	0	0	1	1	1	0	0	0	0	0	0	1	1	1	0	0	0	0	1	1	0	0	1	0	0	0	0	0	0	0
scaffold5149_1	1	7100	7100	1	0	1	0	0	0	0	0	0	0	1	1	0	0	0	0	1	1	0	0	0	1	0	1	1	0	1	0	0	1	1	1	1	0	1	0	1	1	0	0	0	0	0	1	1	0
scaffold5149_1	9101	23300	14200	1	0	1	0	0	0	0	0	0	0	0	0	0	0	0	0	1	1	0	0	0	1	0	1	1	0	1	0	0	0	0	0	0	0	1	0	1	1	0	0	0	0	0	0	1	0
scaffold1454_3	127601	146700	19100	0	0	0	0	0	0	0	0	0	0	0	0	0	0	0	0	0	0	0	0	0	0	0	0	0	0	0	0	0	0	0	0	0	0	0	0	1	1	1	0	0	0	0	0	0	0
scaffold2513_1	535101	596100	61000	0	0	0	0	0	0	0	0	0	0	0	0	0	0	0	0	0	0	0	0	0	0	0	0	0	0	0	0	0	0	0	0	0	0	0	0	1	1	1	0	0	0	0	0	0	0
scaffold2513_1	598801	626300	27500	0	0	0	0	0	0	0	0	0	0	0	0	0	0	0	0	0	0	0	0	0	0	0	0	0	1	0	0	0	0	0	0	0	0	0	0	1	0	0	0	1	0	0	0	0	0
scaffold2513_1	627501	702500	75000	0	0	0	0	0	0	0	0	0	0	0	0	0	0	0	0	0	0	0	0	0	0	0	0	0	0	0	0	0	0	0	0	0	0	0	0	1	1	1	0	0	0	0	0	0	0
scaffold2671_1	259901	262900	3000	-1	0	-1	0	0	0	0	0	0	0	0	-1	0	0	0	0	0	-1	0	0	0	0	0	0	0	-1	-1	0	-1	0	0	-1	-1	0	-1	0	-1	0	-1	0	0	0	-1	0	-1	0
scaffold2671_1	316101	392000	75900	0	0	0	0	0	0	0	0	0	0	0	0	0	0	0	0	0	0	0	0	0	0	0	0	0	0	0	0	0	0	0	0	0	0	0	0	1	0	1	-1	0	0	0	0	0	0
scaffold1656_1	384601	387400	2800	0	0	0	0	0	0	0	0	0	0	0	0	-1	0	0	0	0	0	0	0	0	-1	0	0	0	0	0	0	0	0	0	0	0	0	0	0	0	0	0	0	0	0	0	0	-1	-1
scaffold1656_1	1175101	1177700	2600	0	0	0	0	0	0	0	0	0	0	-1	0	0	0	0	0	0	0	0	0	0	0	0	0	0	0	0	0	0	0	0	0	0	0	-1	0	0	0	0	0	0	0	0	0	0	0
scaffold2432_1	49701	56900	7200	0	0	0	0	0	0	0	-1	0	0	0	-1	0	0	-1	0	0	0	0	0	0	0	0	0	0	0	0	0	0	0	0	0	-1	0	0	0	0	0	0	0	0	0	0	0	0	0
scaffold127_1	11101	18000	6900	-1	0	0	0	0	0	0	0	0	0	0	0	0	0	0	0	0	0	-1	0	0	0	0	0	0	0	0	0	0	0	0	0	0	0	0	0	0	0	0	0	0	0	0	0	-1	0
scaffold127_1	1053501	1074300	20800	0	-1	0	0	0	0	-1	-1	0	0	0	0	0	-1	0	0	0	0	0	0	-1	0	0	0	-1	0	0	0	0	0	0	-1	0	-1	-1	0	0	0	0	-1	0	0	0	0	0	0
scaffold2792_1	258601	267100	8500	0	0	0	0	0	-1	0	0	0	0	0	0	0	0	0	0	0	0	0	0	0	0	0	0	0	0	0	0	0	0	0	0	0	-1	0	0	0	0	0	-1	0	0	0	0	0	0
scaffold951_1	1327301	1484900	157600	1	1	1	1	0	1	1	1	1	1	1	1	1	1	1	1	1	1	1	1	1	1	1	1	1	1	1	1	1	1	1	1	1	1	1	1	1	1	1	0	1	1	1	1	1	1
scaffold640_1	6001	47800	41800	1	1	1	-1	1	-1	1	1	1	1	1	1	1	1	1	1	1	1	1	1	1	1	1	1	1	1	1	1	1	1	1	1	1	1	1	1	1	0	1	1	1	1	1	1	1	1
scaffold563_1	318501	322800	4300	-1	0	0	0	0	0	-1	-1	0	0	0	0	0	0	0	0	0	0	0	0	0	0	0	0	0	0	0	0	0	0	0	0	0	0	0	0	0	0	0	0	0	0	0	0	0	0
scaffold5331_1	1	7700	7700	0	0	0	1	0	-1	1	0	0	0	1	1	1	1	0	0	0	1	1	0	0	0	0	0	0	0	0	0	0	1	0	0	1	0	0	0	0	0	0	1	0	0	0	0	0	0
scaffold1319_1	390801	410000	19200	0	0	0	-1	0	-1	0	-1	-1	0	0	0	0	-1	-1	0	0	0	-1	-1	0	0	0	0	0	0	0	0	-1	0	0	0	0	0	0	-1	0	0	0	0	0	0	0	0	0	0
scaffold3644_1	1	27700	27700	1	-1	1	0	0	0	0	1	1	0	0	0	0	-1	-1	1	-1	-1	0	0	0	0	-1	0	-1	0	-1	1	0	0	-1	1	0	0	1	0	-1	-1	-1	-1	-1	1	-1	-1	-1	0
scaffold2004_1	397901	404000	6100	-1	0	0	0	0	0	0	0	-1	0	0	0	0	0	0	0	0	0	0	0	0	0	0	0	0	0	0	0	0	0	0	0	0	0	0	0	0	-1	0	0	0	0	0	0	0	0
scaffold12865_1	1	1900	1900	-1	-1	0	0	-1	-1	-1	0	0	-1	-1	0	0	-1	-1	0	0	-1	-1	-1	0	-1	-1	0	-1	-1	-1	0	-1	0	0	0	-1	0	-1	0	0	0	0	0	0	-1	0	-1	0	0
scaffold2841_1	669401	671700	2300	0	0	0	0	0	0	0	-1	0	0	0	0	0	0	0	0	0	0	0	0	-1	0	0	0	0	-1	0	0	0	0	-1	0	0	0	0	0	0	0	0	0	-1	0	0	0	0	0
scaffold2973_1	1	159900	159900	-1	0	0	-1	-1	0	-1	-1	-1	-1	0	0	0	-1	0	-1	-1	0	-1	-1	0	0	0	-1	0	-1	-1	-1	0	0	0	-1	0	0	0	-1	0	-1	0	-1	0	-1	0	-1	-1	-1
scaffold2306_1	613501	618400	4900	0	0	0	0	0	0	0	0	0	0	0	0	0	0	-1	0	0	0	0	0	0	0	0	0	-1	0	0	-1	0	0	0	0	0	0	0	0	0	0	0	0	0	0	-1	0	0	0
scaffold2306_1	702501	704700	2200	0	0	0	0	0	0	0	0	0	0	0	0	0	0	0	0	0	0	0	-1	0	0	0	0	-1	0	0	0	0	0	0	0	0	0	0	0	0	0	0	0	0	0	0	-1	0	-1
scaffold2306_1	891701	957400	65700	0	0	0	0	0	0	0	1	0	0	0	0	0	1	0	0	0	0	0	0	0	0	0	0	0	0	0	0	0	0	0	0	0	0	0	0	0	0	0	0	1	0	0	0	0	0
scaffold2306_1	1090501	1093500	3000	0	0	0	0	0	0	0	0	0	0	0	0	0	-1	-1	0	0	0	0	0	0	0	0	0	0	0	0	0	0	0	0	0	0	0	0	0	0	-1	0	0	0	0	0	0	0	0
scaffold2306_1	1193201	1196200	3000	0	0	0	0	0	0	0	0	-1	0	0	-1	0	0	0	0	0	0	0	0	0	0	0	0	0	0	0	0	0	0	0	0	0	0	0	-1	0	0	0	0	0	-1	0	0	0	0
scaffold614_1	880701	883300	2600	0	0	0	0	0	-1	0	0	0	0	-1	-1	0	0	0	-1	0	-1	0	-1	0	0	0	0	-1	0	0	0	0	-1	-1	0	0	0	0	0	0	0	0	0	0	0	0	0	0	0
scaffold5697_1	1	2300	2300	0	0	1	0	0	0	0	0	0	0	0	0	0	0	0	1	1	1	0	0	0	0	0	0	0	0	0	0	0	0	0	1	1	1	0	1	0	0	0	0	0	0	0	0	0	0
scaffold5697_1	4701	8300	3600	1	0	0	0	0	0	0	0	0	0	0	0	0	0	0	-1	0	0	0	0	0	-1	0	0	0	0	0	0	0	-1	0	0	-1	0	0	1	0	0	0	0	0	0	-1	0	0	0
scaffold523_1	1202201	1206000	3800	1	0	0	0	0	0	0	0	0	0	0	0	0	0	0	0	0	0	0	0	0	0	0	0	0	1	0	0	0	0	0	0	0	0	0	0	0	0	0	0	0	0	0	0	1	0
C99397904_1	1	1700	1700	0	0	0	0	0	0	0	0	0	0	0	1	0	0	0	0	0	0	0	0	0	0	0	1	0	0	1	0	0	0	1	0	1	0	0	0	0	0	0	0	0	0	0	0	1	0
C99351104_1	1	1600	1600	0	0	0	0	0	0	0	0	-1	-1	0	0	0	0	0	-1	0	0	0	0	0	0	0	0	-1	0	0	0	0	0	0	-1	0	-1	-1	0	0	-1	0	0	0	0	0	0	-1	0
scaffold2334_1	193001	195000	2000	0	0	0	0	0	-1	0	0	0	0	0	0	0	0	0	0	0	0	0	0	0	0	0	0	0	0	-1	0	0	0	-1	0	0	0	0	0	0	0	0	0	0	0	0	0	0	0
scaffold86_1	1	77500	77500	1	1	1	0	0	0	0	0	0	1	1	1	0	0	0	1	1	1	0	1	0	1	1	1	1	1	1	1	1	1	1	1	1	1	1	1	1	1	1	0	0	0	1	1	1	1
scaffold86_1	719401	723300	3900	0	0	-1	0	0	0	-1	0	-1	-1	0	-1	0	0	0	-1	-1	-1	0	-1	-1	-1	-1	-1	0	0	-1	0	0	-1	-1	-1	0	-1	-1	-1	-1	-1	-1	-1	0	0	0	0	0	0
scaffold86_1	2459901	2462300	2400	0	0	0	0	0	0	0	0	0	0	0	0	0	0	0	0	0	0	0	0	-1	0	0	0	-1	0	0	0	0	0	0	0	0	-1	0	0	0	0	0	0	-1	0	0	0	0	0
scaffold2529_1	729501	747600	18100	0	0	0	0	0	0	0	0	0	0	0	0	0	0	0	0	0	0	0	0	0	0	0	0	0	0	0	0	0	0	0	0	0	0	0	0	1	1	1	0	0	0	0	0	0	0
scaffold913_1	352701	367500	14800	0	0	0	0	0	-1	0	0	0	0	0	0	-1	0	0	0	0	0	0	0	0	0	0	0	0	0	0	0	0	0	0	-1	0	-1	0	-1	0	0	0	0	0	0	0	0	0	0
scaffold913_1	389601	391900	2300	0	0	0	-1	0	-1	-1	-1	-1	-1	0	0	-1	0	0	0	0	0	-1	0	0	-1	0	0	0	0	0	0	0	0	0	0	0	0	-1	0	0	-1	0	-1	0	-1	0	0	0	-1
scaffold3504_1	1	6200	6200	0	0	0	0	0	0	0	0	0	0	0	-1	0	0	0	0	0	0	0	0	0	0	-1	0	0	0	0	0	0	0	0	0	0	0	0	0	0	0	0	-1	0	0	0	0	0	0
scaffold6022_1	1	13700	13700	-1	0	-1	0	0	0	1	-1	-1	0	0	0	0	0	-1	0	0	0	0	0	-1	-1	0	0	0	0	0	0	0	0	0	0	0	0	-1	0	-1	0	0	0	-1	0	0	-1	0	-1
scaffold1943_1	13401	17400	4000	0	0	0	0	0	0	-1	0	0	-1	0	0	0	0	0	0	0	0	0	0	0	0	0	0	0	0	0	0	0	0	0	0	0	0	0	0	0	0	0	0	-1	0	0	0	0	0
scaffold1943_1	35001	51500	16500	0	1	0	0	0	0	0	0	0	1	1	0	0	0	0	0	0	1	0	0	0	0	0	1	0	0	0	0	0	0	0	1	1	0	0	1	0	1	0	0	0	0	1	0	0	0
scaffold2161_1	808501	989900	181400	0	0	0	0	0	0	0	0	0	0	0	0	0	0	0	0	0	0	0	0	0	0	0	0	0	0	0	0	0	0	0	0	0	0	1	0	0	0	0	0	1	0	-1	0	0	0
scaffold2161_1	1034301	1035900	1600	0	0	0	0	0	0	0	0	0	0	0	0	0	0	0	0	0	0	0	0	0	0	0	-1	0	0	0	0	0	0	0	-1	0	0	0	0	0	0	0	0	0	0	0	0	0	0
scaffold334_1	1	5800	5800	0	0	0	0	0	0	0	0	0	0	0	0	0	0	0	0	0	0	1	0	0	0	0	0	0	0	0	1	1	1	0	0	0	0	1	0	0	0	1	0	0	0	0	0	0	0
scaffold5360_1	1	7500	7500	0	0	0	0	0	0	0	0	0	0	0	0	0	1	0	0	0	0	0	0	0	0	0	0	0	0	1	0	1	0	0	0	0	0	0	1	0	0	0	0	0	0	0	0	0	0
scaffold12978_1	1	2400	2400	0	-1	0	-1	0	-1	-1	0	0	0	0	0	0	0	-1	0	-1	0	-1	-1	-1	0	0	-1	0	0	0	-1	0	0	0	0	-1	-1	-1	0	0	0	0	0	0	0	0	0	0	0
scaffold1298_1	434101	436300	2200	0	0	0	0	0	0	0	0	0	0	0	0	0	0	0	0	-1	0	0	0	0	0	0	0	0	0	0	0	0	0	0	-1	0	-1	0	0	0	0	0	0	0	0	0	0	0	0
scaffold4702_1	1	19300	19300	0	0	0	-1	-1	0	-1	0	-1	0	-1	0	0	0	0	-1	0	0	0	-1	0	0	0	-1	0	0	0	-1	-1	0	0	-1	0	0	0	0	0	0	0	-1	-1	0	0	0	0	-1
scaffold344_1	1521801	1523700	1900	0	0	0	0	0	0	0	0	0	0	0	0	0	0	0	-1	0	0	0	0	0	0	-1	0	0	0	0	0	0	0	0	0	0	0	0	0	0	0	0	-1	0	0	0	0	0	0
scaffold3878_1	3001	8600	5600	0	0	0	-1	0	0	0	0	0	0	0	0	0	0	0	0	0	0	0	0	0	0	0	0	0	0	0	0	0	-1	0	0	0	0	0	0	-1	0	0	0	0	0	0	0	0	0
scaffold4838_1	2901	9700	6800	0	0	0	0	0	0	0	-1	-1	-1	-1	0	0	0	-1	-1	0	0	-1	0	0	-1	0	-1	-1	0	0	0	-1	0	0	-1	0	-1	-1	0	0	-1	0	0	0	0	0	-1	0	-1
scaffold2642_1	20701	30300	9600	0	0	0	0	0	0	0	0	0	0	0	0	0	0	0	0	0	0	0	0	0	0	0	0	0	0	0	0	0	0	0	1	0	1	1	0	0	0	0	0	0	0	0	0	0	0
scaffold2378_1	1	2400	2400	0	0	0	0	0	0	0	-1	0	0	0	0	0	0	0	0	1	0	0	0	0	0	0	0	0	0	0	0	0	0	1	0	0	0	0	0	0	0	0	0	0	0	0	0	0	0
scaffold7028_1	1	13400	13400	0	0	0	0	0	-1	0	1	0	0	0	0	1	0	0	0	0	0	0	0	0	0	0	0	-1	0	0	0	-1	0	0	0	0	0	0	0	0	0	0	0	0	0	0	0	0	0
scaffold1991_1	77601	328500	250900	-1	-1	0	0	0	0	0	0	0	-1	0	0	0	-1	1	-1	0	0	0	-1	-1	0	0	0	0	0	0	0	0	0	0	0	0	0	-1	0	0	0	-1	0	0	0	0	0	-1	0
C99388926_1	1	1700	1700	1	0	0	0	0	1	1	1	1	1	1	1	1	0	1	1	1	1	1	0	1	1	1	1	1	1	1	1	1	1	1	1	1	1	1	1	1	1	1	1	0	1	0	1	1	0
C99667963_1	1	2300	2300	1	0	0	0	0	1	1	1	1	1	1	1	1	0	1	1	1	1	1	0	1	1	1	1	1	1	1	1	1	1	1	1	1	1	1	1	1	1	1	1	0	1	0	1	1	0
scaffold1394_1	139001	144100	5100	0	0	0	0	0	0	-1	0	0	0	-1	-1	0	0	-1	0	-1	0	0	0	0	-1	0	0	0	-1	0	-1	0	0	-1	-1	0	0	0	-1	0	0	-1	0	0	0	0	0	0	0
scaffold5544_1	1	2000	2000	0	0	-1	0	-1	0	0	0	0	0	0	0	0	0	-1	0	-1	-1	0	0	0	0	0	-1	0	0	0	0	-1	0	0	0	-1	0	-1	0	-1	0	0	0	0	0	0	-1	0	0
scaffold473_2	646501	649600	3100	0	0	0	0	0	-1	0	0	0	0	0	0	0	0	0	0	0	-1	-1	0	0	0	0	0	0	0	-1	0	0	0	0	0	-1	0	-1	0	0	0	0	0	0	0	0	0	0	-1
scaffold4550_1	1	31700	31700	-1	0	0	0	0	-1	0	-1	0	-1	0	0	-1	0	-1	0	0	-1	-1	-1	0	-1	-1	1	0	0	-1	0	0	-1	0	0	0	-1	1	0	-1	0	0	0	-1	-1	-1	0	0	-1
scaffold1613_1	78701	84300	5600	0	0	0	0	0	0	0	0	0	0	0	0	1	0	0	0	0	1	0	0	0	0	0	0	0	0	0	0	0	0	0	1	0	0	0	0	0	0	0	0	1	0	0	0	0	0
scaffold1767_1	1004101	1009100	5000	0	0	0	0	0	0	0	0	0	0	0	0	0	0	0	0	0	0	0	0	0	0	0	-1	0	0	0	0	-1	0	0	0	0	0	0	0	0	0	0	0	0	0	0	-1	0	-1
scaffold1055_4	138401	167500	29100	1	1	1	0	0	0	0	0	0	1	1	1	0	0	0	1	1	1	0	0	1	1	1	1	1	0	0	1	1	1	1	0	1	0	1	1	0	1	0	0	0	0	1	1	1	0
scaffold11675_1	1	6500	6500	0	0	0	0	0	0	0	0	0	0	0	0	0	0	0	0	0	0	0	0	0	0	0	0	-1	0	0	0	-1	0	0	0	0	0	0	0	0	0	0	0	0	0	0	0	0	-1
scaffold3128_1	43701	47000	3300	0	-1	0	0	0	-1	0	0	0	0	0	0	0	0	0	0	0	0	0	0	0	0	0	0	0	-1	0	0	-1	0	0	0	0	0	-1	0	0	0	-1	0	0	0	0	0	0	0
scaffold3128_1	53501	62300	8800	0	-1	0	0	0	0	-1	0	0	0	0	0	0	0	0	-1	0	0	0	0	0	0	0	0	0	0	0	0	0	0	0	0	0	0	-1	0	0	0	0	0	0	0	0	0	0	0
scaffold19_1	1328701	1331900	3200	0	-1	-1	-1	0	-1	0	-1	0	0	0	-1	0	0	-1	-1	-1	-1	0	0	0	-1	-1	-1	0	-1	0	0	-1	0	0	-1	0	-1	-1	-1	0	0	0	0	-1	0	0	-1	0	0
scaffold19_1	1343201	1345600	2400	0	0	0	0	-1	0	0	-1	0	0	0	0	-1	0	0	0	0	-1	0	0	0	0	0	0	0	0	0	0	0	0	0	0	0	0	0	0	0	0	0	0	0	0	0	0	0	-1
scaffold19_1	2253201	2257300	4100	0	0	0	0	0	0	0	0	0	0	0	0	0	-1	0	0	0	0	0	0	0	0	0	0	0	0	0	0	0	0	0	0	0	0	0	0	-1	0	0	-1	0	0	0	0	0	0
scaffold5215_1	1	14700	14700	0	0	0	0	0	0	1	0	0	0	1	0	0	0	0	0	0	0	0	0	0	0	0	0	0	1	0	0	0	0	0	0	0	0	0	0	0	0	0	-1	0	0	0	1	0	0
scaffold10250_1	1	1600	1600	0	0	0	0	0	0	0	0	0	-1	0	0	0	0	0	0	0	0	0	0	0	0	0	0	0	0	0	0	0	0	0	0	-1	0	-1	0	-1	0	-1	-1	0	0	0	0	0	-1
scaffold564_1	280001	283000	3000	0	0	0	0	0	-1	0	0	0	0	0	0	0	0	0	0	0	0	-1	0	0	0	0	0	0	0	0	0	0	0	0	0	0	0	0	0	0	0	0	0	0	0	0	0	0	0
scaffold564_1	1470401	1473300	2900	0	0	0	-1	0	-1	0	0	0	0	0	0	0	0	-1	0	0	0	-1	0	0	0	-1	0	0	0	0	0	-1	0	0	-1	0	0	0	0	0	-1	-1	0	0	-1	0	0	0	0
scaffold2983_1	27601	47700	20100	1	0	1	0	1	0	0	0	0	1	1	0	0	0	0	0	1	1	0	1	1	1	1	1	0	0	0	0	0	0	0	0	0	1	1	1	1	0	1	0	0	0	0	1	1	0
scaffold5878_1	8501	11500	3000	0	0	0	0	0	0	0	0	0	0	0	0	0	0	-1	0	0	-1	0	0	0	0	0	0	0	0	0	0	0	0	-1	0	0	0	0	0	0	0	0	0	0	0	0	0	0	0
scaffold10793_1	1	2100	2100	0	0	0	0	0	-1	0	0	0	0	0	0	0	0	0	0	-1	0	0	0	0	0	0	0	0	0	0	-1	-1	0	-1	0	0	0	0	0	0	0	0	0	0	0	0	0	0	0
scaffold3267_1	20701	24500	3800	0	0	-1	0	0	-1	0	0	0	0	0	0	0	-1	0	0	0	0	0	-1	0	0	0	0	0	0	0	0	0	0	0	0	0	0	0	0	0	0	0	-1	0	0	0	0	0	0
scaffold4926_1	1	7200	7200	0	0	0	-1	-1	0	0	-1	-1	0	-1	-1	-1	-1	-1	0	0	0	-1	-1	-1	0	0	0	0	-1	-1	0	0	0	0	0	0	0	0	0	0	0	0	0	-1	-1	0	0	0	-1
scaffold1129_1	12501	15600	3100	-1	0	0	-1	-1	0	-1	0	0	-1	0	-1	0	0	0	0	0	0	0	0	0	0	0	0	0	0	0	0	0	0	-1	-1	-1	0	0	0	0	0	0	0	0	0	0	-1	0	0
scaffold1129_1	121301	124400	3100	0	0	-1	0	0	0	0	-1	-1	0	0	0	0	0	0	0	0	0	0	0	0	0	0	0	0	0	-1	0	0	0	0	0	0	0	0	0	0	0	-1	0	-1	0	0	0	0	0
scaffold543_1	12501	36300	23800	-1	0	0	-1	0	0	0	-1	0	0	0	0	-1	0	0	-1	-1	-1	0	0	0	0	0	0	0	0	0	-1	0	-1	-1	0	0	-1	0	0	-1	0	0	0	0	0	-1	0	-1	0
scaffold543_1	3174601	3177000	2400	0	-1	0	0	0	0	0	0	0	0	0	0	0	0	0	-1	0	-1	0	0	0	0	0	0	0	0	-1	0	0	0	0	-1	0	0	-1	0	0	0	0	0	0	0	-1	0	0	-1
scaffold2877_1	1	14200	14200	0	0	0	0	0	0	0	0	0	0	0	0	1	0	0	0	1	0	0	0	0	1	0	0	0	0	0	0	0	0	0	0	0	0	0	0	0	0	0	0	0	0	0	0	0	0
scaffold163_2	205601	208000	2400	0	0	0	0	0	0	0	0	0	0	0	0	-1	0	0	0	0	0	0	0	0	-1	0	-1	0	0	0	0	-1	0	0	0	0	0	0	0	0	0	0	0	0	0	0	0	0	0
C99342534_1	1	1600	1600	1	0	0	0	0	0	1	0	0	0	1	1	0	0	0	1	0	1	1	0	0	0	1	1	1	0	1	1	1	1	1	1	0	1	1	1	1	0	0	0	0	0	0	0	1	0
scaffold442_1	1348501	1350600	2100	0	0	0	0	0	0	0	0	0	0	0	0	0	0	0	0	0	-1	0	0	0	0	0	0	0	0	-1	0	-1	0	0	0	-1	0	0	0	0	0	0	0	0	0	0	0	0	0
scaffold7180_1	1	12400	12400	0	-1	0	-1	-1	-1	-1	0	0	0	-1	0	-1	-1	-1	0	-1	-1	-1	-1	-1	-1	-1	0	-1	-1	-1	0	-1	-1	-1	0	-1	-1	0	-1	-1	-1	-1	-1	-1	0	-1	-1	-1	-1
scaffold2913_1	1	16300	16300	0	0	0	0	0	-1	0	1	0	0	1	0	0	0	0	0	0	0	1	1	0	0	0	0	0	0	0	1	1	1	0	0	0	1	1	1	0	0	1	0	0	-1	0	0	0	0
scaffold2913_1	18401	29100	10700	0	0	0	0	0	0	0	1	0	0	0	0	0	1	0	0	0	0	1	1	0	0	0	0	0	0	0	1	0	1	0	0	0	1	0	1	0	0	1	0	0	0	0	0	0	0
scaffold2023_1	8001	17000	9000	-1	0	-1	-1	-1	0	-1	-1	-1	0	-1	-1	-1	-1	0	0	-1	0	0	-1	0	-1	0	0	0	-1	0	0	0	0	-1	0	0	-1	0	0	0	-1	-1	0	0	0	0	0	0	-1
scaffold2023_1	21301	23500	2200	-1	0	0	0	0	0	0	-1	-1	0	0	0	0	0	0	0	0	0	0	0	0	0	0	0	0	0	0	0	0	0	0	0	0	0	0	0	0	0	0	0	0	0	0	0	0	0
scaffold2023_1	295801	309300	13500	1	0	0	0	0	0	0	0	0	0	0	0	0	0	0	0	0	0	0	0	0	0	0	0	0	0	0	0	0	0	0	0	0	0	0	0	0	0	0	0	0	0	1	1	0	0
scaffold2023_1	749401	752600	3200	-1	0	0	-1	0	0	0	0	0	-1	0	0	0	0	0	0	0	-1	0	0	-1	0	0	0	0	0	0	0	0	0	0	0	0	0	0	0	0	0	0	0	0	0	-1	0	0	0
scaffold4593_1	1	2900	2900	1	0	1	0	0	0	0	1	0	1	0	1	0	0	0	0	1	0	0	1	0	0	1	0	1	1	1	0	0	1	1	1	1	1	1	1	1	1	0	0	0	0	1	1	0	0
scaffold2090_1	150401	154500	4100	-1	-1	-1	-1	0	-1	0	0	0	-1	0	-1	-1	0	-1	-1	-1	-1	-1	0	0	-1	-1	0	-1	-1	0	-1	-1	-1	0	-1	0	-1	-1	-1	-1	-1	0	0	-1	-1	-1	-1	-1	-1
scaffold9451_1	1	2300	2300	-1	-1	0	-1	-1	0	-1	-1	-1	-1	-1	0	-1	-1	0	-1	0	-1	0	-1	-1	0	0	0	-1	-1	-1	0	-1	0	0	-1	-1	-1	0	-1	0	0	0	-1	-1	0	-1	0	-1	0
scaffold979_1	520801	530700	9900	0	0	-1	-1	-1	-1	0	0	0	0	0	-1	0	-1	-1	-1	-1	-1	-1	0	0	0	0	0	0	0	0	-1	0	0	0	0	0	0	0	0	-1	0	0	0	0	0	0	0	0	0
scaffold979_1	736801	756500	19700	0	0	0	0	0	0	0	0	0	0	0	0	0	0	0	0	0	0	0	0	0	0	0	1	1	0	0	1	0	1	1	0	0	0	0	0	0	0	0	0	0	0	0	0	0	1
scaffold177_1	40801	44200	3400	-1	0	0	0	0	0	0	0	0	0	0	0	0	-1	0	0	0	0	-1	0	0	0	0	0	0	0	0	0	0	0	0	0	0	0	0	0	0	0	0	0	0	0	0	0	0	0
scaffold1399_1	1492201	1497400	5200	0	-1	0	0	0	0	-1	0	0	-1	-1	0	0	-1	0	0	0	0	0	0	-1	0	-1	0	0	-1	-1	-1	-1	0	0	0	0	0	0	0	0	0	-1	0	0	0	0	0	0	-1
scaffold1399_1	2543101	2580500	37400	0	0	0	0	0	0	1	0	0	0	0	0	0	0	0	0	0	0	-1	0	-1	0	0	0	0	0	0	0	0	0	0	0	0	0	0	0	0	0	0	0	0	0	0	-1	0	0
scaffold3715_1	146901	149600	2700	0	0	0	0	0	0	0	0	0	0	0	0	0	0	0	0	0	0	0	0	0	0	-1	0	0	0	0	0	0	0	0	0	0	0	0	0	0	-1	-1	0	-1	0	0	0	0	0
scaffold1743_1	1100801	1116300	15500	0	0	0	0	0	0	0	0	0	0	0	0	0	0	0	1	0	0	0	0	0	0	0	0	0	0	0	0	0	1	0	1	0	0	0	0	0	0	0	0	0	0	0	0	0	0
scaffold3348_1	259501	261400	1900	0	0	0	0	0	0	0	0	0	0	0	0	0	0	0	0	0	0	0	0	0	0	-1	0	0	0	0	0	0	0	0	0	-1	0	0	0	0	0	0	0	0	0	0	-1	-1	-1
scaffold5470_1	1	1700	1700	0	0	0	1	0	0	0	0	0	0	0	0	0	0	0	0	0	0	0	0	0	0	0	0	0	0	0	0	0	0	0	0	0	0	0	0	0	0	0	0	0	0	0	0	0	1
scaffold5051_1	1	5600	5600	0	0	-1	0	0	0	0	0	0	0	0	0	0	0	-1	-1	0	0	0	0	0	0	0	0	0	0	0	0	0	0	0	0	0	0	-1	0	0	0	0	0	0	0	0	0	0	0
scaffold4320_1	1	2300	2300	-1	-1	-1	0	0	0	-1	0	0	-1	-1	-1	0	0	-1	-1	-1	-1	0	0	-1	-1	-1	-1	-1	-1	-1	-1	-1	0	-1	-1	-1	0	0	0	-1	-1	-1	0	0	0	-1	-1	-1	-1
scaffold5083_1	1	3000	3000	0	0	0	0	0	0	0	0	0	-1	0	0	0	0	0	0	0	0	0	0	0	-1	-1	0	0	-1	-1	-1	-1	0	-1	-1	-1	0	-1	0	-1	-1	0	0	0	0	0	0	0	0
scaffold351_1	541601	544100	2500	0	0	-1	0	0	0	0	0	0	0	0	-1	0	0	0	0	0	0	-1	0	0	0	0	-1	0	0	0	0	0	0	0	0	0	0	0	0	0	0	0	0	0	0	0	0	0	0
scaffold960_1	1478201	1485100	6900	0	0	0	0	0	0	0	0	0	0	-1	0	0	0	0	0	0	0	0	0	0	0	0	-1	0	0	0	0	0	0	0	0	0	0	0	0	0	0	-1	0	0	0	0	0	0	-1
scaffold2880_1	27801	31800	4000	0	0	1	0	0	0	0	0	0	0	1	0	0	0	0	0	0	0	0	0	0	0	1	0	1	0	0	1	0	0	0	1	0	1	0	0	1	0	1	0	0	0	1	0	0	0
scaffold272_1	847901	849500	1600	0	0	0	0	0	0	0	0	0	-1	0	0	0	0	0	0	0	0	0	0	0	0	0	0	0	0	0	0	0	0	0	0	-1	0	0	0	0	0	0	0	0	0	0	0	-1	0
scaffold272_1	869101	874200	5100	0	0	0	0	-1	0	0	0	-1	0	0	0	0	0	0	0	0	0	0	0	0	0	0	0	0	0	0	0	0	0	0	0	0	0	0	0	0	0	0	0	0	0	0	0	0	0
scaffold536_1	1	7500	7500	-1	0	-1	-1	-1	0	-1	-1	-1	-1	-1	-1	0	-1	-1	-1	-1	-1	-1	-1	-1	-1	-1	-1	0	-1	-1	-1	-1	-1	0	0	-1	-1	0	-1	0	0	-1	-1	0	-1	-1	-1	-1	0
scaffold5063_1	1	8000	8000	1	0	0	1	0	0	1	0	0	1	1	0	1	0	0	0	1	0	0	1	1	1	0	0	0	0	0	0	0	0	0	0	0	0	0	0	0	0	0	0	0	0	1	0	1	0
scaffold5063_1	12701	15100	2400	1	0	0	0	0	0	0	0	0	0	1	0	0	0	0	1	1	0	0	0	1	0	0	0	0	0	0	0	0	0	0	0	0	0	1	0	0	0	0	0	0	0	1	0	1	0
scaffold836_1	269301	271000	1700	0	0	0	-1	-1	0	0	0	0	0	0	0	0	0	0	-1	0	0	0	0	0	0	0	0	0	0	0	0	0	0	0	0	0	0	0	0	0	0	0	0	0	0	0	0	0	0
scaffold836_1	559301	563300	4000	0	0	0	-1	0	-1	-1	-1	0	0	0	-1	0	0	-1	-1	-1	0	0	0	-1	0	-1	-1	-1	0	-1	0	0	0	0	-1	0	0	0	0	0	0	0	0	0	0	0	0	0	0
scaffold673_1	50801	56300	5500	1	0	1	0	0	0	0	0	1	-1	1	0	0	0	1	1	-1	1	0	0	0	1	1	1	1	1	0	1	0	1	0	1	1	1	1	-1	1	-1	-1	1	0	1	1	-1	1	0
scaffold673_1	64301	68100	3800	1	1	0	0	0	1	0	0	1	1	0	0	1	1	1	0	0	0	0	0	0	0	0	0	1	1	1	1	1	1	0	0	1	1	1	0	1	1	1	1	0	1	1	0	1	1
scaffold458_1	307301	316500	9200	0	0	0	0	0	0	0	0	0	0	0	0	0	0	0	0	0	1	0	0	0	0	0	1	0	1	0	0	0	0	0	0	0	1	0	1	0	1	0	0	0	0	0	1	0	0
scaffold458_1	1946101	1954000	7900	0	0	0	0	0	0	-1	0	0	0	0	0	0	0	0	0	0	0	0	0	0	0	0	0	0	-1	0	0	0	0	0	-1	0	0	0	0	0	0	0	0	0	0	0	-1	0	0
scaffold950_1	643801	646800	3000	0	0	0	0	0	0	0	0	0	0	0	0	0	0	0	0	0	0	0	0	0	0	0	0	0	0	-1	0	0	-1	0	0	0	0	0	0	0	0	0	0	-1	0	0	0	0	0
scaffold13421_1	1	3500	3500	0	0	0	0	0	0	0	0	-1	0	-1	0	0	0	0	0	0	0	0	0	0	0	0	0	0	0	0	0	0	0	0	0	0	0	-1	0	0	0	0	0	-1	0	0	0	0	0
scaffold3112_1	1	2500	2500	1	1	1	1	1	0	0	1	0	1	1	0	1	1	0	1	0	0	1	1	0	0	1	1	0	1	1	1	1	1	1	1	1	1	1	1	0	1	0	1	0	1	1	1	1	1
scaffold4103_1	1	22100	22100	1	1	0	0	0	0	0	0	0	0	0	0	0	0	0	0	1	0	0	0	0	1	1	1	1	0	0	1	0	0	1	1	0	1	1	0	0	1	0	0	0	0	1	0	1	-1
scaffold4103_1	82901	115100	32200	1	1	1	0	0	0	1	1	1	1	1	1	1	1	0	1	1	1	1	1	1	1	1	1	1	1	1	1	1	1	1	1	1	1	1	1	1	1	1	1	1	1	1	1	1	1
scaffold2129_1	458601	460600	2000	0	0	0	0	0	0	0	0	0	0	0	0	0	0	0	0	0	0	0	0	0	0	-1	0	0	0	-1	-1	0	0	0	0	0	0	0	0	0	0	0	0	-1	0	-1	0	0	0
scaffold72_1	138501	141000	2500	0	0	0	-1	0	0	0	0	0	0	0	-1	0	0	0	0	0	0	-1	-1	0	-1	-1	0	0	-1	0	0	0	0	-1	0	0	0	0	0	0	0	0	0	0	0	0	0	0	-1
scaffold72_1	697701	856000	158300	0	0	0	0	0	0	0	0	0	0	0	0	0	0	0	0	0	0	0	0	0	0	0	0	0	0	0	0	1	0	0	0	0	0	0	0	1	1	0	0	0	0	0	0	0	0
scaffold2387_1	15701	40700	25000	0	1	1	1	1	1	1	1	0	1	0	0	1	1	1	0	1	0	1	1	1	1	1	0	0	0	1	1	0	0	1	1	1	0	1	0	0	0	0	1	1	1	0	1	0	1
scaffold2387_1	43301	69200	25900	1	1	1	1	1	1	1	1	1	1	1	1	1	1	1	1	1	1	1	1	1	1	1	1	1	1	1	1	1	1	1	1	1	1	1	1	1	1	1	1	1	1	1	1	1	1
scaffold3201_1	40801	43900	3100	0	0	0	-1	0	-1	0	0	0	0	0	0	0	0	0	0	0	0	-1	0	0	0	0	0	0	0	0	0	0	0	0	0	0	0	0	0	0	0	0	0	0	0	0	0	0	0
scaffold966_1	429701	436000	6300	-1	0	0	0	0	0	0	0	0	0	0	0	-1	0	0	0	0	0	0	0	0	-1	0	0	0	0	0	0	0	0	0	0	0	-1	0	-1	0	0	0	0	0	0	0	0	0	0
scaffold3537_1	96401	187800	91400	-1	0	-1	0	0	-1	-1	-1	-1	-1	0	0	-1	-1	-1	0	0	0	0	-1	-1	0	0	0	-1	0	0	0	0	0	-1	0	0	0	0	-1	0	0	-1	-1	0	0	0	0	0	0
scaffold2105_1	100201	102200	2000	0	0	0	0	0	0	0	0	0	0	0	0	0	0	0	0	0	0	0	0	0	0	0	0	0	0	0	0	0	0	0	0	0	-1	0	-1	0	0	0	0	0	-1	0	0	0	0
scaffold2105_1	162201	168600	6400	-1	-1	-1	-1	-1	-1	-1	-1	-1	0	-1	-1	-1	-1	-1	-1	0	-1	-1	-1	0	0	-1	-1	-1	-1	-1	-1	-1	0	-1	-1	-1	0	-1	-1	-1	-1	-1	-1	-1	-1	-1	-1	-1	-1
scaffold2105_1	175901	183000	7100	-1	-1	-1	0	-1	0	-1	-1	-1	0	-1	-1	-1	-1	-1	-1	0	-1	-1	-1	0	0	-1	-1	-1	-1	-1	0	-1	0	-1	-1	-1	0	-1	-1	-1	0	-1	-1	-1	-1	-1	-1	-1	-1
scaffold7034_1	1	4500	4500	-1	0	0	0	0	0	-1	0	0	0	0	0	0	0	0	0	0	0	0	0	0	0	0	0	-1	0	0	0	0	0	0	0	0	0	0	0	0	0	0	0	-1	0	0	0	-1	0
scaffold13468_1	1	1600	1600	0	-1	-1	-1	-1	0	0	0	0	0	0	0	0	0	0	-1	-1	-1	0	-1	-1	0	0	-1	-1	-1	0	0	0	-1	0	-1	-1	-1	-1	-1	-1	0	-1	0	0	-1	-1	-1	0	-1
scaffold4711_1	1	10400	10400	0	-1	-1	0	0	0	0	0	0	0	0	-1	0	0	0	-1	0	0	-1	0	0	0	0	0	0	0	0	-1	0	0	0	0	0	-1	-1	0	-1	0	-1	0	0	0	0	-1	-1	-1
scaffold4766_1	5401	10300	4900	0	0	0	0	0	1	0	0	1	0	0	0	0	0	0	0	0	0	0	0	1	0	0	-1	0	0	0	0	0	0	0	0	0	0	0	0	0	0	0	0	0	0	0	0	0	0
scaffold1814_1	915201	927700	12500	1	0	0	0	0	0	0	0	0	0	0	0	0	0	0	0	0	1	0	0	1	0	0	0	0	0	0	0	0	1	0	0	0	0	0	0	0	0	0	0	0	0	0	1	0	0
scaffold4449_1	1	16500	16500	0	0	0	0	0	0	0	-1	0	0	0	0	0	0	0	0	0	0	0	0	0	0	1	0	0	1	0	0	0	0	0	0	0	0	0	0	0	0	0	0	0	0	0	0	0	0
scaffold1288_1	47301	160000	112700	1	1	1	1	1	-1	1	0	-1	1	1	1	1	1	1	1	1	-1	1	1	1	1	1	1	1	1	1	1	1	1	1	1	1	1	1	1	1	1	1	0	1	1	1	1	1	-1
scaffold791_1	1015501	1017900	2400	0	0	0	0	0	0	0	0	0	0	0	0	0	0	0	0	0	0	0	0	-1	0	0	0	-1	0	0	0	0	0	0	0	0	0	0	0	0	-1	0	0	0	0	0	0	0	0
scaffold2163_1	1	219200	219200	-1	1	1	1	1	1	1	1	1	1	1	1	1	1	1	-1	1	-1	1	1	1	1	1	1	1	1	-1	1	1	1	1	1	1	1	1	1	1	1	1	1	1	1	1	-1	1	1
scaffold620_1	221601	224000	2400	0	0	0	-1	0	-1	0	0	0	0	0	0	0	0	0	0	0	0	0	-1	0	0	0	0	0	0	0	0	0	0	0	-1	0	0	0	0	0	-1	0	0	0	0	0	-1	0	0
scaffold620_1	538201	540300	2100	0	0	0	0	0	0	0	0	0	0	0	0	0	0	0	-1	0	0	0	0	0	-1	0	-1	0	-1	0	0	0	0	0	0	0	0	0	-1	0	0	0	0	0	0	0	0	0	0
scaffold3227_1	1	22100	22100	0	0	-1	0	0	0	0	-1	0	0	0	-1	-1	0	0	0	0	0	0	0	0	0	0	0	-1	0	0	0	0	0	0	0	0	0	-1	0	0	0	0	0	-1	0	0	0	0	-1
scaffold3867_1	1	4700	4700	-1	0	-1	0	0	0	0	-1	0	0	0	-1	0	-1	0	0	0	0	-1	0	0	0	0	0	-1	0	0	0	0	-1	0	-1	0	0	-1	-1	0	0	-1	-1	-1	-1	-1	0	0	0
scaffold1363_1	57401	66000	8600	0	1	0	0	0	0	0	0	0	0	1	1	0	0	0	0	1	1	0	0	0	0	0	0	0	0	0	0	0	0	1	1	0	0	0	1	0	0	0	0	0	0	0	1	1	0
scaffold3140_1	100701	102700	2000	0	0	0	0	0	0	0	0	0	0	0	0	0	0	0	0	0	0	0	0	0	0	0	0	0	0	0	0	0	-1	0	0	0	0	0	0	0	0	0	-1	0	0	-1	0	0	0
scaffold8208_1	1	2600	2600	0	0	0	1	1	1	0	0	1	0	0	0	0	0	0	0	0	0	0	0	1	1	0	0	0	0	0	0	1	0	0	0	0	0	1	1	0	0	1	0	0	0	1	0	0	0
scaffold5036_1	1	14400	14400	0	0	1	0	1	1	0	-1	0	1	-1	1	0	0	0	0	0	0	0	0	0	-1	0	-1	1	1	1	0	0	-1	1	0	0	0	0	-1	0	1	1	0	0	0	-1	1	0	0
scaffold5036_1	17801	24100	6300	1	1	1	0	1	1	0	0	0	1	0	1	0	0	0	0	0	0	0	0	0	0	1	0	0	1	1	1	1	0	1	1	0	1	1	0	0	1	0	0	0	0	0	1	1	0
scaffold4194_1	17801	26100	8300	0	0	0	0	0	0	0	0	0	1	0	0	0	0	0	0	1	0	0	0	0	0	1	0	0	1	0	0	1	0	0	0	0	0	0	0	1	0	0	0	0	0	0	0	0	1
scaffold573_1	53901	116900	63000	0	0	0	1	0	0	0	1	0	0	1	1	0	0	0	1	0	0	1	0	0	0	1	0	0	0	0	1	1	1	0	0	0	1	1	1	1	0	1	0	0	1	0	0	0	0
scaffold3690_1	392001	395000	3000	-1	0	0	0	0	0	0	0	0	0	0	0	0	0	0	0	-1	0	0	0	-1	0	0	0	0	0	0	0	0	0	0	0	-1	0	-1	0	0	0	0	-1	0	-1	0	0	-1	-1
scaffold4666_1	1	11100	11100	1	0	1	0	0	0	1	1	0	1	1	1	1	0	0	1	1	0	0	0	0	0	0	1	1	1	0	1	0	0	0	0	1	0	0	1	0	0	0	0	1	0	0	1	1	0
C99808557_1	1	2800	2800	0	0	0	0	0	0	0	0	0	0	0	0	0	0	0	0	0	0	1	0	0	0	0	0	0	0	0	1	0	1	0	0	0	1	0	1	0	0	1	0	0	0	0	0	0	0
scaffold2429_1	3401	12000	8600	0	1	0	0	0	0	0	0	0	0	0	0	0	0	0	0	1	1	0	0	0	0	0	1	0	0	0	0	0	0	0	0	0	0	0	1	0	0	0	1	0	0	1	0	0	0
scaffold1361_1	1501	10400	8900	1	1	1	0	0	0	0	0	0	0	1	0	0	0	0	1	0	1	0	0	0	1	0	1	1	0	0	1	1	1	1	1	1	0	1	1	1	1	0	0	0	0	1	1	1	1
scaffold1361_1	11601	15200	3600	1	1	0	0	0	0	0	0	0	0	1	1	0	0	0	1	0	0	0	0	0	1	0	1	0	0	0	0	1	0	1	1	1	0	1	1	0	0	1	0	0	0	0	0	0	1
scaffold1361_1	394401	396100	1700	0	0	0	0	0	0	0	-1	0	-1	0	0	0	0	0	0	0	0	0	0	0	-1	0	0	0	0	0	0	0	0	0	0	0	0	0	0	0	0	0	0	0	0	0	0	0	0
scaffold3312_1	1	34400	34400	0	0	0	1	1	0	0	0	0	0	0	0	0	0	0	0	0	0	1	1	1	0	0	0	0	0	0	1	1	1	0	0	0	1	0	1	0	0	1	0	0	1	0	0	0	0
scaffold3312_1	74001	144700	70700	0	0	0	0	0	0	0	0	0	0	0	0	0	0	1	0	0	0	1	1	0	0	0	1	0	0	0	1	1	1	0	0	0	1	1	1	0	0	1	0	0	0	0	0	0	0
scaffold3312_1	148401	156400	8000	0	0	0	1	1	1	0	1	1	0	0	0	0	0	0	0	0	0	0	1	0	0	0	0	0	0	0	1	1	1	0	0	0	1	1	1	0	0	0	0	0	0	0	0	0	0
scaffold1581_1	413001	416000	3000	0	0	0	-1	0	0	0	0	0	0	0	-1	0	-1	0	0	0	0	0	-1	0	0	0	0	0	0	-1	0	0	0	0	0	0	0	0	0	0	0	0	0	0	0	0	0	0	0
scaffold1581_1	1677301	1682500	5200	0	0	0	0	0	0	0	0	0	0	0	0	0	0	0	0	0	0	0	0	0	-1	0	-1	0	0	0	0	0	0	0	0	0	-1	0	0	0	0	0	0	0	0	0	0	0	0
scaffold4418_1	1	12200	12200	0	0	0	-1	0	0	0	0	0	0	0	0	0	0	-1	0	0	0	0	0	0	0	0	0	0	0	-1	0	0	0	-1	0	0	0	0	0	-1	0	0	0	0	0	0	0	0	0
scaffold4909_1	1	12800	12800	1	1	1	1	1	1	1	1	1	1	1	1	1	1	1	1	1	1	1	1	1	1	1	1	1	1	1	1	1	1	1	1	1	1	1	1	1	1	1	1	1	1	1	1	1	1
scaffold2301_1	5501	15000	9500	0	1	0	0	0	0	0	0	1	0	0	0	0	0	0	0	0	1	0	0	0	1	0	0	0	0	0	0	1	0	1	0	0	0	0	-1	1	0	0	0	0	0	0	0	1	0
scaffold1535_1	44801	48200	3400	0	0	0	0	0	0	0	0	0	0	0	0	0	0	0	0	0	0	0	0	0	0	1	0	0	1	1	1	0	1	0	0	0	0	0	1	0	1	0	0	0	0	1	0	0	0
scaffold1535_1	62101	84700	22600	1	0	0	0	0	0	0	0	0	0	0	0	0	0	0	0	0	0	-1	0	0	0	0	0	1	0	0	0	0	0	0	0	0	1	0	0	0	0	0	-1	0	0	0	0	0	-1
scaffold7002_1	1	8800	8800	1	1	1	0	0	0	0	0	1	1	1	1	1	0	0	1	1	1	0	0	0	1	1	1	1	1	1	1	1	1	1	1	1	1	1	1	1	1	1	0	1	0	1	1	1	1
scaffold7002_1	10901	21500	10600	1	1	1	0	0	0	0	0	1	1	1	1	1	0	0	1	1	1	0	0	0	1	1	1	1	1	1	1	1	1	1	1	1	1	0	1	1	1	0	0	1	0	1	1	1	1
scaffold2943_1	96101	141500	45400	0	0	0	1	0	0	0	0	0	0	0	0	1	1	1	0	0	0	0	1	0	0	0	0	0	0	0	0	0	0	0	0	0	0	0	0	1	0	0	0	0	0	0	0	0	0
scaffold153_1	1151001	1283000	132000	0	0	0	0	0	0	0	0	0	0	0	0	0	0	0	0	0	0	0	0	0	0	0	0	0	0	0	0	0	0	0	0	0	0	0	0	1	1	1	0	0	0	0	0	0	0
scaffold153_1	1418601	2879200	1460600	0	0	0	1	1	0	0	0	0	0	-1	0	0	0	0	1	0	0	0	0	0	0	0	0	0	1	0	0	0	0	0	0	0	1	0	0	1	1	1	1	0	0	0	0	0	0
scaffold2130_2	1	3900	3900	0	1	0	0	1	0	0	0	1	1	0	1	0	0	1	0	0	0	0	0	0	0	0	0	0	1	1	0	0	0	0	0	0	0	1	0	1	0	1	0	0	0	0	0	1	1
scaffold12061_1	1	1700	1700	0	0	0	0	0	0	0	0	0	0	1	0	0	0	0	0	0	0	0	0	0	1	0	0	0	0	0	0	1	0	1	1	0	0	0	1	0	1	0	0	0	0	1	1	1	0
scaffold610_1	684801	687500	2700	0	0	-1	0	0	0	0	-1	-1	0	0	0	0	0	0	0	0	0	0	0	0	0	0	0	0	0	0	0	0	0	0	0	0	0	0	0	0	0	0	0	0	0	0	0	0	0
scaffold2371_1	183201	190800	7600	0	1	0	0	0	0	0	0	0	0	0	0	0	0	0	1	0	0	0	0	0	0	1	0	0	0	0	0	1	0	1	0	0	0	1	1	1	1	0	0	0	0	0	0	0	0
scaffold2977_1	1	135200	135200	0	0	-1	0	0	0	1	-1	0	0	0	-1	-1	-1	-1	0	0	0	0	0	-1	-1	1	-1	1	0	0	1	1	0	0	1	0	-1	-1	0	1	0	0	0	0	0	0	0	0	-1
scaffold13361_1	1	2800	2800	0	1	0	1	0	0	0	0	0	0	0	1	1	0	0	1	1	1	0	0	1	1	1	0	0	1	1	0	1	1	0	1	1	1	0	1	1	0	1	1	1	0	1	1	1	0
scaffold526_1	2139701	2142700	3000	0	0	0	0	0	0	0	0	0	0	0	0	0	0	0	0	0	0	0	-1	0	-1	0	0	0	0	0	0	0	0	0	0	0	0	0	0	0	0	0	0	0	0	0	0	0	0
scaffold3897_1	1	2500	2500	1	1	1	0	0	0	1	1	0	1	1	0	0	0	0	0	1	1	0	1	0	1	1	1	1	1	1	1	1	0	1	1	1	1	1	1	0	0	1	1	1	1	0	1	1	0
scaffold4170_1	1	2600	2600	0	0	0	0	0	0	0	0	0	-1	0	0	0	0	0	0	-1	0	0	0	0	-1	0	0	-1	-1	0	0	0	0	0	0	-1	0	0	0	0	0	0	0	0	0	0	-1	0	0
scaffold1142_1	145801	151500	5700	0	0	0	0	0	0	0	-1	0	0	0	0	0	-1	0	0	0	0	0	0	-1	0	0	0	0	0	0	0	0	0	0	0	0	0	0	0	0	0	0	-1	0	0	0	0	0	0
scaffold1142_1	739801	1013000	273200	0	0	0	-1	0	0	1	1	0	0	0	0	0	-1	0	0	0	0	0	0	0	0	0	0	0	0	0	0	0	0	0	0	0	0	0	0	0	0	0	1	-1	0	0	0	0	0
scaffold1325_1	66701	72900	6200	0	0	0	0	0	0	0	0	0	0	1	0	0	0	0	0	0	0	0	0	0	0	0	0	0	0	0	1	0	1	0	0	0	0	0	0	0	0	0	0	0	0	0	0	0	0
scaffold1325_1	73001	83800	10800	0	0	0	0	0	0	0	0	0	0	0	0	-1	-1	0	0	0	0	-1	0	0	0	0	-1	0	0	0	0	0	0	0	-1	0	-1	0	0	0	0	0	0	0	0	-1	0	0	0
scaffold1325_1	84001	100500	16500	0	0	0	0	0	0	0	0	0	0	1	0	0	0	0	0	0	0	0	1	0	0	0	0	0	0	0	1	1	0	0	0	0	0	0	0	0	0	0	0	0	0	0	0	0	0
scaffold1325_1	105701	111900	6200	1	0	0	0	1	1	0	0	0	0	1	0	0	0	0	0	0	1	0	1	0	0	0	0	0	0	0	1	1	1	0	0	0	0	0	0	1	0	0	0	0	0	0	0	0	1
scaffold1325_1	115501	122000	6500	1	0	0	0	0	0	0	0	0	1	0	1	0	0	0	0	0	0	0	0	0	0	0	0	0	0	0	0	0	1	1	0	0	0	0	0	0	0	0	0	0	0	0	0	0	0
scaffold2028_1	11301	17300	6000	0	0	0	-1	0	-1	0	0	-1	0	0	0	0	0	0	0	0	0	-1	0	0	0	0	0	0	0	0	0	-1	0	0	0	-1	0	0	0	0	0	0	0	0	0	0	0	0	0
scaffold2028_1	89601	92500	2900	0	0	0	0	0	0	0	0	0	0	0	0	0	0	0	0	0	0	0	0	0	0	0	0	-1	0	0	0	0	0	0	-1	-1	0	0	-1	0	0	0	0	0	0	0	0	0	0
scaffold169_1	1397001	1403600	6600	0	0	0	0	0	0	0	0	0	0	0	0	0	0	0	0	0	0	0	0	0	0	0	0	0	0	0	1	1	1	0	0	0	1	1	1	0	0	1	0	0	0	0	0	0	0
scaffold690_1	214001	221200	7200	0	-1	0	0	-1	0	0	0	-1	0	0	0	0	0	0	0	0	0	0	0	0	-1	0	0	0	0	0	0	-1	0	0	0	0	0	0	0	0	-1	0	-1	0	0	0	0	0	0
scaffold10185_1	3101	5700	2600	1	1	0	0	0	0	0	0	0	1	1	0	0	0	0	1	1	1	0	0	0	1	1	0	1	0	0	0	1	0	0	1	1	1	0	1	0	0	0	0	1	0	0	1	0	0
scaffold3169_1	1	46900	46900	1	1	1	1	1	1	1	1	1	1	1	1	1	1	1	1	1	1	1	1	1	1	1	1	-1	0	0	1	1	1	0	1	1	1	1	1	1	1	1	1	1	1	1	1	1	-1
scaffold12627_1	1	1800	1800	0	-1	0	0	-1	0	0	-1	-1	0	0	0	0	0	-1	-1	-1	-1	0	0	0	-1	-1	0	0	0	0	0	-1	0	-1	0	0	-1	-1	0	0	0	0	0	0	0	0	0	0	0
scaffold3403_1	987701	990500	2800	0	0	0	0	0	0	0	0	0	0	0	0	0	0	0	0	0	0	0	-1	0	0	0	0	0	0	0	-1	0	-1	0	0	0	0	0	-1	0	0	-1	0	0	0	0	0	0	0
scaffold343_1	4801	7500	2700	0	0	0	0	0	-1	0	0	0	-1	0	-1	0	0	0	0	0	0	0	0	0	0	-1	0	0	0	0	0	0	0	0	0	-1	0	0	0	0	0	0	0	0	0	0	0	-1	0
scaffold343_1	997401	1002300	4900	-1	0	-1	-1	-1	0	0	0	0	-1	-1	-1	-1	0	0	-1	-1	0	-1	-1	0	-1	0	0	0	0	-1	-1	0	-1	0	0	0	-1	0	-1	-1	-1	0	-1	0	-1	0	0	0	0
scaffold1617_1	1201	24100	22900	0	0	0	0	0	-1	0	0	1	0	1	1	0	0	0	1	0	1	0	0	0	1	0	0	0	1	0	0	0	0	1	0	1	0	0	1	0	0	1	0	0	0	0	1	0	1
scaffold1617_1	27401	31900	4500	0	0	0	0	0	0	0	0	0	0	1	0	0	0	0	1	0	1	0	1	0	1	0	0	0	0	1	0	0	0	1	0	0	0	0	0	0	0	0	0	0	0	1	1	0	0
scaffold1617_1	36101	45600	9500	0	0	0	0	0	1	0	0	0	0	1	1	0	0	0	0	0	0	0	0	0	0	0	0	0	0	0	0	1	0	1	0	1	0	0	1	0	0	1	0	0	0	0	1	1	0
scaffold126_1	1025901	1094200	68300	1	0	1	0	0	0	0	0	0	0	1	1	0	0	0	1	1	1	0	0	0	0	1	0	1	1	1	0	1	0	1	1	0	1	1	1	1	1	0	0	0	0	0	0	0	0
scaffold214_1	186601	189700	3100	0	0	0	-1	0	0	0	0	0	0	0	0	0	0	0	0	0	0	0	0	0	0	0	0	0	0	0	0	-1	0	0	0	0	0	0	0	0	0	0	0	0	0	0	-1	0	0
scaffold1925_1	1	31000	31000	1	1	1	1	1	1	1	0	1	1	1	1	1	1	1	1	1	1	1	1	1	1	1	1	1	1	1	1	1	1	1	1	1	1	1	1	1	1	1	1	1	0	1	1	1	1
scaffold3302_1	1	11200	11200	0	0	0	-1	-1	0	0	-1	-1	0	0	-1	0	0	-1	0	0	0	0	0	0	0	0	0	-1	0	0	0	0	0	0	0	0	0	-1	0	-1	0	0	0	-1	0	0	-1	0	-1
scaffold1630_1	28301	34600	6300	-1	0	0	0	0	-1	0	-1	0	0	0	-1	0	0	0	0	0	-1	0	0	0	-1	0	0	0	0	0	0	-1	0	0	-1	-1	-1	0	0	-1	0	0	0	0	-1	-1	-1	0	0
scaffold1630_1	317901	321100	3200	0	0	-1	-1	0	0	0	0	0	-1	0	0	0	0	0	0	0	0	0	0	0	0	0	0	0	-1	0	0	0	0	0	-1	-1	0	0	0	-1	0	-1	0	0	0	-1	-1	-1	-1
scaffold1630_1	1349701	1483800	134100	0	0	0	0	0	0	0	0	0	0	-1	0	1	0	0	-1	0	0	0	0	0	0	0	0	0	0	-1	0	0	0	0	0	0	0	-1	0	-1	0	0	0	-1	0	0	0	0	0
scaffold3966_1	1	21000	21000	0	1	0	0	0	0	0	0	0	0	0	0	0	0	0	1	0	1	0	0	1	0	0	0	0	0	0	0	0	1	0	0	0	0	0	0	0	0	0	0	0	0	0	0	1	0
scaffold3966_1	25701	45200	19500	0	0	0	0	0	0	0	0	0	0	0	0	0	0	0	0	0	1	0	0	1	0	0	0	0	0	0	0	0	1	1	0	0	0	0	0	0	0	0	0	0	0	0	0	1	0
scaffold3966_1	48201	132400	84200	0	1	0	0	0	0	0	0	0	0	0	0	0	1	0	1	0	1	1	0	1	0	-1	0	0	0	0	-1	0	1	0	0	0	0	0	0	0	0	0	0	-1	0	0	1	1	0
scaffold3966_1	134701	196500	61800	0	0	0	0	0	0	0	0	0	0	0	0	0	1	0	0	0	1	0	0	1	0	0	0	0	0	0	0	0	1	0	0	0	0	0	0	0	0	0	0	0	0	0	1	1	0
C99886253_1	1	3500	3500	1	0	0	0	0	1	1	1	1	1	1	1	1	0	1	1	1	1	1	0	1	1	1	1	1	1	1	1	1	1	1	1	1	1	1	1	1	1	1	1	0	1	0	1	1	0
scaffold2923_4	327001	329200	2200	0	0	0	0	0	0	0	-1	0	0	0	0	0	0	-1	0	0	0	0	-1	0	0	0	0	0	-1	0	0	0	0	0	-1	0	0	0	0	0	0	-1	0	0	0	0	-1	0	0
scaffold6844_1	1	4800	4800	0	0	0	0	0	0	0	0	0	0	0	1	0	0	0	1	0	0	0	0	0	0	0	0	1	0	0	0	0	0	1	0	0	0	0	0	1	0	1	0	0	0	1	1	0	1
C99626827_1	1	2100	2100	0	0	0	0	0	0	0	1	1	0	0	0	0	0	0	0	0	0	0	0	0	0	0	0	0	0	0	1	1	0	0	0	0	1	0	0	0	0	1	0	0	0	0	0	0	0
scaffold1126_2	184001	187800	3800	0	0	-1	0	0	-1	0	0	-1	0	0	-1	-1	0	0	-1	0	0	0	0	0	-1	-1	0	-1	-1	0	0	-1	-1	-1	0	0	0	-1	-1	0	0	-1	0	0	0	-1	0	0	-1
scaffold2102_1	4601	25700	21100	1	1	1	0	0	0	0	0	0	1	1	1	0	0	0	1	1	1	1	0	0	1	1	1	1	1	1	1	1	1	1	1	1	1	1	1	1	1	1	0	0	0	1	1	1	1
scaffold2102_1	28201	52000	23800	1	1	1	1	0	0	0	0	0	1	1	1	0	0	0	1	1	1	0	0	0	1	1	1	1	0	1	1	1	1	1	0	1	1	1	1	1	1	0	1	0	0	1	1	1	0
C99422726_1	1	1700	1700	1	0	0	0	0	1	1	1	1	1	1	1	1	0	1	1	1	1	1	0	1	1	1	1	1	1	1	1	1	1	1	1	1	1	1	1	1	1	1	1	0	1	0	1	1	0
scaffold2523_1	1264901	1268200	3300	0	0	0	0	0	0	0	0	0	0	0	0	0	0	0	0	0	0	0	0	0	0	0	1	0	0	1	0	0	0	0	0	0	0	0	1	0	0	0	0	0	0	0	0	0	0
scaffold4310_1	2501	4600	2100	0	0	0	0	-1	0	0	0	0	0	0	0	0	0	0	0	0	0	0	0	0	0	0	0	0	0	-1	0	0	0	0	0	0	0	0	0	0	0	0	0	0	0	0	-1	0	0
scaffold664_1	28501	36200	7700	0	0	0	-1	0	0	0	0	-1	0	0	0	0	0	-1	0	0	0	0	0	0	0	0	0	0	0	0	0	0	0	0	0	0	0	0	0	0	0	0	0	0	0	0	0	0	0
scaffold664_1	236101	240600	4500	0	0	0	0	0	0	0	0	0	0	0	0	0	0	0	0	1	0	0	0	0	0	0	0	0	0	0	0	0	0	1	0	0	0	1	0	0	0	0	0	0	0	0	0	1	0
scaffold664_1	927301	930100	2800	0	0	0	0	-1	0	0	0	-1	0	0	0	0	0	0	0	0	0	-1	0	0	0	0	0	0	0	0	0	0	0	0	0	0	0	0	0	0	0	0	0	0	0	0	0	0	0
scaffold664_1	3799801	3808300	8500	1	0	0	0	0	0	0	0	0	0	1	0	0	0	0	0	1	0	0	0	1	0	0	0	0	0	0	0	0	0	0	0	0	0	0	0	0	0	0	1	0	0	0	1	0	0
scaffold8439_1	1	5500	5500	1	1	0	0	0	0	0	0	0	0	0	1	0	0	0	1	0	0	0	0	0	1	0	0	0	0	1	0	0	0	0	0	0	0	0	1	0	0	0	0	0	0	0	1	0	0
scaffold1501_1	783801	790400	6600	0	0	-1	0	-1	0	0	0	-1	-1	-1	0	-1	0	-1	0	0	0	0	0	0	0	-1	-1	0	-1	0	-1	0	0	0	-1	-1	0	-1	-1	-1	0	-1	-1	0	0	-1	-1	0	0
scaffold2716_1	1	21200	21200	0	1	0	0	0	1	0	-1	-1	0	-1	-1	0	1	-1	1	1	0	1	-1	0	-1	-1	0	-1	1	1	0	-1	-1	1	1	-1	0	-1	0	0	-1	1	0	0	0	1	1	0	-1
scaffold1349_1	1392501	1395000	2500	-1	-1	-1	0	0	0	0	0	0	0	0	0	0	-1	0	0	0	0	-1	-1	0	0	0	-1	0	-1	0	0	-1	0	0	-1	0	-1	-1	0	0	0	0	-1	0	0	-1	0	0	0
scaffold1406_1	236401	238400	2000	0	0	0	0	0	0	-1	-1	0	0	0	0	0	0	0	0	0	0	0	0	0	0	0	0	0	0	0	0	0	0	0	0	0	0	0	-1	0	0	0	0	0	0	0	0	0	0
scaffold3027_1	21101	32000	10900	1	1	0	0	0	0	0	0	0	1	0	1	0	0	0	0	1	1	1	1	0	0	1	1	0	0	0	0	0	1	0	1	1	1	0	0	0	0	0	0	0	0	0	0	1	0
scaffold4469_1	1	12400	12400	0	-1	0	-1	-1	-1	-1	0	0	0	-1	1	-1	-1	-1	0	-1	-1	-1	-1	-1	-1	-1	0	-1	-1	-1	0	-1	-1	-1	0	-1	-1	0	-1	-1	-1	-1	-1	-1	1	-1	-1	-1	-1
scaffold5804_1	1	3400	3400	1	1	1	0	0	0	0	0	0	0	0	0	0	0	0	1	1	0	0	0	0	0	0	1	0	0	0	1	0	0	1	0	0	0	0	0	0	0	1	0	0	0	1	0	0	0
scaffold906_1	88101	91400	3300	0	0	0	0	0	0	0	0	0	0	-1	0	0	0	0	0	0	-1	-1	0	0	-1	-1	0	0	0	0	0	0	0	-1	0	0	-1	-1	0	-1	-1	-1	0	0	0	0	0	0	-1
scaffold425_1	572201	575300	3100	0	0	0	0	0	0	0	0	0	0	0	0	0	-1	-1	0	0	0	0	-1	0	0	0	0	0	0	0	0	0	0	0	-1	0	0	0	0	0	0	0	0	0	0	0	0	0	-1
scaffold2169_1	37301	67200	29900	0	0	0	0	0	0	0	0	0	0	0	0	0	0	0	0	0	1	0	-1	0	0	0	0	0	0	0	0	0	0	0	0	0	-1	0	0	0	0	0	0	0	0	0	0	0	0
scaffold2471_1	1	60900	60900	1	0	1	1	0	1	0	0	0	1	1	0	1	1	-1	1	0	1	0	1	0	1	0	1	1	1	1	1	1	0	1	1	1	0	1	0	1	1	0	0	0	1	0	0	0	0
scaffold1446_1	1	9600	9600	0	0	1	0	1	1	0	0	0	0	1	1	1	0	0	1	1	1	1	1	1	0	0	1	1	1	1	0	0	1	0	1	1	0	1	0	0	1	0	0	0	1	0	1	1	0
scaffold263_1	295601	297800	2200	0	0	-1	0	0	0	0	0	0	0	0	0	0	0	0	0	0	0	0	-1	0	0	-1	0	0	-1	0	0	0	0	0	-1	-1	0	0	0	0	-1	0	0	0	0	0	-1	-1	0
scaffold263_1	484501	486600	2100	0	0	0	0	0	0	-1	0	0	-1	0	0	0	0	0	0	-1	0	0	0	0	-1	0	0	0	0	0	0	0	0	0	0	0	0	0	0	0	0	0	0	0	0	0	0	0	0
scaffold3179_1	49801	52300	2500	0	0	0	0	0	0	0	0	0	0	0	0	0	0	0	0	0	0	0	0	-1	0	0	0	0	0	0	0	0	0	0	-1	0	0	0	-1	0	0	-1	0	0	0	0	0	0	0
scaffold1776_1	1	7100	7100	0	0	0	0	0	0	0	0	0	1	0	1	0	0	0	0	1	1	0	0	1	0	0	0	1	1	1	1	0	0	1	1	1	0	0	0	0	0	0	0	0	0	1	0	0	0
scaffold1776_1	146001	160000	14000	0	-1	0	-1	0	-1	0	0	-1	0	0	0	0	0	0	-1	0	0	0	0	-1	0	0	0	0	0	0	0	0	0	0	0	-1	0	0	0	0	0	-1	0	0	0	0	-1	0	0
scaffold1776_1	221601	225000	3400	1	1	1	0	0	1	1	0	1	1	1	1	0	1	0	1	1	0	0	1	0	1	1	0	1	0	1	1	1	1	1	1	0	1	1	0	1	1	1	1	1	0	1	1	1	0
scaffold2439_1	311301	314700	3400	-1	0	-1	0	0	0	0	0	0	0	0	0	0	0	0	0	0	0	-1	0	0	0	0	-1	0	0	0	0	0	0	0	0	0	0	0	0	0	0	0	-1	-1	0	0	0	0	0
scaffold659_1	1	16500	16500	-1	0	-1	-1	-1	0	1	0	0	0	0	0	-1	0	0	0	0	0	1	0	0	-1	0	-1	-1	1	1	0	0	0	0	1	0	0	0	0	0	0	0	0	0	0	0	0	0	-1
scaffold1592_1	1	32300	32300	0	-1	-1	-1	-1	-1	0	0	-1	0	0	-1	-1	0	-1	-1	-1	0	-1	-1	-1	-1	-1	0	-1	0	0	-1	1	0	-1	0	1	-1	-1	0	-1	0	-1	-1	-1	0	0	-1	-1	-1
scaffold739_1	108601	110500	1900	0	0	0	0	0	0	0	0	0	0	-1	0	0	0	0	0	0	0	0	0	0	0	0	0	0	-1	0	0	0	0	0	0	0	-1	0	0	0	0	0	0	0	0	0	0	0	0
scaffold85_1	134601	201600	67000	0	0	0	0	0	0	0	0	1	0	0	0	0	0	0	0	0	0	0	0	0	0	0	0	0	0	0	0	0	0	0	0	0	0	0	0	0	0	0	0	0	0	0	0	0	1
scaffold2127_1	98801	176600	77800	1	0	0	0	0	0	0	0	0	0	0	0	0	0	0	0	1	1	0	0	0	0	0	0	0	0	0	0	0	0	0	0	0	0	0	0	0	0	0	0	0	0	1	0	0	0
scaffold1385_1	416701	419700	3000	0	-1	0	0	0	-1	0	0	0	-1	-1	-1	-1	0	0	-1	0	-1	0	0	-1	-1	0	-1	0	-1	0	-1	-1	0	-1	0	0	0	0	0	0	0	-1	0	0	0	0	0	0	-1
scaffold1435_1	1	3100	3100	0	0	0	1	0	0	0	0	0	0	0	0	0	0	0	0	1	0	0	0	0	0	0	0	0	0	0	0	0	0	0	0	0	0	0	0	1	0	1	0	0	0	1	0	0	0
scaffold1435_1	8001	11600	3600	0	1	0	1	0	0	0	0	0	1	1	0	0	0	0	1	0	1	0	0	0	1	0	0	1	0	0	0	0	1	0	0	0	1	1	1	1	1	1	0	0	0	0	0	0	0
scaffold1435_1	15301	36200	20900	0	0	0	0	0	0	0	0	0	0	1	0	0	0	0	1	0	0	0	0	0	1	0	0	1	0	0	0	0	1	0	0	0	0	0	1	0	1	1	0	0	0	1	0	0	-1
scaffold1822_1	1	86100	86100	0	1	0	1	1	0	0	0	0	0	1	1	0	0	1	0	1	0	1	1	1	0	1	0	0	0	1	1	1	1	0	0	0	1	1	1	0	0	1	0	0	1	0	0	0	0
scaffold3366_1	16001	19800	3800	0	0	0	0	0	0	0	0	-1	0	0	0	0	0	0	0	0	0	0	0	-1	0	0	0	0	0	0	0	0	0	0	0	0	0	0	0	0	0	0	0	-1	0	0	0	0	0
scaffold3915_1	1	33000	33000	-1	0	1	-1	-1	0	0	0	0	0	0	0	0	0	0	1	1	0	0	0	0	-1	1	0	-1	-1	0	0	-1	0	-1	0	0	-1	0	0	0	0	0	1	0	1	-1	-1	0	0
scaffold2463_1	322001	326900	4900	1	1	1	0	1	0	1	0	0	1	1	1	1	1	1	1	1	1	1	0	1	1	1	1	1	1	1	1	1	1	1	1	1	1	1	1	1	1	1	1	1	0	1	1	1	1
scaffold2463_1	344101	346600	2500	0	0	0	0	0	-1	0	0	0	0	0	0	0	0	0	0	0	0	-1	0	-1	0	0	0	0	0	0	0	0	0	0	0	0	0	0	0	0	0	0	0	0	0	0	0	0	0
scaffold2145_1	995301	997900	2600	0	-1	0	-1	-1	0	0	0	0	-1	-1	-1	0	0	-1	-1	0	0	0	0	0	0	-1	-1	0	-1	-1	0	-1	0	-1	0	0	-1	0	-1	-1	0	0	0	0	0	-1	-1	-1	0
scaffold3680_1	33801	47100	13300	0	0	0	1	0	0	0	0	1	0	1	1	0	0	0	0	1	1	0	0	0	0	0	0	1	1	1	1	1	1	0	1	0	0	0	1	0	1	1	0	1	1	1	1	1	0
scaffold11_2	1247601	1315600	68000	0	0	0	1	0	-1	0	0	0	0	0	0	0	0	0	0	0	0	0	0	0	0	0	0	0	0	0	0	0	0	0	0	0	0	0	0	1	0	0	0	1	0	0	0	0	0
scaffold3541_1	50901	53300	2400	-1	0	0	0	0	0	0	0	0	0	0	0	0	0	0	-1	0	0	0	0	0	0	0	0	0	0	0	0	0	0	0	0	0	0	0	0	0	0	0	0	0	0	0	0	0	0
scaffold3541_1	58001	71100	13100	0	0	-1	0	0	-1	-1	0	0	0	-1	0	0	0	0	-1	-1	-1	0	0	0	0	0	0	-1	-1	0	0	-1	0	-1	-1	0	0	0	0	-1	-1	0	0	0	0	-1	-1	0	0
scaffold4163_1	72901	75700	2800	0	0	0	0	0	0	0	0	0	0	0	-1	0	0	0	0	0	0	0	0	0	0	0	0	0	0	0	0	0	-1	0	0	0	0	-1	0	-1	0	0	0	0	0	0	-1	0	-1
scaffold2909_1	1	82700	82700	0	0	0	0	0	0	0	0	0	0	0	0	0	0	0	0	1	0	0	0	1	1	0	0	1	1	1	0	1	0	1	0	0	0	1	0	1	0	1	0	0	0	1	1	1	0
scaffold2909_1	104401	137600	33200	0	0	1	0	0	0	0	0	0	0	0	0	0	0	0	0	0	1	0	0	0	0	0	0	0	0	0	0	0	1	1	0	0	0	0	0	0	0	0	0	0	0	0	0	0	0
scaffold3512_1	1	2000	2000	0	0	0	0	0	0	0	1	1	0	0	0	0	1	0	0	0	0	0	0	0	0	1	0	0	0	0	1	0	0	0	0	0	0	1	1	0	0	1	0	0	0	0	0	0	0
scaffold1726_1	89901	91900	2000	-1	0	0	0	0	0	0	0	0	0	0	0	-1	0	0	0	0	0	0	0	0	0	0	0	0	0	0	0	0	0	0	0	0	0	0	0	0	0	0	0	0	0	-1	0	0	0
scaffold2580_2	11201	16100	4900	0	-1	-1	0	0	-1	-1	-1	0	-1	-1	-1	0	0	-1	0	0	-1	-1	0	-1	0	0	-1	-1	-1	-1	0	-1	-1	-1	-1	-1	-1	-1	-1	-1	0	-1	0	0	-1	-1	-1	-1	-1
scaffold2580_2	476201	480100	3900	0	0	0	-1	0	-1	0	0	-1	-1	-1	0	0	0	0	-1	0	-1	-1	-1	0	-1	0	0	0	-1	0	-1	0	0	-1	0	-1	-1	-1	0	0	-1	0	0	0	0	0	0	-1	-1
scaffold2580_2	626301	632800	6500	0	0	0	0	-1	0	0	0	0	0	0	0	0	0	0	0	0	0	0	0	0	-1	0	0	0	0	0	0	0	0	0	0	0	0	0	0	0	0	0	-1	0	0	0	0	0	0
scaffold678_1	2783301	2795800	12500	0	0	0	0	0	0	0	0	0	0	0	1	0	0	0	0	0	0	0	0	0	0	0	1	0	0	0	0	0	0	0	0	0	0	0	0	0	0	0	0	0	0	1	0	0	0
scaffold6167_1	1	4900	4900	1	1	1	1	1	1	1	1	1	1	1	1	1	1	1	1	1	1	1	1	1	1	1	1	1	1	1	1	1	1	1	1	1	1	1	1	1	1	1	1	1	1	1	1	1	1
scaffold3838_1	1	18400	18400	-1	0	-1	-1	-1	-1	-1	0	0	-1	0	-1	-1	-1	-1	-1	-1	-1	0	-1	-1	0	-1	0	-1	0	0	-1	-1	-1	-1	-1	-1	-1	0	-1	-1	-1	0	0	-1	-1	-1	-1	-1	-1
scaffold4349_1	6201	9800	3600	0	0	0	0	0	0	-1	0	0	0	0	0	0	0	0	0	0	0	0	-1	0	0	0	-1	0	0	0	0	0	0	-1	0	0	-1	0	0	0	-1	0	0	0	0	0	0	0	0
scaffold1655_4	2401	6400	4000	0	0	0	0	0	0	0	0	0	-1	0	0	0	0	0	-1	-1	0	0	0	0	0	0	0	-1	0	0	0	0	-1	0	0	0	0	-1	0	0	0	0	0	0	0	0	0	-1	0
scaffold1655_4	284401	289000	4600	-1	-1	-1	-1	0	0	0	-1	0	-1	-1	0	0	0	0	-1	-1	-1	0	0	-1	0	-1	-1	-1	0	-1	-1	0	-1	-1	-1	0	-1	0	0	-1	0	0	-1	-1	0	-1	0	-1	0
scaffold514_1	646001	649000	3000	0	0	0	0	0	0	0	-1	-1	0	0	0	0	0	0	0	0	0	0	0	0	0	0	0	0	0	0	0	0	0	-1	0	0	0	0	0	0	0	0	-1	0	0	0	0	-1	0
scaffold1208_1	1	6000	6000	0	0	0	1	1	0	0	0	0	0	0	0	0	0	0	0	0	0	0	0	0	0	0	0	0	0	0	0	0	0	0	0	0	0	0	0	0	0	0	0	0	0	0	1	0	0
scaffold1208_1	98801	158400	59600	0	0	0	0	1	0	0	0	0	0	0	0	0	0	0	0	0	0	0	0	0	0	1	0	0	0	0	-1	0	0	0	0	0	0	0	0	0	0	0	0	0	0	0	1	0	0
scaffold3388_1	1	6200	6200	0	-1	0	-1	-1	-1	-1	-1	0	0	0	0	0	-1	-1	-1	0	-1	0	-1	-1	0	0	0	0	-1	-1	0	0	-1	0	0	0	0	-1	-1	-1	0	-1	-1	-1	0	0	0	0	-1
scaffold2733_1	1	41900	41900	1	0	0	1	1	1	1	1	1	1	1	1	0	0	0	1	1	1	1	1	1	1	0	1	1	1	1	1	1	1	1	0	1	1	1	1	0	1	1	0	0	1	1	1	1	0
scaffold786_1	1690801	1693000	2200	-1	0	-1	0	0	0	0	0	0	0	-1	0	0	0	0	0	0	0	0	0	0	0	0	0	0	0	0	0	-1	0	-1	0	0	0	0	0	-1	0	0	0	0	0	-1	0	-1	0
scaffold4269_1	1	24500	24500	0	0	0	1	1	0	1	0	0	1	1	0	1	1	0	0	1	0	0	0	0	0	0	0	1	0	0	0	0	0	0	0	0	0	0	0	0	0	0	0	0	0	0	0	0	0
scaffold5654_1	1	3600	3600	1	1	1	0	0	0	0	0	0	0	1	1	0	0	0	0	0	1	0	0	0	1	1	1	0	0	0	0	1	0	0	1	1	0	0	0	0	0	0	0	0	0	0	1	1	0
scaffold5654_1	13601	21100	7500	1	1	1	0	0	0	0	0	0	1	1	1	0	0	0	1	1	0	0	0	0	1	1	1	1	0	0	0	1	0	1	1	1	0	0	1	0	0	0	1	0	0	1	1	1	0
scaffold5654_1	28801	36700	7900	1	1	1	0	0	0	0	1	0	1	1	1	0	0	0	1	1	1	0	0	0	1	1	1	1	1	1	1	1	0	1	1	1	1	1	1	0	1	1	0	0	0	1	1	1	0
C99303082_1	1	1600	1600	1	0	0	0	0	1	1	1	1	1	1	1	1	0	1	1	1	1	1	0	1	1	1	1	1	1	1	1	1	1	1	1	1	1	1	1	1	1	1	1	0	1	0	1	1	0
scaffold8592_1	1	2000	2000	0	0	0	0	0	0	0	0	-1	0	0	0	0	0	0	0	-1	0	0	0	0	0	0	0	-1	0	0	0	0	0	0	0	0	0	0	0	0	0	0	0	0	0	0	0	0	0
scaffold6479_1	1	4900	4900	0	0	-1	0	0	0	-1	0	0	0	-1	-1	-1	0	-1	0	0	0	0	-1	-1	-1	0	-1	-1	-1	-1	-1	-1	0	0	-1	-1	-1	-1	-1	-1	0	0	0	0	-1	0	-1	0	-1
scaffold371_1	213501	225900	12400	1	1	0	0	0	0	0	0	0	0	1	0	0	0	0	0	0	0	0	0	0	0	0	0	0	0	0	0	0	0	1	0	0	0	0	1	0	0	0	0	0	0	0	0	0	0
scaffold8391_1	1	2900	2900	0	-1	0	-1	-1	-1	-1	0	0	0	-1	0	0	0	-1	0	0	-1	-1	-1	0	0	-1	0	0	0	-1	0	0	0	0	0	0	0	0	0	-1	0	0	0	-1	0	0	-1	0	-1
scaffold417_1	477201	484800	7600	0	-1	0	-1	-1	-1	0	0	0	0	0	-1	0	0	0	0	0	0	-1	0	-1	0	0	-1	0	0	0	0	0	0	-1	0	0	0	-1	0	-1	-1	0	0	-1	0	-1	0	0	0
scaffold417_1	1391301	1393800	2500	0	0	0	0	0	0	-1	0	0	0	0	0	0	0	0	0	-1	0	0	0	0	0	0	0	0	0	0	0	0	0	0	0	0	0	0	0	0	0	-1	0	0	0	0	0	0	0
scaffold9361_1	3101	8000	4900	0	0	1	1	0	1	0	1	0	1	0	0	0	1	0	0	0	1	1	1	1	0	0	1	1	1	0	1	1	1	0	0	0	1	1	1	1	0	1	0	0	0	1	0	1	0
scaffold2323_1	57101	59800	2700	-1	0	0	0	0	0	0	0	0	0	0	0	0	0	0	0	0	0	0	0	0	0	0	0	0	0	0	0	0	0	0	0	0	-1	-1	0	0	0	0	0	0	0	0	0	0	-1
scaffold2910_1	85301	93200	7900	0	-1	0	-1	-1	0	0	0	0	0	-1	0	0	0	0	0	0	0	0	0	0	-1	0	-1	0	0	0	0	-1	0	0	0	0	0	0	0	0	-1	0	0	0	0	-1	0	0	0
scaffold6034_1	1	14400	14400	1	1	1	1	0	1	1	1	0	1	0	1	0	1	0	1	1	1	1	1	1	1	1	1	1	1	1	1	1	0	0	1	1	1	1	0	1	0	1	1	1	1	0	1	1	1
scaffold5052_1	22201	24700	2500	0	0	0	0	0	0	-1	0	0	0	0	0	-1	0	0	0	0	-1	-1	0	0	0	0	0	0	0	0	0	0	0	0	0	-1	0	0	0	0	0	0	0	0	0	0	0	0	0
scaffold957_1	213501	215700	2200	0	0	0	0	0	0	-1	0	-1	-1	-1	0	0	0	0	0	0	0	0	-1	-1	0	0	0	0	0	0	0	-1	0	0	-1	0	0	0	-1	0	0	0	-1	0	0	0	0	-1	0
scaffold957_1	1890301	1896200	5900	0	0	0	0	0	0	0	-1	0	0	0	0	0	0	-1	0	0	-1	0	0	0	0	0	0	0	0	0	0	0	0	0	0	0	0	0	0	0	0	0	0	0	0	0	0	0	0
scaffold465_1	25501	27400	1900	0	-1	-1	-1	0	0	0	-1	-1	0	0	0	0	-1	-1	-1	0	0	0	0	0	0	0	0	-1	0	0	0	0	0	-1	0	0	0	0	-1	-1	-1	0	-1	0	0	0	-1	0	0
scaffold11724_1	1	2800	2800	0	1	0	0	1	1	0	1	1	1	0	1	1	0	1	0	0	1	0	0	0	0	0	0	1	1	1	0	0	0	1	0	0	1	1	0	1	1	1	0	1	1	0	0	0	0
scaffold134_1	21401	23300	1900	0	0	0	0	-1	0	0	0	0	0	0	0	0	0	0	0	-1	0	0	0	-1	0	0	0	0	0	0	0	0	0	0	0	-1	0	0	0	0	0	0	0	0	0	0	0	0	0
scaffold2200_1	1	6900	6900	0	0	0	0	0	0	0	0	0	0	0	1	0	-1	0	0	0	0	-1	0	0	0	0	1	0	0	0	0	0	0	0	0	0	0	1	0	0	0	0	0	-1	1	0	0	0	0
scaffold2200_1	9301	37800	28500	0	0	0	0	0	0	0	0	0	0	0	1	0	0	0	0	0	0	0	0	0	0	0	1	0	0	0	0	0	0	0	0	0	0	1	0	0	0	0	0	0	1	0	0	0	0
scaffold2200_1	39601	46200	6600	0	0	0	0	0	0	0	0	0	0	0	1	0	0	0	0	0	0	0	0	0	0	0	1	0	0	0	0	0	0	0	0	0	0	1	0	0	0	0	0	0	0	0	0	0	0
scaffold2200_1	124201	129600	5400	0	0	0	0	0	0	-1	0	0	0	-1	0	0	0	0	0	-1	0	0	-1	-1	0	0	0	-1	0	-1	0	0	0	0	0	0	-1	0	0	0	0	0	0	0	0	-1	-1	-1	0
scaffold847_1	11501	15200	3700	0	0	0	0	0	0	0	0	0	-1	0	0	0	-1	0	0	0	0	0	0	0	0	0	0	0	0	0	0	0	0	0	0	0	0	0	0	-1	0	0	-1	-1	0	0	0	0	0
scaffold847_1	1340801	1343300	2500	0	0	-1	0	0	-1	0	0	0	0	0	0	0	0	0	0	0	0	0	-1	-1	0	0	0	0	0	0	0	0	0	0	0	0	0	0	0	0	0	0	0	0	0	0	0	0	-1
scaffold3779_1	1	52600	52600	-1	0	0	-1	0	-1	0	0	0	-1	0	0	0	0	-1	-1	0	0	-1	-1	0	-1	-1	0	0	-1	0	0	0	0	0	0	0	0	0	-1	-1	-1	0	0	-1	-1	0	0	0	-1
scaffold4106_1	1	23600	23600	0	0	0	-1	-1	-1	-1	0	0	0	-1	-1	-1	0	0	0	-1	0	0	0	0	0	0	0	1	0	0	0	0	0	0	0	-1	0	0	0	0	0	0	0	0	0	0	0	-1	1
scaffold7820_1	1	8400	8400	1	1	1	1	1	1	1	1	1	1	1	1	1	1	0	1	1	1	1	1	1	1	1	1	1	1	1	1	1	1	1	1	1	1	1	1	0	1	1	1	1	1	1	1	1	1
scaffold2287_1	230801	243900	13100	0	0	0	0	0	0	0	0	0	0	0	0	0	0	0	1	1	1	0	0	0	0	0	0	0	0	0	0	0	0	0	0	0	0	0	0	0	0	0	0	0	0	0	0	0	0
scaffold4885_1	1	5300	5300	1	1	0	1	0	0	0	1	1	1	1	1	0	0	0	1	0	1	0	0	0	0	0	0	0	0	1	0	0	1	1	0	0	1	0	0	1	1	0	0	0	0	0	0	1	0
scaffold751_1	164201	174500	10300	-1	-1	-1	-1	-1	-1	-1	-1	-1	-1	-1	-1	-1	-1	-1	-1	-1	-1	-1	-1	-1	-1	-1	-1	-1	-1	-1	-1	-1	-1	-1	-1	-1	-1	-1	-1	-1	-1	-1	-1	-1	-1	-1	-1	-1	-1
scaffold751_1	225201	230400	5200	-1	0	0	-1	0	0	0	-1	-1	-1	-1	0	-1	0	-1	-1	0	0	0	0	0	0	-1	-1	0	0	-1	-1	-1	0	0	0	-1	0	-1	0	-1	0	0	0	0	0	0	-1	-1	-1
scaffold751_1	238201	247400	9200	0	0	0	0	0	0	0	0	-1	0	0	0	0	0	0	-1	0	0	0	-1	0	0	-1	0	-1	0	-1	0	0	0	0	0	0	0	-1	-1	0	0	0	0	0	0	-1	-1	0	-1
scaffold535_2	78001	201600	123600	0	0	0	0	0	0	0	0	0	0	0	0	0	0	0	-1	0	0	0	1	0	0	0	0	0	0	0	0	0	0	0	0	0	0	0	-1	0	0	0	0	0	0	0	0	0	0
scaffold535_2	589201	592800	3600	0	0	-1	0	0	0	0	0	0	0	0	0	0	0	0	0	0	0	0	0	0	0	0	0	0	0	0	0	0	0	0	0	0	0	0	0	0	0	0	-1	0	0	0	0	0	-1
scaffold535_2	1448101	1453500	5400	0	0	0	-1	0	0	-1	0	0	0	0	0	0	0	0	0	0	0	0	0	0	0	-1	0	-1	0	0	-1	-1	0	0	0	0	0	0	0	0	-1	-1	0	0	-1	0	0	0	0
scaffold3431_1	2101	12100	10000	1	1	1	0	1	0	0	1	0	1	1	1	1	1	1	1	1	1	1	1	0	1	1	0	0	1	0	1	1	1	1	1	1	1	1	1	0	0	1	1	1	1	1	1	1	1
scaffold3431_1	15301	34700	19400	1	1	1	0	0	1	0	0	0	1	1	1	0	0	0	1	1	1	1	1	0	1	1	0	1	1	1	0	1	1	1	1	1	1	1	1	1	1	1	0	0	0	1	1	1	1
scaffold1351_1	404801	411900	7100	-1	-1	-1	0	0	-1	0	0	-1	0	-1	0	-1	-1	0	0	0	0	-1	0	0	-1	-1	0	0	0	0	0	0	-1	0	0	0	-1	0	0	0	0	0	0	0	0	-1	0	0	0
scaffold2627_1	20501	35400	14900	0	0	0	0	0	0	0	0	0	0	0	0	0	0	0	0	0	0	0	0	0	0	0	1	0	1	1	0	0	0	0	0	0	1	0	0	0	0	0	0	0	0	0	0	0	0
scaffold5197_1	1	22300	22300	-1	0	-1	-1	-1	-1	0	-1	0	0	-1	-1	0	-1	0	0	0	0	-1	0	0	0	-1	-1	-1	-1	-1	-1	0	-1	0	-1	-1	0	-1	-1	0	0	-1	0	-1	-1	-1	-1	0	0
scaffold824_1	184001	186100	2100	0	0	0	0	0	0	0	0	0	0	0	0	0	0	0	0	0	0	0	-1	-1	0	0	-1	0	0	0	0	0	0	0	0	0	0	0	0	0	0	0	0	0	0	0	-1	0	0
scaffold6682_1	8501	11000	2500	0	0	0	0	0	0	0	0	0	0	0	0	0	0	0	-1	0	0	0	0	0	0	0	0	0	0	0	0	-1	0	0	0	0	0	-1	0	-1	0	0	0	0	0	0	0	0	0
scaffold843_1	364701	367900	3200	0	0	0	0	0	0	0	0	0	0	0	0	0	-1	0	0	0	-1	0	0	0	0	0	0	0	0	0	0	0	0	0	0	0	0	0	0	0	0	0	0	-1	0	0	0	0	0
scaffold843_1	878501	880900	2400	-1	0	0	0	0	0	0	0	0	0	-1	0	0	0	0	-1	-1	0	-1	0	-1	0	0	0	-1	-1	-1	-1	0	0	0	0	0	0	-1	-1	0	0	0	0	-1	0	0	0	0	0
scaffold843_1	1577401	1579200	1800	0	0	0	0	0	0	0	0	0	0	0	0	0	0	0	0	-1	0	0	0	0	-1	-1	0	0	-1	0	-1	0	-1	-1	0	0	0	0	0	-1	0	-1	0	0	0	0	0	0	0
scaffold8728_1	2801	6200	3400	1	1	1	0	0	0	0	1	0	1	1	0	1	1	1	1	1	1	0	0	0	1	1	1	1	0	0	1	0	1	1	1	0	0	0	0	0	1	0	0	0	0	1	1	1	0
scaffold740_1	347901	349800	1900	0	0	0	0	0	0	0	0	0	0	0	0	0	0	-1	0	0	0	-1	0	0	0	0	0	0	0	0	0	0	0	0	0	0	0	0	0	0	0	0	0	0	0	0	0	0	-1
scaffold740_1	4322101	4323800	1700	0	0	0	0	0	0	0	0	0	0	0	0	0	0	0	0	-1	0	0	0	0	0	-1	0	0	0	0	0	0	0	0	0	0	-1	0	0	0	0	0	0	0	0	-1	0	0	0
scaffold740_1	5153701	5160000	6300	-1	-1	-1	-1	-1	0	0	-1	-1	-1	0	-1	0	0	0	0	0	-1	-1	-1	-1	0	-1	-1	-1	-1	-1	-1	-1	-1	-1	-1	-1	-1	-1	-1	-1	-1	-1	0	0	-1	0	-1	-1	-1
scaffold10822_1	1	1600	1600	0	0	-1	0	0	0	0	0	0	0	0	0	0	0	0	0	0	0	0	0	0	0	0	0	0	0	0	0	0	0	0	0	0	-1	-1	0	0	0	0	0	0	0	0	-1	0	0
scaffold4649_1	3901	6800	2900	1	1	1	0	0	0	0	0	0	1	1	1	0	0	0	0	1	1	0	1	0	0	0	1	1	0	1	0	1	1	1	0	1	1	0	1	0	1	0	0	0	0	1	1	0	0
scaffold4649_1	8601	13000	4400	0	0	0	0	0	0	0	0	0	0	0	0	0	0	0	0	0	1	0	1	0	0	0	0	0	0	0	0	0	0	0	0	0	0	0	1	0	0	0	1	0	0	0	0	1	0
C99337276_1	1	1600	1600	1	0	0	0	0	1	1	1	1	1	1	1	1	0	1	1	1	1	1	0	1	1	1	1	1	1	1	1	1	1	1	1	1	1	1	1	1	1	1	1	0	1	0	1	1	0
scaffold4402_1	1	35800	35800	-1	0	-1	-1	-1	-1	0	-1	0	0	-1	-1	0	-1	0	0	0	0	-1	0	0	0	0	0	0	0	0	0	0	-1	0	-1	-1	0	-1	-1	0	0	0	0	-1	-1	0	0	0	0
scaffold1623_1	791201	793900	2700	0	0	0	0	0	0	0	0	0	0	0	0	0	0	0	-1	0	0	0	0	0	0	0	0	0	0	0	0	0	0	0	0	0	0	0	0	-1	0	0	0	0	0	0	0	0	0
scaffold1342_1	1296801	1300800	4000	0	0	-1	0	0	0	-1	0	0	0	0	0	-1	-1	-1	0	0	-1	-1	0	0	0	0	0	-1	-1	0	-1	0	0	0	0	0	0	-1	-1	-1	0	0	0	0	0	-1	0	-1	0
scaffold754_1	519001	524400	5400	0	1	0	0	0	0	0	0	0	0	0	0	0	0	0	0	0	0	0	0	0	0	1	0	0	0	0	0	0	0	0	0	0	0	0	0	1	0	0	0	0	0	0	0	0	0
scaffold754_1	709701	712000	2300	0	0	0	0	0	0	-1	0	0	-1	0	0	0	0	0	0	0	0	0	0	0	0	0	0	0	0	0	0	-1	0	0	0	0	0	0	0	0	0	0	0	0	0	0	0	0	0
scaffold2936_1	1	93900	93900	1	1	1	0	1	1	1	1	1	1	1	1	1	0	1	1	1	1	0	1	0	1	1	1	-1	1	1	0	1	1	1	1	1	1	1	1	1	0	1	1	1	0	1	1	1	1
scaffold396_1	1	14000	14000	-1	0	0	0	0	0	-1	0	0	0	0	0	0	0	0	0	0	0	0	0	0	0	0	0	0	0	0	0	0	0	0	-1	0	0	0	0	0	0	0	0	0	0	0	0	0	0
scaffold396_1	66701	103300	36600	0	0	0	0	0	0	0	0	0	0	0	1	0	0	0	0	0	0	0	0	0	0	1	0	0	0	0	1	0	0	0	0	0	0	0	0	0	0	0	0	0	0	0	0	0	0
scaffold728_1	5501	47600	42100	0	1	1	0	0	0	0	0	1	1	0	1	0	0	0	0	1	1	0	0	0	1	0	0	1	1	1	0	1	1	0	0	0	1	1	0	0	0	1	0	0	0	1	0	0	0
scaffold3893_1	4601	19900	15300	1	1	1	1	0	1	1	1	1	1	1	1	1	1	1	1	0	1	1	0	1	1	1	0	1	1	1	1	0	1	1	1	1	0	1	0	1	1	0	1	1	1	0	1	1	1
scaffold3287_1	1	6700	6700	0	0	0	1	0	0	0	1	0	0	0	0	0	0	0	0	0	0	1	1	1	0	0	0	0	0	0	1	0	1	0	0	0	1	1	1	0	0	1	0	0	1	0	0	0	0
scaffold1383_1	1	3100	3100	0	0	0	0	0	0	0	0	0	0	0	0	0	0	-1	0	-1	0	0	0	0	0	0	0	-1	0	0	-1	0	0	0	0	0	0	0	0	0	0	0	0	0	0	0	0	0	0
scaffold6206_1	1	19500	19500	0	-1	0	-1	-1	-1	-1	0	0	0	-1	1	-1	-1	-1	0	-1	-1	-1	-1	-1	-1	-1	1	-1	-1	-1	0	-1	-1	-1	0	-1	-1	0	-1	-1	-1	-1	-1	-1	0	-1	-1	-1	-1
scaffold10890_1	1	2000	2000	0	0	0	0	0	0	0	0	-1	0	0	0	0	0	0	0	0	0	0	0	0	0	0	0	0	-1	-1	0	-1	0	0	0	0	0	0	0	0	0	0	0	0	-1	0	0	0	0
scaffold1908_1	253601	255300	1700	0	0	0	0	0	0	0	0	0	0	0	0	0	0	0	0	0	0	0	0	0	0	0	0	0	0	0	0	-1	0	0	0	0	0	0	0	0	-1	0	0	0	0	0	-1	0	0
scaffold5521_1	1	2800	2800	0	0	1	0	0	0	0	0	0	1	0	0	0	0	0	1	0	0	0	0	0	1	0	0	0	0	0	0	0	0	0	0	1	0	0	0	0	0	0	0	0	0	0	1	1	0
scaffold735_1	277901	287600	9700	0	0	1	0	0	0	0	0	0	0	0	0	0	0	0	0	1	1	0	0	0	0	0	0	1	0	1	0	1	0	1	0	0	0	0	0	0	0	0	0	0	0	0	0	1	0
scaffold1582_1	737301	739400	2100	0	0	0	0	0	0	0	0	0	0	0	-1	0	0	0	0	0	0	0	0	0	0	0	0	0	0	0	0	0	-1	0	0	0	0	0	-1	0	0	0	0	0	0	0	0	0	0
scaffold1200_1	678601	680500	1900	0	0	0	0	0	0	0	0	-1	0	0	0	0	0	0	0	0	0	0	0	0	0	0	0	0	0	-1	0	0	0	0	0	0	-1	0	0	0	0	0	0	0	0	0	0	0	0
scaffold3662_1	10801	30700	19900	0	0	0	1	1	0	0	0	0	0	0	0	0	0	0	0	0	0	0	1	0	0	0	0	0	0	0	1	0	0	0	0	0	1	1	1	0	0	1	0	0	0	0	0	0	0
scaffold2185_1	103401	110500	7100	-1	-1	-1	-1	0	-1	-1	-1	-1	0	-1	-1	-1	-1	-1	-1	0	0	-1	0	-1	-1	-1	-1	-1	-1	-1	-1	-1	0	-1	0	-1	0	-1	-1	-1	-1	-1	-1	-1	0	-1	-1	-1	-1
scaffold2185_1	225901	228700	2800	0	-1	0	0	0	0	0	0	0	0	0	0	-1	0	0	0	0	0	-1	0	0	0	0	0	0	0	0	0	0	0	0	0	0	0	0	0	0	0	0	0	0	0	0	0	0	-1
scaffold3422_1	30201	34500	4300	0	0	0	0	0	0	0	0	0	0	0	0	0	0	0	0	0	1	0	0	0	1	0	1	0	1	0	0	0	0	0	0	0	0	0	0	0	0	0	0	0	0	0	0	0	0
scaffold2584_1	93801	97300	3500	0	-1	0	-1	0	0	0	-1	0	0	0	-1	0	0	0	0	0	-1	0	0	0	0	0	0	0	-1	0	0	-1	0	0	0	0	-1	0	0	0	0	-1	-1	0	0	-1	0	0	-1
scaffold501_1	116601	264400	147800	0	0	0	1	1	1	1	0	1	0	0	0	1	1	1	0	0	0	0	0	0	0	0	0	0	0	0	0	0	0	0	0	0	0	0	0	0	0	0	1	0	1	0	0	0	0
scaffold501_1	265601	279300	13700	1	1	1	1	1	1	1	1	1	1	1	1	0	1	1	1	1	1	1	1	1	1	1	1	1	1	1	1	1	1	1	1	1	1	1	1	1	1	1	1	1	1	1	1	1	1
scaffold501_1	286501	319800	33300	1	1	1	1	1	1	0	1	1	1	1	1	1	1	1	1	1	1	1	1	1	1	1	1	1	1	1	1	1	1	1	1	1	1	1	1	1	1	1	1	1	1	1	1	1	1
scaffold2553_1	9801	19900	10100	1	0	0	0	0	0	0	0	0	0	0	0	0	0	0	0	0	0	0	0	0	1	0	0	0	0	1	0	0	0	0	0	0	1	0	0	0	0	0	0	0	0	1	0	0	0
scaffold2553_1	23501	41600	18100	1	0	0	0	0	0	0	0	0	0	0	0	0	0	0	0	0	0	0	0	0	1	0	0	0	1	0	0	0	0	0	0	0	1	0	0	0	0	0	0	0	0	0	0	0	0
scaffold7205_1	1	1900	1900	0	0	0	0	0	0	0	0	0	-1	0	0	0	0	0	0	0	0	0	0	0	-1	0	0	0	0	0	0	0	-1	-1	0	0	0	0	0	0	0	0	0	0	0	0	0	0	0
scaffold489_1	310801	313100	2300	0	0	0	-1	-1	0	0	0	0	0	0	0	0	0	0	0	0	0	0	0	0	0	0	0	0	0	0	0	0	0	0	0	0	0	0	0	0	0	0	0	-1	0	0	0	0	0
scaffold489_1	605301	614700	9400	0	0	0	-1	-1	0	0	0	0	0	0	0	0	0	0	0	0	0	0	0	0	0	0	0	0	0	0	0	-1	0	0	0	0	0	0	0	-1	0	0	0	-1	0	0	-1	0	0
scaffold3799_1	4701	7800	3100	0	0	0	0	0	0	0	0	0	0	0	0	0	0	0	0	0	0	0	0	-1	0	0	0	0	0	0	0	0	0	0	-1	-1	-1	0	0	0	0	0	0	0	0	0	-1	0	0
scaffold2905_1	26001	30300	4300	0	0	0	1	1	0	0	1	0	0	0	0	1	1	1	0	0	0	0	0	0	0	1	0	1	1	1	0	1	0	0	0	0	1	0	0	0	1	0	0	1	0	0	1	1	1
scaffold5830_1	1	2300	2300	0	1	1	1	0	0	1	0	0	1	1	1	0	1	0	1	0	0	0	0	0	1	1	1	0	1	0	0	0	0	0	1	0	0	1	0	0	0	0	0	1	0	0	1	0	0
scaffold5830_1	3101	5400	2300	1	1	1	1	0	1	1	0	0	1	1	1	0	0	0	1	1	0	0	0	0	1	0	0	0	1	1	1	1	0	0	0	1	0	1	0	1	1	1	0	0	0	1	0	0	0
scaffold701_1	272601	276100	3500	0	0	-1	0	0	0	-1	0	0	-1	-1	0	0	0	0	0	0	0	0	-1	0	0	0	-1	0	-1	0	0	0	0	0	-1	-1	0	-1	0	0	0	0	0	0	0	0	-1	-1	0
scaffold1106_1	168401	175500	7100	0	0	0	0	-1	0	0	0	0	0	0	0	-1	0	0	0	0	0	0	0	0	-1	0	0	0	0	0	0	0	-1	0	0	-1	0	0	0	0	0	0	0	0	0	0	0	0	0
scaffold1106_1	331401	360200	28800	0	-1	0	0	0	0	0	-1	-1	0	0	0	0	0	0	-1	0	0	0	0	0	0	0	0	-1	0	0	-1	0	-1	0	0	0	0	-1	-1	-1	0	0	0	0	0	0	0	0	0
scaffold1414_1	547001	548600	1600	0	0	0	0	0	0	0	0	0	0	0	-1	0	0	0	0	0	0	0	0	0	0	0	0	0	0	-1	0	0	0	0	0	0	0	0	0	-1	0	0	0	0	0	0	0	0	0
scaffold1710_1	8101	13400	5300	1	1	0	0	0	0	0	0	0	1	1	0	0	0	0	0	1	0	0	0	0	1	0	0	1	1	0	0	1	0	1	0	1	0	1	1	0	1	0	0	0	0	0	1	0	0
scaffold1768_1	205401	209000	3600	0	0	0	1	0	0	0	1	0	0	0	0	0	0	0	0	0	0	0	0	0	0	0	0	0	0	0	0	0	0	0	0	0	0	0	1	0	0	0	0	0	0	0	0	0	0
scaffold7553_1	1	1600	1600	0	0	0	0	0	0	0	0	0	0	0	-1	0	0	0	-1	-1	0	0	0	0	0	0	0	0	0	0	-1	0	0	0	0	0	0	-1	0	0	0	0	0	0	0	0	0	0	0
scaffold1365_1	552801	554800	2000	0	0	0	0	0	-1	0	0	0	0	0	0	0	0	0	0	0	0	0	0	0	0	0	0	0	0	0	0	0	0	0	0	0	0	0	0	0	0	0	0	0	-1	0	0	0	0
scaffold1365_1	942701	945100	2400	0	0	0	0	0	0	0	0	0	0	0	0	0	-1	0	0	0	0	0	-1	0	0	0	0	0	0	0	0	0	0	0	0	-1	0	0	0	0	0	0	0	0	0	0	0	0	0
scaffold1365_1	1443801	1446200	2400	0	0	0	0	0	-1	0	0	0	0	0	0	0	0	0	0	0	-1	0	0	0	0	0	0	0	0	0	0	0	0	0	0	0	0	0	0	0	-1	0	0	0	0	0	0	0	0
scaffold1365_1	2063501	2065800	2300	0	0	0	0	0	0	0	0	0	0	0	0	0	0	0	0	0	0	0	-1	0	0	-1	0	0	0	0	0	0	0	0	0	0	0	0	0	0	0	0	0	0	0	-1	0	0	0
scaffold4788_1	1	8100	8100	-1	0	-1	0	0	0	0	-1	-1	-1	0	0	0	0	-1	0	0	0	0	0	-1	-1	0	0	-1	0	0	0	0	0	0	0	0	0	-1	0	-1	0	0	0	-1	0	0	-1	0	0
scaffold628_1	505801	509200	3400	0	0	0	-1	-1	0	0	0	0	0	0	0	0	0	0	0	0	0	0	0	-1	0	0	0	0	0	0	0	0	0	0	0	0	0	0	0	0	0	0	0	0	0	0	0	0	0
scaffold760_5	1	2200	2200	0	0	0	-1	-1	0	0	0	0	0	-1	0	0	0	-1	0	0	0	0	0	0	0	0	0	0	0	0	0	0	0	0	0	0	0	0	0	0	0	0	0	0	0	0	0	0	0
scaffold760_5	66801	83600	16800	0	-1	0	0	0	-1	-1	-1	-1	0	0	0	0	-1	0	0	0	0	0	0	-1	0	0	0	0	-1	0	0	0	0	0	0	0	0	0	1	0	0	0	0	-1	0	0	0	0	-1
scaffold760_5	222401	229600	7200	0	0	0	0	0	0	0	0	0	0	0	0	0	0	0	0	0	0	0	0	0	0	0	0	0	0	0	0	0	0	0	0	0	0	0	0	1	1	1	0	0	0	0	0	0	0
scaffold760_5	230201	295900	65700	0	0	0	0	0	0	0	0	0	0	0	0	0	0	0	0	0	0	0	0	0	0	0	0	0	0	0	0	0	0	0	0	0	0	0	0	1	0	1	0	-1	0	0	0	0	0
scaffold760_5	405101	476100	71000	0	0	0	0	0	0	0	0	0	0	0	0	0	0	0	0	0	0	0	0	0	0	0	0	0	0	0	0	0	0	0	0	0	0	0	0	1	1	1	0	0	0	0	0	0	0
scaffold760_5	670901	694500	23600	0	0	0	0	0	0	0	0	0	0	0	0	0	0	0	0	1	0	0	0	0	0	0	0	0	1	0	1	0	0	0	0	0	0	1	0	0	0	0	0	0	0	0	0	0	0
scaffold5715_1	1	3800	3800	0	0	0	0	0	0	0	0	0	0	0	0	-1	0	-1	0	0	0	0	0	0	0	0	0	0	0	0	0	0	-1	0	-1	0	-1	0	0	0	-1	0	0	0	0	0	0	0	0
scaffold7240_1	1	1700	1700	-1	0	0	-1	0	0	0	0	0	-1	0	0	-1	0	0	0	0	0	0	0	-1	-1	0	0	0	0	0	0	-1	0	0	0	-1	0	0	0	0	0	0	0	0	0	0	-1	-1	0
scaffold1870_1	1	82900	82900	-1	-1	-1	-1	-1	0	-1	-1	-1	-1	0	0	-1	-1	-1	-1	0	-1	-1	-1	-1	0	-1	-1	-1	-1	-1	-1	-1	0	-1	-1	-1	-1	-1	-1	0	-1	0	-1	-1	-1	-1	-1	-1	-1
scaffold3848_1	1	122000	122000	-1	0	-1	-1	-1	-1	0	-1	0	0	-1	-1	0	-1	0	0	0	0	-1	0	0	0	-1	0	0	0	0	0	0	-1	0	-1	-1	0	-1	-1	0	0	0	0	-1	-1	0	0	0	0
scaffold1718_1	1	4500	4500	0	-1	-1	0	0	-1	-1	-1	0	0	0	0	-1	0	0	-1	-1	0	0	-1	-1	0	0	-1	0	-1	-1	0	-1	-1	0	-1	-1	-1	-1	-1	-1	0	-1	-1	-1	-1	-1	-1	0	-1
scaffold4476_1	1	14200	14200	0	-1	0	0	-1	-1	0	0	0	0	-1	0	-1	-1	-1	0	-1	-1	-1	-1	0	0	0	1	-1	-1	-1	0	-1	-1	0	0	-1	0	1	0	0	-1	-1	-1	-1	0	-1	-1	-1	0
scaffold3804_1	1	2500	2500	1	0	1	1	1	0	0	0	0	1	0	0	0	1	0	0	0	0	0	0	0	1	0	0	-1	0	0	0	0	0	0	1	0	1	0	0	0	0	0	0	0	1	1	0	0	-1
scaffold6635_1	1	2000	2000	-1	0	0	0	-1	-1	-1	0	0	0	-1	0	0	0	0	0	0	0	0	0	0	0	0	0	0	0	0	0	0	0	-1	0	0	0	0	0	0	0	0	0	0	0	0	0	0	0
scaffold11376_1	1301	5000	3700	0	1	1	0	0	0	0	0	0	0	0	0	0	0	0	1	0	1	0	0	0	0	0	0	0	0	1	0	0	0	0	1	0	0	0	0	0	0	0	0	0	0	0	0	1	0
scaffold619_1	356401	363000	6600	0	0	0	0	0	0	0	0	-1	0	0	-1	0	0	0	0	0	0	0	0	0	0	0	0	0	0	0	0	0	0	0	0	0	0	0	0	0	0	-1	0	-1	0	0	0	-1	0
scaffold101_1	587801	593500	5700	-1	-1	-1	0	0	-1	-1	0	0	-1	-1	-1	0	0	0	0	0	-1	-1	-1	0	-1	-1	-1	0	0	-1	0	-1	-1	-1	0	0	0	-1	0	-1	-1	-1	-1	0	0	-1	-1	-1	-1
scaffold1077_1	397701	401200	3500	0	-1	0	-1	-1	0	-1	-1	-1	0	-1	0	0	0	0	0	0	0	0	-1	0	0	0	-1	0	0	0	0	-1	0	0	0	0	0	0	0	0	0	0	0	0	0	0	0	0	0
scaffold9684_1	101	2500	2400	0	0	-1	0	0	-1	0	0	0	0	0	0	0	0	0	0	0	0	0	0	0	-1	0	-1	0	-1	0	-1	0	0	0	0	0	0	-1	0	0	0	0	0	0	0	0	0	0	0
scaffold2462_1	47301	50600	3300	0	0	-1	0	0	-1	0	-1	0	0	0	0	0	0	0	-1	-1	-1	0	0	0	-1	-1	0	0	0	0	-1	0	0	-1	0	0	-1	0	-1	0	0	0	0	-1	0	0	-1	-1	0
scaffold2887_1	1	48300	48300	1	0	1	0	1	0	1	1	1	1	1	1	1	1	1	1	1	1	1	0	1	1	1	1	1	1	1	1	1	1	1	1	1	1	1	1	1	1	1	1	0	1	0	1	1	1
scaffold3589_1	18501	29800	11300	-1	-1	-1	-1	0	-1	0	-1	0	0	-1	0	0	-1	-1	0	-1	-1	0	0	0	0	-1	0	-1	0	0	-1	-1	-1	0	0	0	-1	-1	0	0	-1	1	-1	-1	-1	0	0	0	-1
scaffold115_1	1336201	1341700	5500	0	0	0	0	0	-1	-1	-1	-1	0	0	0	0	-1	-1	0	0	0	0	0	-1	-1	0	0	0	0	0	0	0	-1	-1	0	-1	0	0	0	0	0	0	0	0	0	0	0	0	-1
scaffold506_1	1707501	1711900	4400	-1	0	0	0	0	0	0	0	0	-1	0	0	0	0	0	0	0	-1	0	0	0	0	0	0	0	0	0	0	0	0	0	0	0	0	0	0	0	0	0	0	0	0	0	0	0	0
scaffold4229_1	6001	11800	5800	0	0	0	0	0	0	0	0	0	0	0	0	0	1	0	0	1	0	0	0	0	1	0	0	1	0	0	1	0	0	0	0	1	0	0	1	0	0	0	0	0	0	0	1	1	0
scaffold4229_1	13301	21500	8200	1	0	1	0	0	1	0	0	0	1	1	1	1	1	0	1	1	1	0	0	0	1	1	1	1	0	1	1	1	1	1	1	1	1	1	1	1	1	1	0	0	0	1	1	1	1
scaffold4928_1	5001	8900	3900	0	0	0	0	0	0	0	0	0	1	0	0	0	0	0	0	0	0	0	1	0	0	0	0	0	0	0	0	0	0	0	0	0	0	0	0	0	0	0	0	0	1	1	0	0	1
scaffold658_1	312601	315900	3300	0	0	0	0	0	0	-1	0	0	0	0	0	0	0	0	0	0	0	0	0	0	0	0	-1	0	-1	0	0	0	0	0	0	0	0	0	0	0	0	0	0	0	0	-1	0	0	-1
scaffold658_1	417901	421100	3200	1	0	0	0	0	0	0	1	0	0	1	1	0	0	1	0	0	0	0	0	0	0	0	0	0	0	0	0	0	0	0	0	1	0	0	0	0	1	0	0	1	0	0	0	0	0
scaffold658_1	728601	733000	4400	1	0	1	0	0	0	0	0	0	0	0	0	0	0	0	0	0	0	0	0	0	0	0	0	0	0	0	0	0	0	1	0	0	0	0	1	0	0	0	0	0	0	0	0	0	0
scaffold658_1	1871901	1876700	4800	-1	0	0	0	0	0	0	0	0	0	-1	-1	0	0	0	0	0	0	0	0	0	0	0	0	0	0	0	0	0	0	0	0	0	-1	0	0	0	0	0	0	0	0	0	0	0	0
scaffold259_1	50601	58800	8200	0	0	-1	-1	0	-1	-1	0	-1	-1	0	-1	-1	-1	-1	0	0	0	-1	-1	0	0	-1	0	0	0	0	0	0	0	0	0	0	0	0	0	0	0	0	-1	-1	-1	0	-1	0	0
scaffold259_1	716801	720400	3600	0	0	0	0	-1	0	0	0	-1	0	0	0	0	0	0	0	0	0	0	0	0	0	0	0	0	0	0	0	0	0	0	0	0	0	0	-1	0	0	0	0	0	0	0	0	0	0
scaffold259_1	1059601	1063000	3400	0	0	0	0	0	0	0	-1	0	0	0	0	-1	0	0	0	0	0	0	0	0	0	0	0	0	0	0	0	0	0	-1	0	0	0	0	0	0	0	0	0	0	0	-1	0	0	0
scaffold2835_1	1	5600	5600	0	0	0	0	0	0	0	0	0	1	0	0	1	0	0	0	0	0	0	0	0	1	1	0	0	0	0	0	0	0	1	1	0	0	0	0	0	0	0	1	0	0	0	0	1	1
scaffold1942_2	23901	26300	2400	0	-1	0	0	0	0	0	0	0	-1	0	0	0	0	0	0	0	0	0	0	0	0	0	-1	0	0	0	0	0	0	0	0	0	0	0	0	0	0	0	0	0	0	0	0	-1	0
scaffold2719_1	1	4100	4100	0	0	0	0	0	0	0	0	0	0	0	0	0	0	0	0	0	0	0	0	0	0	0	0	0	0	0	0	1	1	0	0	0	1	0	1	0	0	0	0	0	0	0	0	0	0
scaffold8110_1	1	3300	3300	0	0	0	0	0	0	0	-1	0	0	0	-1	-1	-1	0	0	0	0	-1	0	0	0	-1	0	0	-1	0	0	0	0	0	-1	0	0	0	0	0	-1	0	0	-1	0	0	0	0	0
scaffold5165_1	8601	25000	16400	-1	0	1	0	0	0	0	0	0	1	0	1	0	0	0	1	1	0	0	0	0	0	0	0	0	1	1	1	1	0	0	0	1	0	1	0	0	1	1	0	0	0	0	0	0	0
scaffold4965_1	1	2200	2200	0	0	0	0	0	0	0	0	0	0	0	0	0	0	0	0	0	0	0	-1	0	0	-1	0	0	0	0	0	0	0	0	0	0	0	0	0	0	0	0	0	-1	0	0	0	-1	0
scaffold3570_1	1	41200	41200	1	1	1	0	0	0	1	0	0	1	1	1	1	0	0	1	1	1	1	0	1	1	1	1	1	1	1	1	1	1	1	1	1	1	1	1	1	1	1	0	1	0	1	1	1	1
scaffold706_1	1	43200	43200	0	0	0	0	0	0	1	0	0	0	1	1	1	0	0	1	0	1	1	1	0	0	1	0	-1	0	0	0	0	1	0	0	1	0	0	0	0	1	0	1	0	0	0	0	0	-1
scaffold46_1	537401	539500	2100	0	0	0	0	-1	0	0	0	0	0	0	0	0	0	-1	0	0	0	0	0	0	0	0	0	0	0	0	0	0	0	0	0	0	0	-1	0	0	0	0	0	0	0	0	0	0	-1
scaffold11434_1	1	1600	1600	0	-1	-1	0	0	0	0	0	0	-1	0	0	0	0	0	0	0	0	0	-1	-1	0	-1	-1	-1	-1	0	0	0	0	-1	0	0	0	0	0	-1	0	0	0	0	0	0	0	0	-1
scaffold1786_1	1	19800	19800	-1	-1	0	-1	-1	-1	-1	-1	-1	-1	0	-1	0	0	-1	0	0	-1	-1	-1	-1	0	0	-1	0	-1	-1	0	0	0	0	-1	-1	0	-1	-1	-1	0	0	0	0	-1	-1	-1	-1	-1
scaffold7197_1	1	7200	7200	0	0	0	0	0	0	0	0	0	0	0	0	0	0	-1	0	0	0	0	-1	0	0	0	0	0	0	0	0	0	0	0	0	0	0	-1	0	-1	0	0	0	0	1	0	0	0	0
scaffold2364_1	219101	226500	7400	0	0	0	1	0	0	0	0	0	0	0	0	0	0	0	0	0	0	0	0	0	0	0	0	0	0	0	0	0	0	0	0	0	0	0	0	1	1	0	0	0	0	0	0	0	0
scaffold2364_1	431701	433800	2100	0	0	0	0	0	0	0	0	0	0	0	0	0	0	0	0	0	0	0	0	0	0	0	0	0	0	0	0	0	-1	0	0	0	0	0	0	0	0	0	-1	0	0	0	0	0	0
scaffold3515_1	1	24600	24600	0	0	1	0	0	0	0	1	1	0	0	0	0	0	1	0	0	0	0	1	1	0	0	1	0	0	0	1	0	1	0	1	0	1	0	0	0	0	0	0	1	1	0	1	0	1
scaffold6296_1	1	10300	10300	0	-1	0	-1	-1	-1	-1	0	0	0	-1	0	-1	-1	-1	0	-1	-1	-1	-1	-1	-1	-1	0	-1	-1	-1	0	-1	-1	-1	0	-1	-1	-1	-1	-1	-1	-1	-1	-1	0	-1	-1	-1	-1
scaffold1008_1	1006601	1008700	2100	0	0	0	0	0	0	0	0	0	0	0	0	0	0	0	0	0	0	0	0	0	0	0	0	0	0	0	0	0	0	0	0	0	-1	0	0	0	-1	0	0	0	0	0	-1	-1	0
scaffold1008_1	1410201	1413300	3100	0	0	0	0	0	-1	0	0	0	0	0	0	0	0	-1	0	0	0	-1	0	-1	0	0	0	0	0	0	0	0	0	0	0	0	0	0	0	0	0	0	0	0	0	0	0	0	0
scaffold3876_1	1	2600	2600	0	0	0	0	0	-1	0	0	0	-1	0	0	0	0	0	-1	0	0	0	0	-1	0	0	0	0	0	0	0	0	0	0	0	0	0	0	0	0	0	0	0	0	0	0	0	0	0
scaffold1474_1	227301	229400	2100	0	0	0	0	0	0	0	0	0	0	0	0	0	0	0	0	0	0	0	0	0	0	0	0	0	0	0	0	0	0	0	0	-1	0	0	0	0	0	-1	0	0	0	0	-1	0	0
scaffold9073_1	1	1900	1900	0	0	0	0	0	0	0	0	0	0	0	0	-1	0	0	0	0	0	0	0	0	0	0	-1	-1	0	0	0	0	0	0	0	0	-1	0	0	0	0	-1	0	0	0	0	0	0	-1
scaffold1662_1	71201	74400	3200	-1	0	0	0	0	0	-1	0	0	-1	0	0	0	0	0	0	-1	0	0	0	0	0	-1	0	0	0	0	0	0	0	-1	-1	0	0	0	0	0	0	0	0	0	0	0	0	-1	0
scaffold1662_1	92901	95100	2200	0	0	0	0	0	0	0	0	-1	0	0	0	0	0	0	0	-1	0	0	0	0	0	0	0	0	0	0	0	0	0	0	0	0	0	0	0	0	0	0	0	0	0	0	0	-1	0
scaffold1662_1	642701	649800	7100	0	0	0	0	0	0	0	0	0	0	0	0	0	0	-1	0	0	0	0	0	0	-1	0	0	0	0	0	0	0	0	0	0	0	0	0	0	0	0	0	0	0	0	0	-1	0	0
scaffold450_2	1045801	1048000	2200	-1	0	-1	0	0	0	0	0	0	0	-1	-1	0	0	0	0	-1	0	0	0	0	0	0	-1	0	-1	0	0	0	0	0	0	0	0	0	0	0	0	0	0	0	0	0	0	0	0
scaffold6649_1	1	19100	19100	1	1	1	1	1	1	1	1	0	1	1	1	1	1	1	1	1	1	1	1	1	1	1	1	1	1	1	1	1	1	1	1	1	1	1	1	1	1	1	1	1	1	1	1	1	1
scaffold182_1	1	102500	102500	0	0	0	0	0	0	0	0	0	0	0	0	0	0	1	0	0	0	0	0	0	0	0	0	0	1	1	0	0	0	0	0	0	0	0	0	0	0	0	0	0	0	0	0	0	0
scaffold182_1	507501	513900	6400	0	0	0	-1	0	0	0	0	0	-1	0	0	0	0	0	0	0	0	0	0	0	0	0	0	0	0	0	0	0	0	0	0	0	0	0	0	0	0	0	0	-1	-1	0	0	0	0
scaffold182_1	984401	987500	3100	-1	0	0	0	0	0	0	0	-1	-1	0	-1	-1	0	-1	0	-1	-1	-1	0	0	0	0	-1	0	0	0	-1	0	0	0	0	0	-1	-1	-1	-1	-1	-1	-1	0	0	0	-1	-1	0
scaffold1010_1	654001	727300	73300	0	0	0	0	0	0	0	0	0	0	1	1	0	0	0	0	1	0	0	0	0	0	0	0	1	1	1	1	1	0	0	1	0	0	0	0	1	1	0	0	1	0	1	1	0	0
scaffold459_1	217301	219800	2500	0	0	0	-1	0	0	0	0	0	0	0	0	0	0	0	0	0	0	0	0	0	0	0	0	0	0	0	0	0	0	0	-1	0	0	0	0	0	0	0	-1	0	-1	0	0	0	0
scaffold459_1	322201	328400	6200	0	0	0	0	0	0	-1	0	0	0	0	0	0	0	0	0	0	0	0	0	0	0	0	0	0	0	0	-1	0	0	0	0	0	-1	-1	0	0	0	0	0	0	0	0	0	0	0
scaffold459_1	4075601	4079200	3600	0	0	0	0	0	0	0	-1	0	0	0	0	0	0	0	0	0	0	-1	0	0	0	0	0	0	0	0	0	0	0	0	0	0	0	0	0	0	0	0	0	0	0	0	0	0	0
scaffold3198_1	495301	498500	3200	0	0	0	0	0	0	0	0	-1	0	0	0	0	0	0	0	0	0	0	0	0	0	0	0	-1	-1	0	0	0	0	0	0	-1	0	0	0	0	0	0	0	0	0	-1	0	0	0
scaffold4112_1	29401	32300	2900	1	1	0	1	1	0	0	0	0	0	1	0	0	0	0	1	1	1	0	0	0	1	1	1	0	0	0	0	1	0	0	1	1	1	1	1	1	1	0	0	0	0	0	1	0	1
scaffold643_1	1357801	1365900	8100	0	0	0	0	0	0	0	0	0	0	-1	0	0	0	0	-1	0	0	0	0	-1	0	0	0	0	0	0	0	0	0	0	0	0	0	0	0	0	0	0	0	-1	0	0	0	0	0
scaffold203_1	1175501	1177700	2200	0	0	0	-1	-1	0	0	0	0	0	0	0	0	0	0	-1	0	0	0	0	0	0	0	-1	0	0	0	0	0	0	0	0	-1	-1	-1	0	0	-1	-1	0	0	0	0	0	0	0
scaffold203_1	1889401	1891600	2200	0	0	0	0	0	0	0	0	0	-1	0	0	0	0	0	0	0	0	0	0	0	0	0	-1	0	0	0	0	-1	-1	0	0	0	-1	0	0	0	0	0	0	0	0	0	0	0	0
scaffold203_1	2802001	2806000	4000	0	0	-1	0	0	-1	0	0	0	0	0	0	-1	0	0	-1	-1	-1	0	0	-1	-1	0	0	0	0	0	0	0	0	-1	0	0	0	0	0	0	0	0	0	0	0	0	0	0	-1
scaffold532_1	993201	1690600	697400	1	1	1	0	0	1	1	1	1	1	1	1	1	1	1	1	1	1	1	1	0	1	0	1	0	0	1	1	1	0	0	0	1	0	1	1	1	1	1	1	1	1	1	1	1	1
scaffold2832_1	1	17800	17800	0	0	0	-1	-1	0	0	-1	0	0	0	0	0	0	0	0	0	0	0	0	0	0	0	-1	0	0	0	0	0	0	0	0	0	0	-1	0	0	-1	0	0	0	0	-1	0	0	0
scaffold1728_1	393501	407200	13700	0	-1	0	0	0	0	0	0	-1	-1	0	-1	0	0	-1	-1	0	-1	0	0	-1	-1	0	-1	0	-1	-1	0	0	-1	-1	0	0	0	0	0	-1	-1	0	0	0	0	-1	0	0	-1
scaffold8742_1	1	1600	1600	0	-1	-1	0	0	0	0	-1	0	0	0	0	0	-1	-1	0	-1	0	0	-1	-1	0	0	0	0	0	0	0	0	0	-1	-1	0	0	0	0	0	0	0	0	0	0	0	0	0	0
scaffold3247_1	2501	4600	2100	0	0	0	0	0	0	0	0	0	0	0	0	0	0	0	0	0	0	0	0	0	-1	0	0	0	0	0	0	0	0	0	0	0	0	0	0	0	0	0	0	0	0	0	0	-1	-1
scaffold3247_1	56101	65100	9000	1	0	0	0	1	0	0	0	0	0	0	0	0	0	0	0	0	1	0	0	0	0	0	0	0	0	0	0	0	0	0	0	0	0	0	0	0	0	0	0	0	0	1	1	0	0
scaffold4044_1	188201	198900	10700	0	1	1	1	0	1	1	0	0	0	0	1	0	0	1	1	1	1	0	0	0	0	0	1	1	0	1	1	1	0	0	1	0	0	0	1	0	0	1	0	0	0	0	0	1	0
C99923911_1	1	4200	4200	1	0	0	0	0	1	1	1	1	1	1	1	1	0	1	1	1	1	1	0	1	1	1	1	1	1	1	1	1	1	1	1	1	1	1	1	1	1	1	1	0	1	0	1	1	0
scaffold47_1	132601	137400	4800	-1	-1	-1	0	-1	-1	-1	0	-1	-1	-1	-1	-1	-1	-1	-1	-1	-1	-1	-1	-1	-1	-1	-1	-1	0	0	0	0	0	-1	-1	-1	-1	-1	-1	0	-1	-1	-1	0	-1	0	-1	-1	-1
scaffold3255_1	19501	23500	4000	1	1	1	1	1	1	1	0	1	0	1	1	1	0	1	1	1	1	1	0	1	1	1	0	1	1	0	1	0	0	0	0	0	1	1	1	0	0	0	0	1	0	0	1	1	1
scaffold3255_1	47001	50000	3000	0	0	0	0	0	0	0	0	0	0	1	0	0	0	0	1	1	1	0	1	0	0	0	0	1	0	0	0	0	0	1	1	0	0	1	1	0	1	0	0	0	0	0	0	1	0
C99326132_1	1	1600	1600	1	0	0	0	0	1	1	1	1	1	1	1	1	0	1	1	1	1	1	0	1	1	1	1	1	1	1	1	1	1	1	1	1	1	1	1	1	1	1	1	0	1	0	1	1	0
C99625097_1	1	2100	2100	1	0	0	0	0	1	1	1	1	1	1	1	1	0	1	1	1	1	1	0	1	1	1	1	1	1	1	1	1	1	1	1	1	1	1	1	1	1	1	1	0	1	0	1	1	0
scaffold2242_1	78001	81000	3000	0	0	0	-1	-1	0	0	-1	-1	0	-1	0	0	-1	0	-1	-1	0	0	-1	0	-1	-1	0	0	0	0	-1	-1	0	-1	0	0	0	0	0	0	0	-1	0	-1	0	0	-1	-1	-1
scaffold1866_1	451801	456900	5100	0	-1	0	0	-1	0	0	0	0	0	-1	0	0	0	0	0	-1	-1	0	0	0	0	0	-1	-1	-1	0	0	-1	0	-1	-1	-1	-1	-1	-1	0	-1	-1	0	-1	0	-1	-1	-1	-1
scaffold1866_1	527001	537300	10300	-1	0	0	-1	-1	-1	0	0	-1	-1	0	0	0	-1	0	-1	0	-1	-1	-1	0	-1	-1	0	0	0	0	0	0	0	0	-1	0	0	0	-1	0	0	0	0	0	0	0	0	0	0
scaffold3315_1	232701	238000	5300	0	0	-1	0	0	0	0	-1	0	0	-1	0	0	0	0	-1	0	0	-1	-1	-1	-1	-1	0	0	0	0	0	0	-1	-1	-1	-1	-1	0	0	-1	-1	0	0	-1	-1	-1	-1	-1	-1
scaffold3315_1	241201	243000	1800	0	0	0	0	0	0	0	-1	0	0	0	0	0	0	0	0	0	0	0	0	0	0	0	0	0	0	0	0	0	-1	0	0	0	0	0	0	0	-1	0	0	0	0	0	0	0	0
scaffold22_2	432701	436500	3800	0	0	0	0	0	0	0	0	0	0	0	0	0	0	0	0	0	0	0	0	0	0	0	0	0	0	0	0	0	0	0	0	0	0	0	-1	0	0	0	0	0	0	0	0	0	-1
scaffold6447_1	1	1700	1700	0	0	0	0	0	0	0	0	0	0	-1	0	0	-1	0	0	0	0	-1	0	0	0	0	0	0	0	0	0	-1	0	0	0	0	0	-1	0	0	0	0	0	0	0	-1	0	0	0
C99590665_1	1	2000	2000	0	0	0	0	0	0	0	1	0	0	0	0	0	0	0	0	0	0	1	0	1	0	0	0	0	0	0	0	0	0	0	0	0	0	0	0	0	0	0	0	0	0	0	0	0	0
scaffold675_1	1	36000	36000	0	0	0	0	0	0	0	0	0	0	-1	0	0	0	-1	0	0	0	-1	0	0	0	0	0	0	0	0	0	0	0	0	0	0	-1	0	0	0	0	0	0	0	0	0	0	0	0
scaffold3190_1	116501	119400	2900	0	0	0	0	-1	0	0	0	0	-1	0	0	0	0	0	0	0	0	-1	0	0	-1	0	0	0	0	-1	0	0	0	0	0	0	0	-1	0	0	-1	0	0	0	0	0	-1	0	0
scaffold3190_1	142801	146900	4100	0	0	0	0	0	0	0	0	0	0	0	0	-1	0	0	0	0	0	0	0	-1	0	0	0	0	0	0	0	0	0	0	0	0	0	0	0	0	0	0	-1	0	0	0	0	0	0
scaffold2005_1	62601	71300	8700	0	0	1	0	0	0	0	0	0	0	0	1	0	0	0	1	0	1	0	0	0	0	0	0	0	1	1	0	0	0	0	0	1	0	0	0	0	0	0	0	0	0	0	1	0	0
scaffold5_2	301	12800	12500	0	0	0	0	0	0	0	0	0	0	0	0	0	0	0	0	0	0	0	0	0	0	0	0	0	0	0	0	0	0	0	0	0	1	0	0	1	1	0	0	0	0	0	0	0	0
scaffold5_2	13601	27700	14100	0	0	0	0	0	0	0	0	0	0	0	0	0	0	0	0	0	0	0	0	0	0	0	0	0	0	0	0	0	0	0	0	0	0	0	0	1	1	1	0	0	0	0	0	0	0
scaffold5_2	195201	203400	8200	0	0	0	0	0	0	0	0	0	0	0	0	0	0	0	0	0	0	0	0	0	0	0	0	0	0	0	0	0	0	0	0	0	0	0	0	1	1	1	0	0	0	0	0	0	0
scaffold5_2	888001	891800	3800	-1	-1	-1	0	-1	0	0	0	0	-1	-1	0	-1	0	0	-1	-1	0	-1	0	0	0	-1	-1	-1	0	-1	-1	-1	-1	-1	-1	-1	0	0	-1	0	-1	-1	0	0	0	-1	-1	-1	0
scaffold5_2	979801	997100	17300	0	0	0	0	0	0	0	0	0	0	0	0	0	0	0	0	0	0	0	0	0	0	0	0	0	0	0	0	0	0	0	0	0	0	0	0	1	1	1	0	0	0	0	0	0	0
scaffold5_2	997901	1018400	20500	0	0	0	0	0	0	0	0	0	0	0	0	0	0	0	0	0	0	0	0	0	0	0	0	0	1	0	0	0	0	0	0	0	0	0	0	1	1	1	0	0	0	0	0	0	0
scaffold5_2	1019401	1043900	24500	0	0	0	0	0	0	0	0	0	0	0	0	0	0	0	0	0	0	0	0	0	0	0	0	0	0	0	1	0	0	0	0	0	0	0	0	1	1	0	0	0	0	0	0	0	0
scaffold5_2	1065801	1089000	23200	0	0	0	0	0	0	0	0	0	0	0	0	0	0	0	0	0	0	0	0	0	0	0	0	0	0	0	0	0	0	0	0	0	0	0	0	1	1	1	0	0	0	0	0	0	0
scaffold5_2	1455901	1565400	109500	0	0	0	0	0	0	0	0	0	0	0	0	0	0	-1	0	0	0	0	0	0	0	0	0	0	0	0	0	0	0	0	0	0	0	1	0	0	0	0	0	0	1	0	0	0	0
scaffold5_2	1570501	1572200	1700	0	0	0	0	0	0	0	0	0	0	0	0	0	0	0	0	0	-1	0	0	0	0	0	0	0	0	0	0	0	0	0	0	0	0	0	0	0	0	0	0	0	0	0	0	-1	0
scaffold2809_1	1	15100	15100	0	0	0	0	0	-1	0	0	0	0	0	0	0	0	0	0	-1	0	0	0	0	0	0	-1	0	0	0	-1	-1	0	-1	0	0	0	0	0	0	0	0	0	0	0	0	0	0	-1
scaffold5835_1	1	2100	2100	0	0	0	0	0	0	0	-1	0	0	-1	0	0	0	0	0	0	0	0	0	0	0	0	-1	0	0	0	0	0	0	0	0	0	0	0	0	0	0	0	0	0	0	0	0	0	0
scaffold2906_1	1	2600	2600	0	0	0	0	0	0	0	0	0	0	0	0	0	0	0	0	0	0	0	0	0	0	0	0	0	0	0	0	0	-1	0	0	0	0	0	0	0	0	0	1	0	0	0	0	1	0
scaffold857_1	152101	154200	2100	0	0	0	0	0	0	0	0	0	0	0	0	0	0	0	0	0	0	0	0	0	0	0	0	0	-1	0	-1	0	0	-1	0	0	0	-1	0	-1	0	0	0	0	0	0	0	-1	0
scaffold3220_1	1	4400	4400	1	1	1	0	0	0	0	0	1	1	1	0	0	0	0	1	1	1	0	0	0	1	1	1	1	1	1	1	0	1	1	1	1	1	1	1	0	1	0	0	0	0	1	1	1	0
scaffold813_1	133401	144500	11100	0	0	-1	0	0	0	0	0	0	0	0	0	0	0	0	0	0	0	0	0	0	0	0	0	0	0	0	-1	0	0	0	0	0	0	0	-1	-1	0	0	0	0	0	-1	-1	-1	0
scaffold813_1	1066401	1068300	1900	0	0	0	0	0	0	0	0	0	-1	0	0	0	0	0	0	0	0	-1	-1	0	0	0	0	0	0	0	0	0	0	0	0	0	0	0	0	0	0	0	0	0	0	0	0	0	0
scaffold813_1	1095501	1099000	3500	-1	-1	0	-1	0	0	-1	0	0	0	-1	0	0	0	0	0	0	-1	0	0	0	0	0	0	0	-1	0	0	-1	-1	-1	0	0	0	-1	-1	0	0	0	0	0	0	0	0	0	0
scaffold390_1	101401	104200	2800	0	0	0	0	0	0	0	0	0	0	0	0	0	0	0	0	0	0	0	0	0	0	0	0	0	0	0	1	0	1	0	0	0	0	1	0	0	0	1	0	0	0	0	0	0	0
scaffold5319_1	1	6600	6600	0	-1	-1	0	0	0	0	-1	0	0	-1	-1	0	-1	0	-1	0	-1	0	-1	0	-1	0	-1	0	-1	-1	-1	0	-1	-1	0	-1	0	-1	0	0	-1	0	-1	0	0	-1	0	0	0
scaffold10312_1	3101	4900	1800	1	1	1	0	0	0	0	1	0	1	1	1	1	0	0	1	0	1	1	1	0	1	1	1	1	1	1	0	1	1	1	1	1	1	1	1	1	1	0	0	0	1	1	1	1	1
scaffold45_1	1393401	1411400	18000	1	1	1	1	1	1	0	0	0	1	1	1	0	1	0	1	1	1	1	0	1	1	1	1	1	1	1	1	1	1	1	1	1	1	1	1	0	1	1	0	1	0	1	1	1	1
scaffold4578_1	1	3000	3000	0	0	0	0	0	0	0	0	0	0	-1	0	0	-1	0	0	0	0	0	0	0	0	0	0	0	0	0	0	-1	0	0	-1	0	0	0	0	0	-1	0	0	0	0	0	0	0	0
scaffold3158_1	1	10700	10700	0	1	0	1	1	1	1	0	0	1	0	0	1	1	1	1	0	0	1	1	1	0	1	1	1	0	0	0	0	0	0	1	1	0	0	0	0	0	0	1	1	0	0	0	0	1
scaffold2082_1	160701	164500	3800	0	0	0	0	-1	0	0	0	0	0	0	-1	0	0	0	0	-1	-1	0	0	0	0	0	-1	0	-1	-1	0	0	-1	0	0	0	0	-1	-1	0	0	0	-1	-1	0	-1	0	-1	-1
scaffold2082_1	285901	290100	4200	0	-1	0	-1	-1	-1	-1	-1	0	0	0	-1	0	0	-1	0	-1	0	-1	0	0	-1	-1	-1	0	0	0	-1	0	0	0	-1	0	0	0	0	0	0	0	0	-1	0	-1	-1	-1	0
scaffold2082_1	864401	866200	1800	0	0	0	0	0	0	0	0	0	0	0	0	0	0	0	0	0	0	0	0	0	0	0	0	-1	0	-1	0	0	0	0	0	-1	0	0	0	0	0	0	0	0	0	-1	0	0	0
scaffold2082_1	897801	900500	2700	0	0	-1	0	0	0	0	0	-1	0	0	0	0	0	0	0	0	0	0	0	0	0	0	0	0	0	0	0	0	0	0	0	0	0	0	0	0	0	0	0	0	0	-1	0	0	0
scaffold418_1	178601	180800	2200	0	0	0	0	-1	-1	0	0	0	0	0	0	0	-1	0	0	0	0	0	0	0	0	0	0	0	0	0	0	0	0	0	0	0	-1	0	0	0	0	0	0	0	0	0	0	0	0
scaffold1564_1	172901	176900	4000	0	0	0	0	0	0	0	-1	-1	0	0	0	-1	-1	0	0	-1	-1	0	0	-1	0	0	-1	0	0	0	0	0	0	0	0	0	-1	0	0	0	-1	0	0	0	0	0	-1	0	0
scaffold1564_1	341901	347400	5500	0	0	0	0	0	0	0	-1	-1	0	0	0	0	0	0	0	0	0	-1	0	0	0	0	0	0	0	0	0	0	0	0	0	0	0	0	0	0	0	0	0	0	0	0	0	0	0
scaffold717_2	620401	622400	2000	0	0	0	0	0	0	0	0	0	0	0	0	0	0	0	-1	0	0	0	-1	0	0	0	0	0	0	0	0	0	-1	-1	0	0	0	0	0	0	0	0	0	0	0	0	0	-1	0
scaffold1060_1	339901	342200	2300	0	0	0	0	0	0	0	0	0	0	0	0	0	0	0	0	-1	0	0	0	-1	-1	0	0	0	0	0	0	0	0	0	0	0	-1	0	0	0	0	-1	0	0	0	0	0	0	0
scaffold809_1	1364101	1373600	9500	0	0	0	0	0	0	0	0	0	0	0	-1	0	-1	0	0	0	0	0	0	0	0	0	0	0	0	0	0	0	0	0	0	0	-1	0	0	0	0	0	0	0	0	0	0	0	-1
scaffold1583_1	542001	544100	2100	-1	-1	-1	0	0	0	0	0	0	0	0	0	0	0	0	0	-1	-1	0	0	0	0	0	0	-1	0	0	-1	-1	0	0	0	0	-1	-1	0	0	-1	0	0	-1	0	-1	-1	0	0
scaffold296_1	1	436500	436500	1	1	1	1	1	-1	1	-1	1	1	1	1	1	1	1	1	-1	1	1	-1	1	1	1	1	1	1	1	-1	1	1	1	1	1	1	1	1	1	1	1	1	1	-1	1	1	1	1
scaffold731_2	317501	322900	5400	-1	-1	-1	-1	0	-1	0	0	0	0	-1	-1	-1	0	-1	-1	-1	-1	-1	-1	-1	-1	0	-1	-1	-1	0	-1	-1	-1	-1	-1	-1	-1	-1	-1	0	-1	-1	-1	-1	-1	-1	-1	-1	-1
scaffold4754_1	1	13000	13000	1	1	1	1	1	1	1	0	0	1	1	1	1	0	0	1	0	1	1	1	1	1	0	1	1	1	1	1	1	1	1	1	1	1	1	1	1	1	1	0	1	0	1	1	1	1
scaffold646_1	457001	458900	1900	0	0	0	0	0	0	0	0	0	0	0	0	0	0	0	0	0	-1	0	0	0	0	0	0	0	0	0	0	0	-1	-1	0	0	0	0	0	0	0	0	0	0	0	0	0	0	0
scaffold8323_1	1	2400	2400	0	0	-1	0	0	0	0	0	0	0	0	0	0	-1	0	0	0	0	0	0	0	0	0	0	0	0	0	0	0	0	0	0	0	0	0	0	0	-1	0	-1	-1	0	0	0	0	0
scaffold1281_1	4601	7900	3300	0	0	0	0	0	0	0	0	0	0	0	0	0	0	0	0	0	0	0	0	0	0	0	0	0	1	0	1	1	1	1	0	0	1	1	1	0	0	1	0	0	1	1	1	1	0
scaffold1281_1	10301	14500	4200	0	0	0	0	0	0	0	0	0	0	0	0	0	0	0	0	0	0	0	0	0	0	0	0	0	0	0	1	0	1	0	0	0	1	1	0	0	0	0	0	0	0	0	0	0	0
scaffold1281_1	17601	21800	4200	0	0	0	0	0	0	0	0	0	0	0	0	0	0	0	0	0	0	1	0	1	0	0	0	0	0	0	0	1	1	0	0	0	1	0	1	0	0	0	0	0	0	0	0	0	0
scaffold1281_1	24801	70500	45700	1	1	1	1	1	1	1	1	1	1	1	0	0	0	0	1	0	1	1	1	1	1	1	1	1	0	1	1	1	1	1	0	0	1	1	1	1	1	1	0	0	1	1	0	1	0
scaffold1281_1	79501	120000	40500	0	0	0	0	1	1	0	1	0	0	1	0	1	0	1	1	0	0	1	1	1	0	1	0	0	0	0	1	1	1	1	0	0	1	1	1	1	0	1	0	1	0	1	0	0	0
scaffold1281_1	129001	134200	5200	0	0	0	0	0	0	0	0	0	0	0	0	0	0	0	0	0	0	0	0	1	0	0	0	0	0	0	1	0	1	0	0	0	1	1	1	0	0	0	0	0	0	0	0	0	0
scaffold734_1	2309501	2332800	23300	0	0	0	0	0	0	0	0	0	0	0	0	0	0	0	0	0	0	0	0	0	0	0	0	0	0	0	0	0	0	0	0	0	0	1	0	1	1	0	0	0	0	0	0	0	0
scaffold5918_1	1	5400	5400	1	1	1	1	0	1	1	1	1	1	1	1	1	0	1	1	1	1	1	1	1	1	1	1	1	1	1	1	1	1	1	1	1	1	1	1	1	1	1	1	0	0	1	1	1	1
scaffold1972_1	1	39900	39900	0	0	0	0	0	0	-1	1	0	0	0	0	0	0	0	0	0	0	0	0	0	0	0	0	0	0	0	0	0	0	0	0	0	0	0	0	0	0	0	0	0	0	0	0	0	-1
scaffold816_1	572301	579800	7500	0	0	0	0	0	0	-1	0	0	-1	0	0	0	0	0	-1	0	0	0	-1	0	-1	0	0	0	0	0	0	-1	0	0	0	-1	0	-1	0	0	0	0	0	-1	0	-1	0	0	0
scaffold1354_1	1	10400	10400	0	0	0	0	0	0	0	0	0	0	0	0	0	0	0	0	0	0	0	0	0	0	0	0	0	0	0	0	0	1	0	0	0	0	0	0	0	0	0	0	0	0	1	0	0	1
scaffold3232_1	358301	361100	2800	0	0	-1	0	0	-1	0	0	0	-1	0	0	0	0	0	0	0	0	-1	0	0	-1	-1	0	-1	0	0	0	0	0	-1	0	0	0	0	0	0	0	0	0	0	0	0	0	0	0
scaffold1849_1	33301	36200	2900	0	0	0	0	0	0	0	-1	0	0	-1	0	0	0	0	0	0	-1	0	0	0	0	0	0	0	0	0	0	0	0	0	0	0	0	0	0	0	0	0	0	0	0	0	0	0	0
scaffold1607_1	1	18700	18700	-1	0	0	-1	0	0	-1	0	-1	0	-1	0	0	0	0	-1	0	0	-1	-1	-1	0	0	-1	0	0	0	-1	0	0	0	0	-1	0	0	0	0	0	0	0	0	0	-1	0	0	-1
scaffold1607_1	89501	116600	27100	0	-1	0	-1	-1	0	0	-1	0	-1	-1	-1	-1	0	-1	0	-1	-1	-1	-1	0	-1	-1	0	-1	-1	-1	-1	0	-1	0	-1	-1	0	0	-1	0	-1	-1	-1	-1	-1	-1	-1	-1	0
scaffold2929_2	1	4700	4700	0	0	0	0	0	0	0	0	0	0	0	0	0	0	-1	0	0	0	0	-1	0	0	0	0	0	0	0	0	0	0	0	0	0	0	-1	0	-1	0	0	0	0	0	0	0	0	0
scaffold303_1	485101	487100	2000	0	0	0	0	0	0	0	0	0	0	0	0	-1	0	0	0	0	0	-1	0	-1	0	0	0	0	0	0	0	0	0	0	0	0	0	0	0	0	0	0	0	0	0	0	0	0	0
scaffold247_1	431501	437700	6200	0	0	0	-1	0	-1	0	0	0	0	0	-1	0	0	0	0	0	-1	0	-1	0	0	-1	-1	0	0	0	0	0	0	-1	0	0	0	-1	-1	0	0	0	0	0	0	0	0	0	-1
scaffold247_1	1711501	1713300	1800	0	0	0	0	0	0	0	0	0	0	0	0	-1	0	0	0	0	0	0	0	0	0	0	0	0	0	0	-1	0	0	0	0	0	0	0	0	0	0	-1	0	0	0	0	0	0	0
scaffold1781_1	98301	118600	20300	0	0	0	-1	-1	0	-1	-1	-1	0	0	0	-1	0	0	0	0	0	-1	-1	0	0	0	0	0	0	0	0	0	0	0	0	0	0	0	0	0	0	0	-1	-1	0	0	0	0	-1
C99351408_1	1	1600	1600	0	0	0	0	0	0	0	1	1	0	0	0	0	0	0	0	0	0	0	0	0	0	0	0	0	0	0	1	1	0	0	0	0	1	1	1	0	0	0	0	0	0	0	0	0	0
scaffold3306_1	1	75200	75200	0	-1	0	-1	-1	-1	-1	0	-1	0	-1	1	-1	-1	-1	0	-1	-1	-1	-1	-1	-1	-1	1	-1	-1	-1	0	-1	-1	-1	0	-1	-1	1	-1	-1	-1	-1	-1	-1	1	-1	-1	-1	-1
scaffold5167_1	1	2000	2000	-1	0	0	-1	-1	0	0	0	0	-1	0	-1	0	0	0	-1	-1	0	0	-1	-1	0	0	0	-1	-1	-1	0	-1	0	0	-1	0	0	-1	-1	0	0	0	-1	0	0	0	-1	0	0
scaffold795_2	498701	502300	3600	0	0	-1	-1	0	0	0	0	0	0	-1	0	0	0	0	0	0	-1	-1	0	0	0	-1	0	0	0	0	0	0	0	0	0	0	0	0	0	-1	0	0	0	0	-1	-1	0	0	-1
scaffold3582_1	1	8700	8700	1	1	0	1	1	0	1	1	0	0	1	1	1	0	1	0	1	1	0	0	1	1	1	0	1	0	1	0	0	0	0	0	0	0	0	0	0	0	0	1	1	0	0	0	0	1
scaffold779_1	1	20000	20000	0	0	0	0	0	0	0	0	0	0	0	0	0	0	0	-1	0	0	0	0	-1	0	0	-1	0	0	0	0	0	-1	-1	0	0	0	0	0	0	0	0	0	0	0	0	0	0	-1
scaffold779_1	214801	222100	7300	0	0	-1	0	0	0	0	0	0	0	-1	0	0	-1	-1	0	0	0	0	0	-1	0	0	-1	-1	0	0	0	0	0	0	0	0	0	0	0	-1	0	0	0	-1	-1	0	0	0	-1
scaffold3626_1	309001	313300	4300	0	0	0	0	-1	-1	0	-1	-1	-1	-1	0	0	0	0	0	0	0	0	-1	0	0	-1	0	-1	0	0	0	0	0	0	0	-1	-1	0	0	0	0	0	0	-1	-1	0	0	0	0
scaffold6560_1	1	2100	2100	1	0	0	1	1	0	0	0	0	1	1	0	0	0	0	1	1	1	0	1	1	1	0	0	0	0	1	0	1	0	1	1	1	1	0	0	0	0	0	0	0	0	1	1	0	0
scaffold7327_1	1	11800	11800	1	1	1	-1	-1	1	1	1	1	1	1	1	0	0	1	1	0	1	1	1	1	1	1	0	-1	0	1	1	0	1	1	-1	0	1	1	1	1	1	1	1	-1	0	0	1	1	-1
scaffold5111_1	1901	8400	6500	1	0	0	0	0	0	0	-1	0	1	1	0	0	0	0	0	1	1	0	0	1	1	0	0	0	0	0	0	0	0	1	0	0	0	0	1	0	0	0	0	0	0	1	0	0	0
scaffold11036_1	1	5400	5400	0	0	0	0	1	0	0	0	0	0	0	0	0	0	0	0	0	0	0	1	0	0	0	0	0	0	0	0	0	0	0	0	0	0	0	0	0	0	0	1	0	1	0	0	0	0
scaffold1130_1	419601	422900	3300	0	0	0	0	-1	0	0	0	0	0	0	0	-1	0	0	0	0	0	0	0	0	0	0	0	0	0	0	0	0	-1	0	0	0	0	0	-1	0	0	0	0	0	0	0	0	0	0
scaffold1130_1	1059901	1065000	5100	0	0	0	-1	0	-1	0	0	0	0	0	0	0	0	0	0	0	0	-1	0	-1	0	0	0	0	0	0	0	0	0	0	0	0	0	-1	0	0	0	0	0	0	0	0	0	0	0
scaffold31_1	1603101	1606300	3200	0	0	0	1	1	0	0	0	0	0	0	0	0	0	0	0	0	0	0	0	0	0	0	0	0	0	0	0	0	0	0	0	0	0	0	0	0	0	0	0	0	0	1	0	0	0
scaffold2078_1	120501	123300	2800	-1	0	0	-1	0	0	0	0	0	0	0	0	0	0	0	0	0	0	-1	0	0	0	0	0	0	0	-1	0	0	0	0	0	0	0	0	0	0	0	0	0	0	0	0	0	0	0
scaffold3970_1	309601	312800	3200	0	0	0	0	0	0	0	0	0	0	0	0	0	0	0	0	0	0	0	-1	-1	0	0	0	0	0	0	0	0	0	0	-1	0	0	0	0	0	0	0	0	0	0	0	0	0	-1
scaffold2286_1	275901	284600	8700	0	0	0	-1	-1	0	0	0	0	0	0	0	0	0	0	0	0	0	0	0	0	0	0	0	0	0	0	0	0	0	-1	0	0	0	0	0	-1	0	0	0	-1	0	0	0	0	0
scaffold2926_1	1	15800	15800	1	0	1	0	0	0	0	1	0	1	0	0	0	0	0	1	0	0	0	0	0	0	0	1	1	0	1	0	1	0	1	0	1	0	0	1	0	0	0	1	1	0	0	0	0	0
scaffold8962_1	1	2100	2100	0	0	0	0	0	0	0	0	0	-1	0	0	0	0	0	0	0	0	0	0	0	-1	0	0	0	-1	0	0	0	0	0	0	0	0	0	0	0	0	0	0	0	0	0	0	0	0
scaffold2024_1	171101	225100	54000	1	-1	0	-1	-1	-1	-1	0	0	0	-1	1	-1	-1	-1	0	-1	-1	-1	-1	-1	-1	-1	1	-1	-1	-1	0	-1	-1	-1	0	-1	-1	1	-1	-1	-1	-1	-1	-1	1	-1	-1	-1	-1
scaffold3993_1	1	8700	8700	0	0	0	-1	0	0	0	0	0	0	0	0	-1	0	-1	0	-1	0	0	0	0	0	0	0	-1	0	0	0	-1	0	0	0	0	0	0	0	0	0	0	0	-1	0	0	0	0	-1
scaffold648_1	958301	962600	4300	0	0	0	0	0	0	0	0	0	0	0	0	-1	0	-1	0	0	0	0	0	-1	0	0	0	0	0	0	0	0	0	0	0	0	0	0	0	0	0	0	0	0	0	0	0	0	0
scaffold438_1	192501	195100	2600	0	-1	0	0	0	0	0	0	0	0	0	0	0	0	0	0	-1	0	0	0	0	0	-1	0	0	0	-1	0	0	0	0	0	0	-1	0	0	0	-1	0	0	0	0	0	0	0	0
scaffold438_1	268101	275400	7300	-1	-1	-1	-1	-1	-1	-1	-1	-1	-1	-1	-1	0	-1	0	-1	-1	-1	-1	-1	-1	-1	-1	-1	-1	-1	-1	-1	-1	-1	-1	-1	-1	-1	-1	-1	-1	-1	-1	-1	-1	-1	-1	-1	-1	-1
scaffold438_1	407601	410600	3000	0	0	-1	0	-1	0	0	0	0	0	0	0	0	0	0	0	-1	0	0	0	0	-1	-1	0	0	0	0	0	0	0	0	0	0	0	0	0	0	0	0	0	0	0	0	0	0	0
scaffold273_1	103101	186100	83000	0	0	0	0	0	0	0	1	0	0	0	0	0	0	0	0	0	0	0	0	1	0	0	0	0	0	0	0	0	0	0	0	0	0	0	0	0	0	0	1	0	0	0	0	0	0
scaffold3678_1	1	3400	3400	0	0	-1	0	0	0	-1	0	0	0	-1	0	0	0	0	0	0	0	0	0	0	0	0	0	-1	0	0	0	-1	0	0	-1	0	-1	0	-1	0	0	0	-1	0	0	0	-1	0	-1
scaffold1747_1	345301	347400	2100	-1	0	0	-1	0	0	0	0	0	0	-1	0	0	0	0	0	0	-1	0	0	0	0	0	0	0	0	0	0	-1	0	0	0	-1	0	0	0	0	0	0	0	0	0	0	0	-1	0
scaffold2300_1	40401	42800	2400	0	0	0	0	0	0	0	0	0	0	0	0	-1	0	0	0	0	0	-1	0	0	0	0	0	0	0	0	0	0	0	0	0	-1	0	0	0	0	0	0	0	0	0	0	0	0	0
scaffold2971_1	36701	52600	15900	-1	0	-1	0	0	0	0	0	0	-1	0	0	0	0	0	0	0	0	0	0	-1	-1	0	-1	0	0	0	0	0	-1	1	0	-1	0	0	0	0	0	0	0	0	-1	0	-1	0	0
scaffold4113_1	1	3000	3000	-1	0	0	0	0	0	0	0	0	0	-1	0	0	0	0	0	0	0	0	0	0	0	0	0	0	0	0	0	0	-1	0	0	0	0	0	0	0	0	0	0	0	0	-1	0	0	0
scaffold4211_1	1	17100	17100	1	1	1	1	1	1	1	1	1	1	1	1	1	1	1	1	1	1	1	1	1	1	1	1	1	1	1	1	1	1	1	1	1	1	1	1	1	1	0	1	1	1	1	1	1	1
scaffold3904_1	2501	4800	2300	0	0	0	0	0	0	0	0	0	0	0	0	0	0	0	0	1	0	0	0	0	0	0	1	0	0	0	0	0	0	0	1	0	0	0	0	1	0	0	0	0	0	0	0	0	0
scaffold3585_1	1	16600	16600	0	0	-1	-1	-1	0	0	-1	-1	0	0	0	0	-1	-1	0	0	0	0	0	-1	0	-1	0	-1	0	0	0	0	0	0	0	0	0	0	0	-1	0	0	0	0	0	0	0	0	0
scaffold565_1	152001	154000	2000	0	0	0	0	0	0	0	0	0	0	0	0	0	0	-1	0	0	0	0	0	0	0	0	0	0	0	-1	0	0	0	0	0	0	0	0	0	0	0	0	0	0	0	0	0	-1	0
scaffold565_1	251901	255000	3100	-1	0	0	0	0	0	0	0	0	-1	0	0	0	0	0	-1	-1	0	0	0	0	-1	0	0	-1	0	0	0	0	0	0	-1	0	0	0	-1	0	-1	-1	0	0	0	0	0	-1	0
scaffold2896_1	8101	36800	28700	1	1	1	1	1	0	1	1	0	1	1	1	0	0	0	1	1	1	0	0	1	1	1	1	1	0	1	1	1	1	1	1	1	1	1	1	1	1	1	1	0	0	1	0	1	1
scaffold1422_1	672101	674600	2500	0	0	0	0	-1	0	0	-1	-1	0	0	0	0	0	0	0	0	0	0	0	0	0	0	0	0	0	0	0	0	0	0	-1	0	0	0	0	-1	0	0	0	0	0	0	0	0	-1
scaffold2229_2	387601	390500	2900	0	0	0	0	-1	0	-1	0	0	0	-1	0	0	0	0	-1	0	0	0	0	0	0	0	0	0	0	0	0	0	0	0	-1	0	0	0	0	0	0	0	0	-1	0	0	0	0	0
scaffold2229_2	677601	681600	4000	-1	0	0	0	0	0	0	-1	-1	-1	0	0	0	0	0	0	-1	0	0	0	-1	-1	0	0	-1	0	0	0	0	0	0	-1	-1	0	-1	0	0	0	0	0	0	0	0	0	-1	0
scaffold2229_2	1186601	1190800	4200	0	0	0	0	0	0	0	0	0	0	0	-1	0	0	0	0	0	-1	0	0	0	0	0	0	0	0	0	0	0	0	0	0	0	0	0	0	0	0	0	0	0	-1	0	0	0	0
C99429082_1	101	1700	1600	1	0	0	0	0	0	0	0	0	0	0	0	0	0	0	0	0	0	0	0	0	1	0	0	0	0	0	0	0	0	0	0	1	0	0	0	0	0	0	0	0	0	0	0	0	0
scaffold613_1	1624501	1632700	8200	-1	-1	0	0	0	-1	0	0	0	-1	0	-1	0	0	0	0	0	0	-1	0	0	-1	0	0	0	0	0	-1	0	0	0	0	0	-1	0	-1	0	0	0	0	0	0	0	-1	-1	0
scaffold613_1	1952301	1958100	5800	-1	0	0	-1	-1	0	0	-1	0	-1	-1	0	0	0	-1	-1	-1	-1	-1	-1	0	0	-1	-1	-1	0	0	-1	-1	-1	0	-1	-1	-1	-1	0	-1	0	-1	0	0	0	0	0	0	-1
scaffold613_1	2082201	2085400	3200	0	0	0	0	0	0	0	0	0	0	0	0	-1	0	0	0	0	0	0	0	0	-1	0	0	0	-1	0	0	0	-1	0	0	0	0	0	0	0	0	0	0	0	0	0	-1	0	0
scaffold613_1	2650101	2653200	3100	-1	0	0	0	0	0	-1	-1	0	-1	-1	0	0	0	0	-1	-1	0	0	-1	0	0	0	-1	-1	0	-1	0	0	-1	-1	-1	0	0	0	-1	0	0	0	-1	0	0	0	-1	0	0
scaffold613_1	2709001	2711900	2900	0	0	0	-1	0	0	0	0	0	0	0	-1	0	0	0	0	0	0	0	0	0	0	0	0	0	0	0	0	0	0	-1	0	0	0	0	0	0	0	0	0	0	0	0	0	0	0
scaffold613_1	2961501	2965000	3500	-1	0	-1	0	0	0	0	0	0	0	-1	-1	0	0	0	0	0	-1	-1	-1	0	0	0	-1	0	0	-1	0	0	0	0	0	0	-1	0	0	0	0	-1	0	0	-1	-1	0	-1	0
scaffold613_1	2971001	2976300	5300	-1	-1	-1	0	0	-1	-1	-1	-1	-1	0	0	-1	-1	0	-1	0	-1	0	0	0	-1	-1	-1	-1	-1	-1	0	-1	0	-1	-1	0	0	-1	-1	-1	-1	0	0	-1	-1	-1	-1	0	0
scaffold613_1	3179501	3183900	4400	-1	-1	-1	0	-1	0	0	0	0	-1	-1	-1	0	0	0	0	0	0	0	0	0	0	0	-1	0	0	0	0	0	-1	-1	-1	0	0	0	0	0	-1	0	0	0	0	0	-1	0	0
scaffold613_1	3250401	3255600	5200	0	-1	0	0	0	0	0	0	0	0	0	-1	0	-1	0	0	-1	0	-1	0	0	-1	-1	-1	-1	0	-1	-1	-1	0	-1	0	0	0	0	-1	-1	-1	0	0	0	0	-1	0	-1	0
scaffold13600_1	1	2000	2000	0	-1	0	0	0	0	0	0	0	-1	0	-1	-1	0	0	0	-1	-1	0	0	0	-1	0	0	0	-1	-1	0	0	0	-1	-1	0	0	0	0	0	-1	0	0	0	0	-1	-1	-1	0
scaffold4692_1	45501	51900	6400	-1	-1	-1	0	-1	-1	-1	-1	0	-1	-1	-1	0	0	-1	-1	-1	-1	0	-1	-1	-1	-1	-1	0	-1	-1	-1	-1	0	0	-1	-1	-1	-1	-1	0	-1	-1	0	0	-1	-1	-1	-1	-1
scaffold1371_1	371201	374400	3200	0	0	-1	0	0	-1	-1	0	0	0	0	0	-1	0	0	0	0	0	0	-1	0	0	0	0	0	0	0	0	0	0	-1	0	-1	0	0	-1	0	0	0	0	0	0	0	-1	0	0
scaffold3822_2	157801	179400	21600	0	1	0	0	0	0	0	0	0	1	0	0	0	0	0	0	0	0	0	0	0	0	0	0	0	-1	0	0	1	0	0	0	0	0	0	0	0	0	0	0	0	0	1	0	0	0
scaffold1173_1	419701	422000	2300	0	0	0	0	0	-1	0	0	0	0	0	0	0	0	0	0	0	0	0	0	-1	0	0	0	-1	0	0	0	0	0	0	0	0	0	0	-1	0	-1	0	0	0	0	-1	-1	-1	0
scaffold5455_1	1	14100	14100	1	0	1	1	1	0	1	1	0	1	1	1	1	1	-1	0	1	1	1	1	0	1	0	1	-1	0	0	0	0	1	1	1	1	1	1	1	0	1	0	0	1	1	1	1	1	-1
scaffold7998_1	1	6900	6900	0	-1	-1	-1	-1	-1	0	-1	0	0	-1	0	0	0	-1	-1	-1	-1	0	0	-1	-1	-1	0	-1	-1	-1	-1	0	-1	0	-1	0	-1	-1	0	-1	-1	-1	0	-1	0	-1	-1	-1	-1
scaffold3405_1	1	3700	3700	0	0	0	0	0	0	0	0	-1	0	0	0	0	0	0	0	0	0	0	-1	0	0	0	0	0	0	-1	0	0	0	0	0	0	0	0	0	0	0	0	0	0	0	0	0	0	0
scaffold1554_1	302201	307300	5100	0	0	0	-1	0	0	0	0	0	0	0	0	0	0	0	0	0	0	0	0	0	0	0	0	0	0	0	0	0	0	0	0	0	0	0	-1	0	0	0	0	-1	0	0	0	0	0
scaffold4425_1	1	1800	1800	0	0	0	0	0	0	0	0	0	0	0	0	0	0	0	0	0	-1	0	0	0	0	0	0	0	0	0	0	0	0	0	0	0	0	0	0	0	0	0	0	0	0	-1	0	0	0
scaffold7749_1	1	1900	1900	0	0	0	0	0	0	0	0	0	0	0	-1	0	0	0	0	0	0	0	0	-1	-1	0	0	0	0	0	0	0	0	0	0	0	0	0	0	0	0	0	0	0	0	0	-1	0	-1
scaffold12564_1	1	2700	2700	0	0	0	-1	0	0	0	0	0	0	0	0	0	0	-1	0	0	0	0	0	-1	0	0	0	0	0	0	0	0	0	0	0	0	0	0	0	0	0	0	0	0	0	0	0	0	-1
scaffold1749_1	650401	652600	2200	0	0	0	0	0	0	0	0	0	0	0	0	0	0	0	0	0	0	0	0	0	0	0	0	0	0	0	-1	0	0	0	0	-1	0	0	-1	0	0	0	0	0	0	0	0	0	0
scaffold5761_1	1	2700	2700	0	0	0	0	0	0	0	0	-1	0	0	0	-1	0	-1	-1	-1	0	0	-1	-1	0	0	0	-1	0	0	-1	-1	0	0	-1	-1	0	0	0	0	0	0	0	0	0	0	0	0	-1
scaffold5396_1	1	7600	7600	0	0	1	1	1	0	0	1	0	0	0	0	1	1	1	0	0	0	0	0	0	0	1	0	1	1	1	0	1	0	0	1	0	1	0	0	0	1	1	1	1	0	0	1	1	1
scaffold1506_1	22101	25200	3100	0	0	0	0	0	0	0	0	1	0	0	0	0	0	0	0	0	1	0	0	0	0	0	0	0	0	0	0	0	0	1	0	0	1	0	0	0	0	0	0	0	0	0	0	0	0
scaffold2828_1	1	2700	2700	0	0	-1	-1	0	0	0	0	0	0	0	-1	-1	0	-1	0	0	0	-1	-1	-1	0	-1	-1	0	0	0	0	-1	0	0	0	0	0	-1	0	-1	0	-1	0	-1	0	-1	-1	0	0
scaffold3226_1	19301	38500	19200	0	0	0	0	0	0	0	0	0	0	0	0	0	0	0	0	0	0	0	0	0	0	0	0	0	1	0	0	0	0	0	0	0	0	0	0	1	0	1	0	0	0	0	0	0	0
scaffold10346_1	1	7800	7800	-1	-1	-1	-1	-1	-1	-1	-1	-1	-1	-1	-1	-1	-1	-1	-1	-1	-1	-1	-1	-1	-1	-1	-1	-1	-1	-1	-1	-1	-1	-1	-1	-1	-1	-1	-1	-1	-1	-1	0	-1	-1	-1	-1	-1	-1
scaffold537_1	3188201	3191000	2800	0	-1	-1	0	0	0	0	-1	0	0	0	0	0	0	0	-1	0	0	0	-1	0	0	-1	0	-1	-1	-1	0	0	0	0	-1	-1	0	0	0	-1	-1	-1	0	0	0	0	-1	-1	0
scaffold13376_1	1	2300	2300	0	0	0	0	0	0	1	0	0	1	0	1	0	0	1	0	0	1	0	0	1	0	1	0	1	0	1	0	0	0	1	0	0	0	0	0	1	0	0	0	0	1	0	1	0	0
scaffold1364_1	42601	45100	2500	0	0	0	0	-1	-1	0	0	0	0	0	0	0	0	0	0	0	0	-1	0	0	0	-1	0	0	0	0	0	0	0	0	0	0	0	0	0	0	0	0	0	0	0	0	0	0	0
scaffold1294_1	1	21900	21900	0	0	0	0	0	0	0	0	0	0	0	0	0	0	0	-1	0	0	0	0	-1	0	0	-1	0	0	0	0	0	-1	-1	0	0	0	0	0	0	0	0	0	0	0	0	0	0	-1
scaffold856_1	444501	448700	4200	1	0	0	0	0	0	0	0	0	1	1	0	0	0	1	0	1	0	0	0	0	0	1	1	0	0	1	1	0	0	0	0	1	1	1	0	1	1	1	1	0	0	0	0	0	1
scaffold856_1	615501	620000	4500	0	0	0	0	0	0	0	0	0	0	0	0	0	0	0	0	0	0	0	-1	0	0	0	0	0	0	0	0	0	0	0	0	0	0	0	-1	0	0	0	0	0	0	0	0	-1	0
scaffold856_1	696001	741000	45000	1	-1	1	0	0	0	0	0	0	1	1	1	0	0	0	1	1	0	0	0	0	1	1	1	1	0	-1	1	1	1	1	0	0	0	0	0	1	0	1	0	0	-1	1	1	0	0
scaffold874_1	99501	105600	6100	-1	0	-1	0	0	0	0	0	0	0	0	-1	-1	-1	-1	0	-1	0	-1	-1	0	0	-1	-1	-1	-1	-1	-1	-1	0	0	-1	-1	0	0	-1	0	-1	-1	0	0	0	-1	-1	0	-1
scaffold874_1	852901	855600	2700	0	0	0	-1	0	-1	0	0	0	0	-1	0	0	-1	0	0	0	0	0	0	0	0	-1	0	-1	0	0	0	0	0	0	-1	0	-1	0	-1	0	-1	0	0	0	0	-1	0	-1	-1
scaffold2054_1	637301	640000	2700	0	0	0	0	0	0	0	0	0	0	0	0	0	0	0	0	0	0	0	0	0	0	0	-1	0	0	0	0	0	0	0	-1	0	-1	0	0	0	0	0	0	0	0	-1	0	0	0
scaffold5707_1	1	8200	8200	1	0	0	1	0	0	0	0	0	0	0	0	1	0	0	0	1	0	0	0	0	0	1	0	0	0	0	0	0	0	0	0	0	0	0	0	0	0	0	0	0	0	0	0	0	0
scaffold341_1	1884601	1892100	7500	-1	0	0	0	0	0	0	-1	-1	0	0	0	0	0	0	0	0	-1	-1	0	0	-1	-1	-1	0	-1	-1	-1	0	0	0	0	-1	-1	0	0	0	0	0	0	0	-1	0	0	-1	-1
scaffold341_1	1960801	1967300	6500	0	0	0	0	0	0	0	0	0	0	0	0	0	0	0	0	0	-1	0	0	0	0	1	0	0	0	0	0	0	0	0	0	0	0	0	0	0	0	0	0	0	0	-1	1	0	-1
scaffold341_1	2019301	2026100	6800	0	0	0	0	0	0	0	-1	0	0	0	0	0	-1	-1	0	0	0	0	0	0	0	0	0	0	0	0	0	0	0	0	0	0	0	0	0	0	0	0	0	0	0	0	0	0	0
scaffold1180_1	105501	119300	13800	0	0	0	-1	0	0	0	0	0	0	0	0	0	0	0	0	0	0	0	0	0	0	0	0	0	0	0	0	0	0	0	0	0	0	0	0	0	1	0	0	0	0	0	0	0	-1
scaffold1180_1	1986601	1988800	2200	-1	0	0	0	0	0	0	0	0	0	-1	0	0	0	0	0	0	0	0	0	0	0	0	0	0	0	0	0	0	0	0	0	0	-1	0	0	0	0	0	0	0	0	0	0	0	0
scaffold1180_1	2828501	2832600	4100	-1	-1	0	0	-1	0	0	0	0	-1	-1	-1	-1	0	-1	-1	-1	-1	-1	0	-1	0	-1	-1	-1	0	-1	-1	-1	0	-1	0	0	-1	-1	0	0	0	-1	-1	0	0	0	0	0	0
scaffold1180_1	3188701	3195300	6600	-1	0	-1	-1	0	0	0	0	0	-1	-1	0	-1	0	-1	-1	-1	-1	-1	-1	-1	-1	0	-1	-1	-1	0	-1	-1	-1	-1	-1	0	-1	0	0	-1	-1	-1	0	-1	0	-1	-1	0	-1
scaffold1102_1	222101	265000	42900	1	0	1	0	0	0	0	0	0	1	1	0	0	0	0	1	1	0	0	0	0	0	0	1	0	1	1	1	0	1	0	0	1	1	1	0	1	1	0	0	0	0	0	1	1	0
scaffold1102_1	265701	357800	92100	0	0	0	0	0	-1	0	0	-1	0	0	0	0	0	0	0	0	0	-1	0	-1	0	0	0	0	0	0	1	0	0	0	0	0	0	-1	-1	0	0	0	-1	0	-1	0	0	0	-1
scaffold4969_1	1	1800	1800	0	0	0	0	0	0	0	0	0	0	0	0	0	0	0	0	0	0	0	0	0	0	-1	0	0	0	0	0	0	0	0	0	0	0	0	0	0	0	0	0	-1	0	0	0	-1	0
scaffold1334_1	522701	527500	4800	-1	-1	-1	0	0	-1	0	-1	-1	0	-1	-1	-1	0	-1	-1	-1	-1	0	-1	-1	-1	0	-1	-1	0	-1	-1	-1	0	0	-1	-1	-1	0	-1	-1	0	-1	-1	0	0	-1	-1	-1	-1
scaffold1334_1	631901	638400	6500	0	0	0	-1	-1	0	0	0	0	0	0	0	0	0	0	0	0	0	0	0	-1	0	0	0	0	0	0	0	0	0	-1	0	0	0	0	0	0	0	0	0	0	0	0	0	0	0
scaffold3363_1	68201	86900	18700	-1	-1	-1	-1	-1	-1	-1	-1	-1	0	-1	-1	-1	-1	-1	-1	-1	-1	-1	-1	-1	-1	0	-1	-1	-1	-1	-1	-1	0	0	-1	-1	0	0	-1	-1	-1	-1	-1	-1	-1	0	-1	-1	-1
scaffold1873_1	82001	83700	1700	0	0	0	0	0	0	0	0	0	0	0	0	0	0	0	0	0	0	0	0	0	0	0	0	0	0	0	-1	0	0	0	0	0	-1	0	0	-1	0	0	0	0	0	0	0	0	0
scaffold4013_1	143501	151600	8100	0	0	0	0	0	-1	0	0	0	0	0	-1	-1	-1	0	0	0	0	0	0	0	0	0	0	0	0	0	0	0	0	0	0	0	0	0	0	0	0	0	0	0	-1	0	0	0	0
scaffold4985_1	1	13600	13600	0	0	0	0	0	-1	0	-1	0	0	0	0	0	0	0	0	0	0	0	0	0	0	0	0	-1	0	0	-1	-1	0	-1	0	0	0	0	0	0	0	0	0	0	0	0	0	0	-1
scaffold1805_1	519601	521800	2200	0	0	0	0	0	0	0	0	0	0	0	0	-1	0	-1	0	0	0	0	0	0	0	0	0	0	0	0	0	0	0	0	0	0	0	0	0	0	0	0	0	0	0	0	0	0	-1
scaffold5663_1	1	3100	3100	0	0	0	0	0	-1	0	0	0	0	0	1	-1	0	-1	0	-1	0	0	-1	-1	0	-1	0	-1	0	0	0	-1	0	0	0	-1	0	0	0	0	0	0	0	0	0	0	0	-1	-1
scaffold2546_1	104601	106600	2000	0	0	0	0	0	0	0	0	0	-1	0	-1	0	0	0	0	-1	0	0	0	0	0	0	0	0	0	0	0	0	0	0	0	0	0	0	0	0	0	0	0	0	0	0	0	0	0
scaffold5623_1	1	4800	4800	1	0	0	1	0	1	0	1	0	0	0	1	0	0	0	1	0	1	0	0	1	1	0	0	1	0	1	0	0	0	1	1	0	1	0	1	0	0	0	0	0	0	0	1	1	1
scaffold351_4	3164501	3169500	5000	0	0	0	0	0	0	0	0	0	0	-1	0	0	-1	0	0	0	0	0	0	0	0	0	0	0	0	0	0	0	0	0	0	0	0	0	0	0	0	0	0	0	0	0	0	0	0
scaffold450_1	285301	289000	3700	0	0	0	0	0	0	0	0	0	0	0	0	0	0	0	0	0	0	0	0	0	0	-1	0	0	0	0	0	0	0	0	0	0	0	0	0	0	0	-1	0	0	0	0	0	0	0
scaffold7087_1	1	1800	1800	1	0	0	0	0	0	0	0	0	0	0	0	0	0	0	0	0	0	0	0	0	0	0	0	1	0	0	0	1	0	0	0	1	0	0	1	0	0	0	1	0	0	0	1	0	0
scaffold1758_1	1	54800	54800	0	1	1	1	1	1	1	1	1	1	1	1	1	1	0	1	1	1	1	1	1	1	1	1	1	1	1	0	1	1	1	1	1	1	1	1	1	1	1	1	0	0	0	1	1	1
scaffold2175_1	810901	814400	3500	0	0	0	0	0	-1	0	0	0	-1	0	0	0	0	-1	-1	0	0	0	0	0	0	0	0	-1	0	-1	0	0	0	0	0	0	0	0	0	-1	-1	0	0	0	0	0	-1	0	-1
scaffold5725_1	1	5700	5700	0	0	0	0	0	0	0	0	0	0	0	0	1	0	0	0	0	0	0	0	0	0	0	0	0	0	0	0	0	0	0	0	0	0	0	1	0	0	0	1	0	0	0	1	0	0
scaffold5046_1	1	11100	11100	1	1	1	1	1	1	1	1	1	1	1	0	1	1	1	1	1	1	1	1	1	1	1	1	1	1	1	1	1	1	1	1	1	1	1	1	1	1	1	1	1	1	1	1	1	1
scaffold10511_1	1	2600	2600	0	-1	-1	0	0	0	0	0	0	0	-1	-1	0	0	0	-1	0	-1	-1	-1	0	-1	0	-1	0	-1	-1	-1	0	-1	-1	0	-1	0	-1	0	0	-1	0	-1	0	-1	-1	0	0	0
scaffold90_1	788001	790300	2300	0	0	0	-1	-1	0	0	-1	0	0	0	0	0	0	0	0	0	0	-1	0	0	0	0	0	0	0	0	0	-1	0	0	0	0	-1	-1	-1	0	0	0	0	0	-1	0	0	0	0
scaffold90_1	862101	870000	7900	0	0	0	0	1	0	0	0	0	0	0	0	0	0	0	0	0	0	0	1	1	0	0	0	0	0	0	1	0	0	0	0	0	0	0	0	0	0	0	0	0	0	0	0	0	0
scaffold3723_1	1	40900	40900	0	0	0	-1	-1	-1	-1	-1	0	0	0	1	-1	-1	0	0	0	0	-1	0	0	0	0	1	0	0	0	0	0	0	0	0	0	0	1	0	0	0	0	-1	0	1	0	0	0	-1
scaffold4618_1	1	6100	6100	1	1	0	0	1	1	1	0	1	1	1	1	0	0	0	1	1	1	0	0	0	1	0	1	0	1	1	1	1	1	0	1	0	1	1	1	0	0	1	0	0	1	1	1	0	0
scaffold4618_1	7501	22700	15200	1	1	1	0	1	1	0	0	1	1	1	0	0	0	0	0	1	1	0	0	0	1	0	1	0	1	1	1	1	1	0	0	0	1	1	1	0	1	1	0	0	1	1	1	0	0
scaffold3726_1	1	10000	10000	0	0	0	0	-1	-1	-1	-1	-1	0	0	0	0	-1	0	0	0	0	0	-1	-1	0	0	0	0	0	0	0	0	0	0	0	0	0	0	0	0	0	0	-1	0	0	0	0	0	0
scaffold2083_1	209601	215100	5500	-1	-1	0	-1	0	-1	-1	0	0	0	0	0	0	0	0	0	-1	-1	0	0	0	-1	0	0	-1	0	0	0	0	0	-1	0	0	0	0	0	-1	0	-1	0	-1	0	-1	0	0	0
scaffold1525_1	1	14100	14100	0	0	0	0	0	-1	1	0	0	0	1	0	0	0	0	0	0	0	0	0	0	0	0	0	-1	0	0	0	-1	0	0	0	0	1	1	0	0	0	0	0	0	0	0	0	0	-1
scaffold2923_1	508701	513000	4300	0	0	-1	0	0	-1	0	0	-1	-1	0	-1	0	-1	0	-1	0	0	-1	0	0	-1	-1	0	0	0	0	-1	0	-1	0	0	0	-1	-1	0	-1	0	0	0	-1	0	-1	0	-1	0
scaffold914_1	900301	903100	2800	-1	0	0	0	0	-1	0	0	0	0	-1	-1	0	0	0	0	0	0	0	-1	-1	0	0	0	-1	0	-1	0	0	0	-1	0	0	0	-1	0	0	0	0	0	0	-1	-1	-1	0	-1
scaffold914_1	1117801	1120200	2400	-1	0	0	0	0	0	0	0	0	0	0	0	0	0	0	0	0	0	0	0	0	-1	0	0	0	0	0	0	-1	0	0	0	0	0	0	0	0	0	0	0	-1	0	0	0	0	0
scaffold541_1	345001	350500	5500	-1	0	0	-1	-1	-1	-1	0	0	0	-1	-1	-1	0	0	0	-1	-1	0	-1	-1	-1	-1	-1	-1	-1	-1	-1	-1	-1	0	-1	0	-1	0	-1	0	-1	-1	0	0	0	-1	-1	-1	0
scaffold541_1	1064001	1066800	2800	0	0	0	0	0	0	0	0	0	0	0	0	0	0	0	-1	0	0	0	0	0	0	0	0	0	0	0	0	0	0	0	0	0	0	0	0	0	0	0	0	0	-1	0	0	0	0
scaffold10360_1	1	3000	3000	0	0	0	0	0	0	0	1	0	1	0	1	1	1	0	0	0	1	1	0	0	0	0	1	1	1	0	1	0	1	1	1	1	0	0	0	0	1	0	1	0	1	0	0	1	0
scaffold3914_1	1	12000	12000	0	0	1	0	0	0	0	0	0	0	0	0	1	0	1	0	0	0	0	1	0	0	0	0	0	1	1	0	1	0	0	0	0	1	0	0	0	0	0	1	0	0	0	0	-1	0
scaffold161_1	25901	29800	3900	0	0	0	0	0	0	0	0	0	0	-1	-1	0	0	0	-1	0	0	-1	0	0	0	0	0	0	0	0	0	0	0	0	0	0	0	0	0	0	0	0	0	0	-1	0	-1	0	0
scaffold785_1	441601	443900	2300	0	0	0	0	0	-1	0	-1	0	0	0	0	0	0	0	0	-1	0	0	-1	-1	0	0	0	0	0	0	0	0	0	0	0	0	0	0	0	0	0	0	0	0	0	0	0	0	0
scaffold785_1	1463901	1465900	2000	0	0	0	0	0	0	0	0	0	0	0	0	0	0	0	0	-1	0	-1	0	0	0	0	0	0	0	-1	0	0	0	0	0	0	0	0	0	0	0	0	0	0	0	0	0	0	0
scaffold785_1	3347101	3349700	2600	-1	0	0	0	0	0	0	0	0	-1	-1	-1	0	0	0	0	0	0	0	0	0	0	0	-1	0	0	0	0	0	-1	0	0	0	0	0	0	0	-1	-1	0	0	0	0	-1	0	0
scaffold785_1	3553501	3558700	5200	0	0	0	-1	0	0	0	0	0	0	0	0	0	-1	0	0	0	0	0	0	0	0	0	0	0	0	0	0	0	0	0	0	0	0	0	0	0	0	0	0	0	-1	0	0	0	0
scaffold785_1	3639101	3641200	2100	0	-1	0	0	0	0	0	0	0	0	0	0	0	0	0	0	0	0	-1	0	0	0	0	0	0	0	0	0	0	-1	0	0	0	0	0	0	0	0	0	0	0	0	0	0	0	0
scaffold785_1	3749801	3751900	2100	0	0	0	0	0	0	0	-1	-1	0	0	0	0	0	0	0	0	0	-1	0	0	0	0	0	0	0	-1	0	0	0	0	0	0	0	0	0	0	0	0	0	0	-1	0	0	0	-1
scaffold785_1	3797401	3801200	3800	0	0	0	0	0	0	0	0	0	1	0	0	0	0	0	0	0	0	0	0	0	0	0	0	0	0	0	0	1	0	1	0	0	0	0	0	0	0	0	1	0	0	0	0	1	0
scaffold1903_1	108301	128400	20100	-1	-1	-1	-1	-1	-1	-1	-1	-1	-1	-1	-1	-1	-1	-1	-1	-1	0	-1	-1	-1	-1	-1	-1	-1	0	-1	-1	0	0	-1	-1	-1	-1	-1	-1	0	-1	0	-1	0	-1	-1	-1	0	-1
scaffold4916_1	1	2900	2900	1	0	0	0	0	0	0	0	0	1	1	0	0	0	0	0	0	0	0	0	1	0	0	0	0	0	0	1	0	0	1	1	1	0	0	0	0	0	0	0	0	0	1	1	0	0
scaffold2434_1	118801	123500	4700	-1	-1	0	0	-1	0	-1	0	-1	-1	0	0	0	-1	0	0	0	0	0	0	0	0	-1	0	-1	0	0	0	0	-1	0	0	-1	0	0	-1	0	0	0	0	0	0	0	0	0	0
scaffold3147_1	1	1900	1900	0	0	0	0	0	0	0	0	0	0	-1	-1	0	0	0	0	0	0	0	0	0	0	-1	-1	0	-1	0	0	0	0	0	0	0	0	0	-1	0	0	-1	0	0	0	0	0	0	0
scaffold1904_1	329701	334400	4700	0	0	0	0	0	0	0	0	0	0	0	0	0	0	0	0	0	0	-1	0	0	-1	0	0	0	0	0	0	0	-1	0	0	0	0	0	0	0	0	0	0	0	0	0	0	0	0
scaffold2717_1	315401	319100	3700	0	0	-1	0	0	-1	0	-1	0	0	0	-1	-1	0	0	0	-1	0	0	0	0	0	0	0	-1	0	0	0	-1	0	-1	0	0	0	0	0	0	0	0	0	0	0	0	0	0	0
scaffold6221_1	1	5900	5900	0	0	0	0	0	0	-1	-1	0	-1	0	0	0	0	-1	0	0	0	0	0	-1	0	-1	-1	0	-1	0	0	0	0	0	0	-1	0	0	-1	0	-1	0	0	0	0	-1	0	0	-1
scaffold3379_1	1	26000	26000	0	0	0	0	0	0	0	0	0	0	0	0	0	0	0	0	0	0	0	0	0	0	0	0	0	0	0	0	0	0	0	0	0	1	0	0	0	1	1	0	0	0	0	0	0	0
scaffold3379_1	133301	136200	2900	0	0	0	0	0	0	-1	0	0	0	0	0	0	0	0	-1	0	-1	0	0	-1	0	0	0	0	0	0	0	0	0	-1	0	0	-1	0	0	0	0	-1	0	0	0	0	-1	0	0
scaffold920_1	296601	299700	3100	0	0	0	0	0	0	0	0	0	0	0	0	0	0	0	0	0	0	-1	0	0	0	0	0	0	0	0	0	0	0	0	0	0	-1	0	0	0	-1	0	0	0	0	0	0	0	0
scaffold920_1	1683301	1699100	15800	0	0	-1	0	0	0	0	0	0	0	0	0	0	0	0	0	0	-1	0	0	0	0	0	0	0	0	0	0	0	0	0	-1	0	0	0	0	0	0	0	0	0	0	0	0	0	0
scaffold2105_2	135401	458100	322700	1	1	1	1	1	1	1	1	0	1	1	1	1	1	1	1	1	1	1	1	1	1	1	1	1	1	1	1	1	1	1	1	1	1	1	1	1	1	1	1	1	1	1	1	1	1
scaffold1434_1	220701	224100	3400	0	0	0	0	0	0	-1	0	0	0	0	0	0	0	0	0	0	0	0	0	0	-1	-1	-1	0	0	0	0	-1	0	-1	0	0	0	0	-1	-1	-1	0	0	0	0	0	-1	0	0
scaffold1507_1	1	1800	1800	0	0	0	0	0	0	0	0	0	0	0	-1	-1	0	-1	0	-1	-1	0	0	0	0	0	-1	0	0	0	0	0	0	-1	-1	-1	-1	-1	0	0	-1	0	0	0	0	0	0	-1	0
scaffold1241_2	2420101	2426400	6300	0	-1	0	0	0	0	0	0	0	0	0	-1	-1	-1	0	0	0	-1	0	0	0	0	0	0	0	0	0	0	0	-1	-1	-1	-1	0	0	0	0	0	-1	0	0	0	0	0	0	0
scaffold11182_1	1	9200	9200	0	-1	-1	-1	-1	-1	0	0	-1	0	-1	0	0	0	0	0	0	0	0	0	0	0	0	0	0	-1	0	0	0	0	-1	-1	0	0	0	-1	0	-1	0	0	0	0	0	0	0	-1
scaffold834_1	296501	298900	2400	0	0	-1	0	0	0	0	0	0	0	0	0	0	0	0	0	0	0	0	0	0	-1	-1	0	0	-1	0	0	0	0	0	0	0	0	0	0	0	0	0	0	0	0	0	0	0	0
scaffold7524_1	1	2000	2000	-1	-1	0	-1	-1	0	0	0	0	0	-1	-1	0	-1	0	0	-1	-1	-1	-1	-1	0	-1	0	-1	0	-1	-1	-1	-1	-1	-1	-1	-1	-1	-1	-1	-1	-1	-1	0	-1	0	-1	-1	-1
scaffold37_1	969501	1664800	695300	0	0	0	0	1	0	0	1	1	0	0	0	0	0	1	0	0	0	0	0	0	0	0	0	0	0	0	0	0	0	0	0	0	0	0	0	0	0	0	1	0	0	0	0	0	1
scaffold350_1	93601	97000	3400	0	0	0	0	0	-1	0	0	0	0	-1	0	0	0	0	-1	0	0	0	0	0	0	0	0	0	0	0	-1	0	0	0	0	-1	-1	0	0	-1	0	0	-1	0	0	0	0	0	0
scaffold2706_1	1701	5900	4200	0	0	0	0	0	0	0	0	0	0	0	0	0	0	0	0	0	0	0	0	0	0	0	1	0	0	0	0	0	0	0	0	1	-1	0	0	0	0	0	0	0	0	0	0	0	0
scaffold13557_1	1	4500	4500	0	-1	0	0	0	0	0	-1	-1	0	0	0	0	0	0	0	0	0	-1	-1	-1	0	0	-1	0	0	0	0	0	-1	0	-1	0	0	0	-1	0	0	-1	-1	0	0	-1	0	0	-1
scaffold363_1	32801	50900	18100	1	1	1	0	0	0	0	0	0	1	1	1	1	0	0	1	1	1	1	0	1	1	1	1	1	1	1	1	1	1	1	1	1	1	1	1	1	1	0	1	0	1	1	1	1	0
scaffold4190_1	3201	6700	3500	0	0	0	0	0	0	0	0	0	0	0	0	0	1	1	0	0	0	0	0	0	0	0	0	0	1	1	0	0	0	0	1	0	0	0	0	0	0	0	0	0	0	0	0	1	1
scaffold4190_1	9301	18900	9600	0	0	1	1	1	0	0	0	0	0	0	0	1	1	1	1	0	0	0	0	0	0	0	0	1	1	1	1	1	0	1	1	0	1	0	1	0	1	1	1	0	0	0	1	1	1
scaffold1072_1	150301	157600	7300	0	0	-1	0	0	0	0	-1	-1	0	0	0	0	0	-1	0	0	0	0	0	0	0	0	0	0	0	0	-1	0	0	0	0	0	0	0	0	0	-1	0	0	0	0	0	0	-1	-1
scaffold2283_1	97501	113000	15500	1	1	1	0	0	0	1	1	1	1	1	1	0	1	1	1	1	1	1	0	1	1	1	1	1	0	0	1	1	1	1	1	1	1	0	1	1	1	1	0	1	0	1	1	1	1
scaffold2860_1	1	4500	4500	0	0	0	0	0	0	0	0	0	0	0	0	0	0	1	1	0	0	0	0	0	0	0	0	0	0	0	0	0	0	0	0	0	0	0	0	0	0	0	0	0	0	0	0	0	0
scaffold464_1	1	6500	6500	0	1	0	0	0	0	0	0	0	0	0	0	0	0	0	0	0	0	0	1	0	0	0	1	0	0	1	0	0	0	0	0	1	0	0	0	0	1	0	0	0	0	0	0	0	0
scaffold3527_1	1	77000	77000	0	0	1	0	0	0	0	0	0	0	0	1	0	0	0	0	0	0	1	1	0	1	0	0	0	0	0	0	1	0	0	0	0	0	0	0	0	0	1	0	0	0	0	0	0	0
scaffold387_1	1307501	1316200	8700	0	0	0	0	0	0	-1	0	0	-1	0	-1	0	0	0	-1	0	0	-1	0	0	-1	0	0	-1	-1	-1	-1	0	0	-1	-1	0	0	0	-1	0	0	0	0	0	0	0	0	-1	0
scaffold2483_1	56101	59400	3300	0	0	0	0	0	0	0	0	0	0	0	0	0	0	0	0	0	0	0	0	0	0	0	0	0	0	-1	-1	0	0	0	0	0	0	0	0	-1	0	0	0	0	0	0	-1	0	0
scaffold1287_1	1298701	1308700	10000	0	0	0	0	0	0	0	0	0	0	0	0	0	0	0	0	0	0	0	0	0	0	0	0	0	0	0	0	1	0	0	0	0	1	0	1	0	0	0	0	0	0	0	0	0	0
scaffold2155_1	1114401	1119800	5400	-1	-1	-1	-1	-1	0	0	-1	0	-1	0	-1	0	0	0	-1	0	0	-1	0	0	-1	-1	0	-1	0	-1	-1	-1	-1	0	0	-1	0	0	-1	-1	-1	-1	-1	-1	0	-1	-1	-1	-1
scaffold2155_1	1162001	1167600	5600	-1	-1	0	-1	-1	0	0	0	0	-1	-1	-1	-1	0	-1	-1	-1	-1	-1	0	0	-1	0	-1	0	-1	0	0	-1	0	0	-1	-1	0	0	-1	0	-1	-1	0	0	-1	-1	0	0	-1
scaffold5468_1	1	10700	10700	1	1	0	1	1	1	1	1	1	0	0	1	1	1	1	1	1	1	1	1	1	0	0	1	1	0	0	1	1	1	0	0	1	1	1	1	1	0	1	1	1	1	1	1	1	1
scaffold158_1	488901	490700	1800	0	0	0	0	0	0	0	0	0	0	0	0	0	0	0	0	0	0	0	0	0	0	0	0	0	0	0	0	0	0	0	0	0	0	0	0	0	-1	-1	0	0	0	-1	0	0	0
scaffold158_1	755001	757600	2600	-1	0	-1	0	0	0	0	-1	0	-1	-1	0	0	0	0	0	0	0	-1	0	0	0	0	0	0	0	0	0	0	0	0	0	0	0	-1	0	-1	-1	-1	-1	0	0	0	0	-1	0
C99398650_1	1	1700	1700	0	0	0	0	0	0	0	0	0	0	0	0	0	0	0	1	1	0	0	0	0	0	0	0	1	0	0	0	0	0	0	0	0	0	0	0	1	0	0	0	0	0	0	0	1	0
scaffold890_1	226601	231500	4900	-1	0	0	0	0	-1	0	0	0	0	0	0	0	-1	-1	0	-1	-1	0	-1	0	0	-1	0	0	0	0	0	0	0	0	0	0	0	0	0	-1	-1	-1	0	0	-1	0	0	0	-1
scaffold890_1	1076001	1077700	1700	0	0	0	0	0	0	0	0	0	0	0	0	0	0	0	0	0	0	0	0	0	0	0	0	0	-1	-1	0	0	0	0	0	0	0	0	0	0	0	0	-1	0	0	0	0	0	0
C99253968_1	1	1500	1500	1	0	0	0	0	0	0	0	0	1	1	1	0	0	1	1	0	1	1	0	0	1	1	0	0	0	1	1	1	0	1	1	1	1	1	1	1	1	1	1	0	0	0	1	1	0
scaffold1169_1	1	1600	1600	0	0	0	-1	-1	0	0	-1	-1	0	-1	0	0	0	-1	-1	0	0	-1	-1	-1	0	0	-1	0	0	0	-1	0	-1	-1	-1	-1	-1	0	-1	0	-1	-1	-1	-1	0	-1	0	0	0
scaffold3548_1	1	6000	6000	0	0	1	0	0	0	1	0	0	1	0	0	0	0	0	0	1	1	0	0	1	1	1	0	0	0	1	0	1	1	0	1	0	0	0	1	0	0	0	0	0	0	1	1	1	0
scaffold3548_1	10201	15500	5300	0	0	0	0	0	0	1	0	1	1	1	0	0	0	0	0	0	1	0	0	0	1	1	0	0	0	1	0	1	1	1	1	0	1	0	0	0	0	1	0	0	1	0	0	0	0
scaffold3548_1	19401	41900	22500	1	1	1	1	1	1	1	-1	1	1	1	1	0	0	1	1	1	1	1	-1	1	1	1	0	0	1	1	1	1	1	1	1	-1	1	0	1	1	0	1	1	0	1	1	0	1	0
scaffold429_1	452301	455200	2900	0	0	0	0	0	0	0	0	0	0	0	0	-1	0	0	0	0	0	0	0	0	0	0	0	0	0	0	0	0	0	0	0	0	0	-1	0	0	-1	0	0	0	0	0	-1	0	0
scaffold502_1	571101	573000	1900	0	-1	0	0	0	0	0	0	0	-1	0	0	0	0	0	0	0	0	0	0	0	-1	0	-1	0	-1	0	0	-1	0	0	0	0	0	0	0	0	0	0	0	0	0	0	0	0	0
scaffold1484_1	242301	244200	1900	0	0	0	0	0	0	0	0	0	0	0	0	0	0	0	-1	0	0	0	-1	0	-1	0	0	0	0	0	0	-1	0	-1	0	0	0	0	0	0	0	0	0	0	0	0	0	0	-1
scaffold915_1	423301	657700	234400	0	0	-1	0	0	0	1	0	0	0	0	0	0	0	0	0	0	0	0	0	0	0	0	0	0	0	0	0	0	0	0	0	0	0	0	0	0	0	0	0	0	-1	0	0	0	0
scaffold1773_1	1	82200	82200	-1	-1	-1	-1	-1	-1	0	-1	-1	0	0	0	-1	-1	-1	-1	-1	-1	0	-1	-1	-1	-1	-1	-1	0	0	-1	-1	-1	-1	0	0	-1	-1	-1	-1	0	-1	-1	-1	-1	-1	0	0	-1
scaffold1238_1	1910501	1940000	29500	-1	1	1	0	0	0	0	0	0	1	1	1	0	0	0	1	1	1	0	0	0	0	-1	1	1	1	1	1	1	1	1	1	1	1	1	1	1	1	1	0	0	0	-1	1	0	0
scaffold3052_1	1	49900	49900	1	1	0	-1	0	0	0	1	-1	1	0	-1	0	0	-1	0	0	1	1	0	0	1	-1	-1	1	1	1	0	-1	0	1	1	1	0	0	-1	1	1	1	0	0	0	-1	1	0	0
scaffold917_1	51801	54600	2800	0	0	0	0	0	0	-1	-1	0	0	-1	0	0	0	0	0	0	-1	0	-1	0	-1	0	-1	0	-1	0	0	0	0	0	0	0	0	0	0	0	-1	0	0	-1	-1	0	0	-1	-1
scaffold1589_1	85101	90700	5600	0	0	0	0	0	0	0	0	0	0	0	0	0	0	0	0	0	-1	0	0	0	-1	0	0	-1	0	0	-1	0	0	0	0	0	0	0	0	0	0	0	0	0	0	0	-1	0	-1
scaffold1589_1	383101	385000	1900	0	0	0	0	0	0	0	0	0	0	0	0	0	0	0	0	0	0	0	0	0	0	0	0	0	0	-1	0	-1	0	0	0	0	0	0	0	0	0	0	0	0	0	0	0	0	0
scaffold2610_1	16101	20400	4300	0	0	0	0	0	-1	-1	0	-1	0	0	0	0	-1	-1	0	0	0	0	0	0	0	0	0	0	0	0	0	0	0	0	0	0	0	0	0	0	0	0	0	0	0	0	0	0	-1
scaffold337_1	1	2600	2600	0	0	-1	-1	-1	0	-1	-1	0	0	-1	-1	-1	-1	-1	-1	-1	-1	-1	-1	0	0	0	0	-1	0	0	0	-1	-1	-1	-1	-1	-1	-1	-1	-1	0	-1	0	0	0	-1	-1	-1	-1
scaffold337_1	48601	56500	7900	0	0	0	0	0	0	0	0	0	0	-1	0	0	0	0	0	0	0	-1	0	0	0	0	0	0	0	0	0	0	0	0	0	0	0	0	-1	0	0	0	0	0	0	-1	0	0	0
scaffold8417_1	1	14200	14200	0	-1	0	-1	-1	-1	-1	-1	0	0	0	0	-1	-1	-1	-1	0	-1	0	-1	-1	0	0	-1	-1	-1	0	-1	-1	-1	0	-1	-1	-1	-1	-1	0	0	-1	-1	-1	-1	-1	-1	0	-1
scaffold1521_1	141501	143600	2100	0	0	0	0	0	0	0	0	-1	0	0	0	0	0	0	0	0	-1	0	0	0	0	0	0	0	0	0	-1	-1	0	0	0	0	-1	0	0	-1	0	0	0	0	0	0	0	0	0
scaffold142_1	1346601	1358600	12000	0	0	-1	0	0	0	0	0	0	0	0	0	0	0	0	0	0	0	0	0	0	-1	0	0	-1	0	0	0	0	0	0	0	0	0	0	0	0	0	-1	0	0	0	0	0	0	0
scaffold142_1	1386401	1389700	3300	0	-1	0	0	0	0	0	0	0	0	0	0	0	-1	0	-1	0	0	0	0	0	0	0	0	0	0	0	-1	0	0	-1	0	-1	0	0	0	0	-1	0	0	0	0	0	0	0	0
scaffold142_1	1394201	1403900	9700	0	0	0	0	0	0	0	0	0	1	0	0	0	0	0	0	0	0	0	0	0	1	0	0	0	0	0	0	0	0	0	0	0	0	0	0	0	0	0	0	0	0	1	0	0	0
scaffold142_1	1835801	1838400	2600	0	0	-1	0	0	0	0	0	-1	-1	0	0	0	0	0	-1	0	0	0	0	0	0	0	-1	0	0	0	0	-1	0	0	0	0	0	0	0	0	0	0	0	0	0	0	0	-1	0
scaffold2600_2	717801	799800	82000	1	0	1	1	1	1	0	1	0	1	1	0	0	0	0	1	1	1	1	1	1	1	1	1	1	1	1	1	1	1	1	0	1	1	1	1	1	1	1	0	0	1	1	0	1	0
scaffold2176_1	95701	104600	8900	0	-1	0	0	0	-1	-1	0	-1	0	0	0	0	0	0	0	0	0	0	0	-1	-1	0	0	0	0	0	0	0	-1	0	-1	-1	0	0	0	0	0	0	-1	-1	0	0	0	-1	0
scaffold2894_1	1	17800	17800	0	-1	0	-1	-1	0	-1	0	0	0	-1	1	-1	-1	-1	0	-1	0	-1	-1	-1	-1	-1	0	-1	-1	-1	0	-1	-1	-1	0	-1	-1	1	0	-1	-1	-1	-1	-1	0	-1	-1	-1	-1
C99510689_1	1	1900	1900	1	0	0	0	0	1	1	1	1	1	1	1	0	0	1	1	1	1	1	0	1	1	1	1	1	1	1	1	1	1	1	1	1	0	1	1	1	1	1	0	0	0	0	1	1	0
scaffold1108_1	400901	405000	4100	0	-1	0	0	0	0	0	0	0	0	0	0	0	0	0	0	0	0	0	0	-1	0	0	-1	0	0	0	0	0	0	0	0	0	0	0	0	0	-1	0	0	0	0	0	0	0	-1
scaffold574_1	1	137800	137800	0	0	0	0	-1	0	0	0	-1	0	0	0	0	0	0	0	0	0	0	0	0	0	1	0	0	0	0	0	-1	0	0	0	0	0	0	0	0	0	0	0	0	-1	0	0	0	0
scaffold5201_1	20301	22500	2200	0	0	0	-1	0	0	0	0	0	0	0	0	0	0	0	0	-1	0	0	0	0	0	0	-1	0	-1	0	0	0	-1	0	0	-1	-1	-1	0	0	0	-1	0	0	0	0	0	-1	0
scaffold1029_1	94101	125500	31400	0	0	0	0	0	0	0	0	0	0	0	0	0	0	0	0	0	0	0	0	0	0	0	0	0	0	0	1	0	0	0	0	0	0	0	0	1	1	1	0	0	0	0	0	0	0
scaffold2150_1	298201	315300	17100	0	0	0	0	0	0	0	0	0	0	0	0	0	0	0	0	0	0	0	0	0	0	0	0	0	1	0	0	0	0	0	0	0	0	0	0	0	0	1	0	0	0	0	0	0	0
scaffold353_1	195101	199800	4700	-1	0	0	-1	0	-1	0	-1	0	0	-1	0	0	-1	0	-1	-1	-1	0	0	0	0	-1	-1	-1	-1	0	-1	-1	-1	-1	0	-1	-1	0	-1	0	-1	0	0	0	-1	-1	0	0	0
scaffold11344_1	1	1600	1600	0	0	-1	0	0	0	0	0	0	-1	0	0	0	0	0	0	0	-1	0	-1	-1	0	-1	0	-1	-1	0	0	0	0	0	0	0	0	0	0	-1	0	0	0	0	0	0	0	0	-1
scaffold349_1	13101	18700	5600	0	0	0	0	0	0	0	0	0	0	0	0	0	0	0	0	0	0	0	0	0	0	0	0	1	1	0	1	0	0	0	0	0	1	0	0	0	1	0	0	0	0	0	0	0	0
scaffold1379_1	22201	32200	10000	-1	-1	0	0	0	0	0	0	0	0	0	0	0	0	0	0	-1	-1	0	0	0	0	-1	-1	0	0	0	-1	0	0	0	0	-1	0	1	0	0	0	-1	0	0	0	-1	-1	0	0
scaffold1379_1	65301	109400	44100	0	0	0	0	0	0	0	-1	0	-1	-1	0	-1	-1	0	-1	-1	0	-1	-1	0	-1	0	-1	-1	-1	-1	0	-1	0	0	-1	0	0	-1	0	0	-1	0	0	-1	0	-1	0	0	-1
scaffold279_1	1188701	1190800	2100	0	0	0	0	0	0	0	0	0	0	0	0	0	0	0	0	0	0	0	0	0	-1	0	0	0	0	0	0	-1	0	0	0	0	0	-1	0	0	0	0	0	0	0	0	-1	0	0
scaffold279_1	2387701	2389700	2000	0	0	0	0	0	0	0	0	0	0	0	0	0	0	0	0	-1	0	0	0	0	-1	0	-1	0	0	0	-1	0	0	0	0	0	0	0	0	0	0	0	0	0	0	0	0	0	0
scaffold2420_1	1	35500	35500	1	0	1	0	0	0	0	0	0	0	0	0	0	0	0	0	0	0	0	1	0	0	1	0	1	1	1	0	0	1	0	1	0	1	0	0	0	1	1	0	0	0	0	0	0	-1
scaffold926_1	266801	270700	3900	-1	0	-1	0	0	0	0	0	-1	0	-1	0	0	0	0	0	0	0	0	-1	0	0	0	0	0	0	0	0	-1	0	0	-1	-1	0	0	0	0	0	-1	0	-1	0	0	0	0	0
scaffold262_1	163101	183600	20500	1	0	1	0	0	0	0	0	0	1	0	1	0	0	0	1	1	0	0	0	0	1	1	1	1	1	1	1	0	1	1	1	1	1	0	1	1	0	0	0	0	0	0	1	1	0
scaffold2740_1	1194901	1198100	3200	0	-1	0	0	0	0	0	0	-1	0	0	0	0	-1	0	0	0	-1	0	0	0	0	0	-1	0	0	0	0	0	0	0	0	-1	0	-1	0	0	0	0	0	0	0	0	0	-1	0
scaffold1246_1	1	3300	3300	1	0	1	0	1	0	0	1	0	1	0	1	1	1	0	0	0	0	0	1	0	1	1	1	0	0	0	0	0	1	0	0	1	0	1	1	0	1	1	0	1	0	1	1	0	0
scaffold1246_1	4801	8000	3200	1	0	1	0	0	0	0	0	0	1	1	0	0	1	0	0	0	0	0	1	0	1	0	0	0	0	0	0	0	1	0	1	1	1	1	1	0	1	0	0	1	0	1	1	0	0
scaffold1246_1	13401	20700	7300	0	0	0	0	1	0	0	0	0	0	1	0	1	1	0	0	0	0	1	0	0	1	0	1	0	0	0	0	0	1	0	0	1	1	0	0	0	1	1	0	0	0	0	0	1	0
scaffold2798_1	347301	358300	11000	-1	0	-1	0	0	0	0	-1	0	0	0	0	-1	0	0	-1	0	0	0	0	0	0	0	0	0	-1	-1	-1	-1	0	-1	0	0	-1	-1	-1	0	-1	0	0	0	0	-1	-1	-1	-1
scaffold4319_1	5801	11800	6000	0	0	1	0	0	0	0	0	0	0	0	0	0	0	0	0	0	0	0	1	0	0	0	1	0	0	0	0	0	0	0	0	0	0	0	0	0	0	0	0	0	0	0	0	0	0
scaffold4319_1	14801	27900	13100	1	1	1	1	0	1	0	0	0	1	0	0	0	0	0	0	0	1	0	1	0	0	0	1	0	0	0	0	0	0	0	1	0	0	0	1	0	0	0	0	0	0	0	1	1	0
scaffold727_1	396701	398500	1800	0	-1	0	0	0	0	0	0	0	0	0	0	0	0	0	-1	-1	0	0	0	0	0	0	0	0	0	0	0	0	0	0	0	0	0	0	0	0	0	0	0	0	0	0	0	0	0
scaffold727_1	1227401	1229700	2300	0	0	0	0	0	0	-1	0	0	0	0	-1	0	0	0	0	0	0	0	0	0	0	0	0	0	0	0	0	0	0	0	0	0	0	0	0	0	0	0	0	0	0	0	-1	-1	0
scaffold3778_1	4301	19000	14700	0	0	0	0	0	1	0	1	0	1	0	1	0	0	0	0	0	0	0	0	0	0	0	0	0	0	0	1	0	0	0	0	0	0	0	0	0	0	0	1	0	0	0	1	0	0
scaffold8007_1	1	1600	1600	0	-1	0	0	0	0	0	0	0	0	0	0	0	0	-1	0	0	0	0	-1	0	-1	0	0	-1	-1	-1	0	0	0	0	0	0	0	0	0	0	0	0	0	-1	0	0	0	0	-1
scaffold2000_1	64101	67400	3300	0	0	0	0	0	0	0	0	0	0	-1	-1	0	0	0	0	0	0	0	0	0	-1	0	0	0	0	0	0	0	0	-1	0	0	0	0	0	0	0	0	0	0	0	0	0	0	0
scaffold5779_1	7701	19100	11400	0	0	0	1	0	1	0	1	0	0	0	0	0	0	0	0	0	0	1	1	1	0	0	0	0	0	0	1	0	1	0	0	0	1	1	1	0	0	1	0	0	0	0	0	0	0
scaffold4479_1	1	1600	1600	0	-1	-1	0	-1	-1	0	-1	0	-1	-1	0	0	0	0	-1	-1	-1	0	-1	-1	-1	0	-1	0	0	0	-1	-1	0	0	-1	-1	-1	-1	0	-1	0	-1	0	-1	-1	-1	-1	-1	-1
scaffold556_1	222601	225300	2700	0	0	-1	0	0	0	0	0	0	0	0	0	0	0	0	0	0	0	0	0	0	-1	-1	0	0	0	0	0	-1	0	-1	0	0	0	-1	0	0	0	0	0	0	0	-1	0	-1	0
scaffold9402_1	1	1700	1700	1	1	0	0	0	0	0	0	0	0	1	1	0	0	0	0	0	1	1	0	0	0	1	0	0	0	0	0	1	0	1	0	0	1	0	0	0	0	0	0	1	0	0	0	1	0
scaffold9402_1	4301	7200	2900	1	1	0	1	1	0	1	0	0	1	1	1	0	1	0	0	0	1	1	0	0	1	1	1	1	1	1	1	0	1	1	0	0	1	1	0	1	0	1	0	1	1	1	1	0	0
scaffold4107_1	1	19100	19100	0	0	0	0	0	0	0	0	-1	0	0	0	0	0	0	0	0	0	0	0	0	0	0	0	0	0	0	0	-1	0	0	0	0	0	0	0	0	0	0	0	0	-1	0	0	0	0
scaffold3855_1	1	9000	9000	1	1	1	1	1	1	1	1	1	1	1	1	1	1	1	1	1	0	1	1	0	1	1	1	0	1	1	1	1	1	0	1	1	0	1	0	0	1	1	1	1	0	1	0	1	1
scaffold4970_1	1	3700	3700	0	0	0	1	1	0	0	0	0	0	0	0	0	0	0	0	1	0	0	0	0	0	1	0	0	0	0	0	0	0	0	0	0	0	0	0	0	0	0	0	0	0	0	0	0	0
scaffold6714_1	1	2700	2700	1	0	0	1	0	1	0	0	1	0	0	0	0	0	0	0	0	0	1	0	1	0	0	0	0	0	0	1	1	1	0	0	0	1	1	1	0	0	1	0	0	1	0	0	0	0
scaffold1677_1	1	1700	1700	1	0	0	1	0	1	0	0	1	0	1	1	0	0	0	0	1	1	1	1	1	0	1	0	0	1	1	1	1	1	1	0	1	1	1	1	1	0	1	0	0	0	1	0	0	0
scaffold1677_1	2601	26100	23500	1	1	1	1	0	0	0	0	0	1	1	1	0	0	0	1	1	0	0	0	0	1	1	1	1	1	1	1	1	1	1	1	1	1	1	1	1	1	1	0	0	0	1	1	1	0
scaffold2014_1	471101	498600	27500	1	1	1	0	0	0	0	0	0	0	0	0	0	0	0	0	0	0	0	0	0	0	0	0	0	1	0	1	0	1	1	0	0	0	0	1	0	1	1	0	0	0	0	0	0	0
scaffold11371_1	1	1700	1700	0	0	0	-1	-1	0	-1	0	0	-1	0	-1	0	0	0	0	0	0	0	0	0	0	0	0	-1	0	-1	0	-1	0	0	-1	0	0	-1	0	0	0	0	0	-1	-1	0	-1	0	0
scaffold188_2	2421901	2429400	7500	0	0	0	0	0	0	-1	0	0	0	0	0	-1	0	0	0	0	0	0	0	-1	0	0	0	0	0	-1	0	0	0	0	0	0	0	0	0	0	0	0	0	0	-1	0	0	0	-1
scaffold188_2	3409901	3420100	10200	1	0	0	0	0	0	0	0	0	0	0	0	0	0	0	0	1	1	0	0	0	0	0	0	0	0	0	1	0	1	0	0	0	1	0	0	1	0	0	0	0	0	0	0	0	0
scaffold188_2	3423901	3429400	5500	1	0	1	1	1	0	1	1	1	1	1	1	1	0	1	1	1	1	0	0	0	1	1	1	0	1	1	1	1	0	1	1	1	1	0	1	1	1	1	0	1	1	1	1	1	1
scaffold211_1	1636101	1643300	7200	0	-1	0	0	0	0	0	0	0	0	0	0	0	0	0	-1	0	0	0	0	0	-1	0	0	0	-1	-1	0	0	0	0	0	0	0	0	0	0	0	0	-1	0	0	0	0	0	0
scaffold3414_1	2601	5600	3000	0	1	1	0	0	0	0	0	0	1	1	1	0	0	0	1	1	1	0	0	0	1	1	1	1	0	0	1	1	1	1	1	1	1	1	1	0	1	1	0	0	0	1	1	1	0
scaffold4156_1	1	4500	4500	0	0	-1	0	0	0	0	-1	0	0	0	-1	0	0	0	0	0	0	0	0	0	0	0	0	0	0	0	0	0	0	0	0	0	0	-1	0	0	0	0	0	-1	0	0	-1	0	0
scaffold3950_1	123501	125300	1800	0	0	0	0	-1	0	-1	0	0	0	0	0	-1	0	0	0	0	0	0	0	0	0	0	0	0	0	0	0	0	0	0	0	0	0	0	0	0	0	0	0	0	0	0	0	0	0
scaffold3289_1	1	4600	4600	0	-1	0	-1	-1	-1	-1	0	0	0	0	0	-1	-1	-1	0	-1	-1	-1	0	-1	-1	-1	0	-1	-1	-1	0	-1	-1	-1	0	-1	-1	0	-1	-1	-1	-1	-1	0	0	-1	-1	-1	-1
scaffold1455_1	247801	258300	10500	0	0	0	0	0	0	0	0	0	0	1	0	0	0	0	0	0	0	0	0	1	0	0	0	0	0	0	0	0	0	1	0	0	0	0	0	0	0	0	0	0	0	1	0	0	0
scaffold1455_1	326601	334300	7700	0	-1	0	0	0	-1	0	0	0	0	-1	-1	0	0	0	0	-1	0	0	0	-1	0	0	0	-1	0	0	0	0	0	0	0	-1	0	-1	0	0	0	0	0	0	0	0	0	-1	0
scaffold9537_1	1	1800	1800	-1	0	-1	0	-1	0	0	0	0	-1	0	-1	0	0	0	-1	0	-1	0	-1	0	-1	-1	-1	0	-1	-1	0	0	0	-1	-1	0	-1	0	0	-1	0	0	0	0	0	-1	0	0	0
scaffold449_2	1375101	1377100	2000	0	0	0	0	0	0	0	0	0	0	0	0	0	0	0	0	0	0	0	0	0	0	-1	-1	0	0	0	0	-1	-1	0	0	0	0	0	0	0	0	-1	0	0	0	0	-1	0	-1
C99578595_1	1	2000	2000	1	0	0	0	0	1	1	1	1	1	1	1	1	0	1	1	1	1	1	0	1	1	1	1	1	1	1	1	1	1	1	1	1	1	1	1	1	1	1	1	0	1	0	1	1	0
scaffold4279_1	1	41000	41000	0	1	1	0	0	1	1	0	1	1	0	1	1	1	0	1	1	1	0	0	1	1	1	0	1	0	1	1	1	1	1	1	1	1	1	1	1	1	1	0	1	0	0	0	1	0
scaffold8245_1	1	13000	13000	0	0	0	0	0	0	-1	0	0	0	0	0	0	0	0	0	0	0	0	-1	0	0	0	0	0	0	0	0	0	0	0	0	0	0	0	0	0	0	0	0	0	0	0	0	0	0
scaffold2741_1	238301	349300	111000	0	0	0	0	0	0	0	0	1	0	0	0	0	0	0	0	0	0	0	0	0	0	0	0	0	0	0	0	0	0	0	0	0	0	0	0	1	1	1	0	0	0	0	0	0	0
scaffold2741_1	520401	532100	11700	-1	-1	0	0	0	0	-1	0	0	-1	-1	0	0	-1	0	0	0	0	0	0	-1	0	0	0	0	0	0	0	0	0	0	0	0	-1	0	0	0	0	0	0	0	0	-1	0	0	-1
scaffold2741_1	859001	897100	38100	1	1	0	1	0	0	1	0	0	1	1	0	0	0	0	1	1	0	0	0	0	1	1	1	0	1	1	1	1	0	1	1	1	1	1	1	0	0	0	0	0	0	1	1	1	0
scaffold4336_1	11501	18300	6800	0	-1	0	0	0	0	0	0	0	0	0	0	0	0	0	0	0	0	0	0	0	-1	0	-1	0	0	0	0	0	0	0	0	0	0	0	0	0	0	0	0	0	-1	0	0	0	-1
scaffold10589_1	1	1600	1600	-1	0	0	0	-1	0	-1	0	0	-1	-1	0	-1	0	0	-1	0	-1	0	0	0	0	0	0	0	0	0	0	0	-1	0	0	-1	0	0	0	-1	0	0	-1	0	0	0	-1	0	-1
scaffold849_1	344201	372900	28700	0	0	1	0	0	0	0	0	0	0	0	0	0	0	0	0	0	0	0	0	0	0	1	0	0	1	1	0	1	1	0	0	0	0	0	0	0	0	1	0	0	0	0	0	0	0
scaffold280_1	17001	20700	3700	-1	0	0	0	0	0	0	-1	-1	0	0	0	0	-1	0	0	0	0	0	0	0	0	0	-1	0	0	0	0	-1	0	0	-1	0	0	0	0	0	-1	0	0	-1	0	-1	0	0	0
scaffold7439_1	1	2300	2300	0	0	-1	0	0	-1	0	0	-1	0	-1	-1	0	0	-1	-1	0	0	-1	0	-1	0	0	-1	0	-1	-1	-1	0	0	0	0	0	0	0	-1	-1	-1	0	0	-1	0	-1	0	0	0
scaffold1693_1	4801	8700	3900	0	0	0	0	0	0	0	0	0	0	0	0	0	0	0	0	0	0	0	1	0	0	0	0	1	0	0	0	0	0	0	0	1	0	0	0	0	0	0	0	1	0	0	0	0	0
scaffold2976_1	1	3900	3900	0	0	0	0	0	1	0	0	0	0	0	0	0	0	0	0	0	0	0	0	0	1	0	0	0	0	0	0	0	1	0	0	0	0	0	0	0	0	0	0	0	1	0	0	0	0
scaffold2976_1	26601	33400	6800	0	0	0	0	0	0	0	0	0	0	0	0	0	0	0	0	0	0	0	0	0	0	0	0	0	1	0	0	1	0	0	0	0	0	0	0	0	0	0	0	0	0	0	0	1	0
scaffold63_1	22701	25700	3000	0	0	0	0	-1	0	-1	0	0	0	0	0	0	0	0	0	0	0	0	0	0	-1	0	0	0	0	0	0	0	0	0	0	0	0	0	0	-1	0	-1	0	0	0	0	0	0	0
scaffold63_1	35901	38000	2100	0	0	0	0	0	0	0	-1	0	0	0	0	0	0	0	0	0	-1	0	0	0	0	0	0	-1	0	0	0	0	0	0	0	0	-1	0	0	0	0	0	0	-1	0	0	0	0	0
scaffold63_1	1349101	1367700	18600	0	0	0	0	0	0	0	0	0	0	0	-1	0	0	0	0	0	0	0	0	0	-1	0	0	0	0	0	0	0	0	0	0	0	0	0	-1	0	0	0	-1	0	0	0	0	0	0
scaffold63_1	2297601	2302300	4700	-1	0	0	-1	-1	-1	0	-1	0	0	-1	0	-1	0	0	0	-1	0	0	0	0	0	0	-1	-1	0	0	0	0	0	0	-1	-1	0	0	0	0	0	-1	0	0	0	-1	0	-1	0
scaffold11153_1	1	2000	2000	0	-1	0	0	0	0	0	0	0	0	0	0	0	0	0	0	-1	0	0	0	-1	0	0	-1	0	0	-1	-1	0	0	0	-1	0	-1	-1	-1	0	0	-1	0	0	-1	0	0	0	0
scaffold3625_1	1	5200	5200	0	0	0	-1	-1	0	0	0	-1	0	0	-1	-1	0	-1	-1	0	0	-1	-1	-1	0	-1	0	0	0	0	-1	0	0	-1	0	0	-1	-1	0	-1	0	-1	-1	-1	0	0	0	-1	-1
scaffold4868_1	1	1900	1900	0	0	0	0	0	0	0	0	0	0	0	0	0	0	0	0	0	0	0	0	-1	0	0	-1	0	0	0	0	0	0	0	0	0	0	0	0	0	0	0	0	0	0	-1	0	-1	0
scaffold6317_1	1	5600	5600	1	1	1	1	1	1	1	1	1	1	1	1	1	1	1	1	1	1	1	1	1	1	1	1	1	1	1	1	1	1	1	1	1	1	1	1	1	1	1	1	1	1	1	1	1	1
scaffold8195_1	1	1700	1700	0	0	0	0	0	-1	-1	0	0	0	-1	0	0	-1	0	0	-1	0	0	0	-1	-1	-1	0	0	0	0	0	0	-1	-1	0	-1	-1	0	-1	-1	-1	0	0	0	0	0	0	0	0
scaffold13287_1	1	8600	8600	1	1	1	0	0	1	1	1	1	1	1	1	1	1	1	1	1	1	1	1	1	1	1	1	1	1	1	1	1	1	1	0	1	1	1	1	1	1	1	1	0	1	1	1	1	0
scaffold2221_1	1	4800	4800	1	1	1	1	1	1	1	1	0	1	1	1	0	0	0	1	1	1	0	1	1	1	1	1	1	1	1	1	1	1	1	1	1	1	1	1	1	1	1	1	1	0	1	1	1	1
scaffold2221_1	618701	621400	2700	-1	0	-1	-1	0	-1	0	-1	0	0	-1	-1	0	0	0	0	-1	0	-1	-1	-1	0	0	-1	0	-1	-1	0	0	0	0	0	-1	0	-1	0	0	0	0	0	0	-1	0	0	-1	0
scaffold2221_1	929901	934900	5000	-1	0	-1	-1	-1	0	-1	0	0	0	0	0	-1	0	0	-1	-1	-1	-1	0	0	0	-1	0	-1	0	0	0	-1	-1	0	-1	-1	-1	0	-1	-1	-1	0	-1	0	0	-1	-1	-1	-1
scaffold11399_1	1	1800	1800	1	0	0	0	0	0	0	0	0	0	0	0	0	1	0	0	0	0	0	0	0	0	0	0	0	0	0	0	0	0	0	0	1	0	0	0	0	0	0	0	0	0	0	0	0	0
scaffold3477_1	210001	213400	3400	-1	-1	-1	0	0	0	-1	0	0	0	0	0	-1	-1	-1	0	-1	-1	0	0	0	0	-1	-1	-1	0	0	0	0	-1	0	0	0	-1	0	0	-1	-1	-1	0	0	-1	-1	-1	-1	0
C99627233_1	1	2100	2100	1	0	0	0	0	1	1	1	1	1	1	1	0	0	0	1	0	0	1	0	1	1	1	0	0	0	0	1	1	1	1	0	1	1	1	1	0	0	1	1	0	1	0	1	0	0
scaffold984_1	386801	390400	3600	0	-1	-1	0	-1	0	0	0	0	0	0	0	0	0	0	-1	-1	0	0	-1	0	0	0	-1	0	0	0	-1	-1	0	0	0	0	0	0	0	-1	-1	0	0	0	0	0	0	0	-1
scaffold299_1	154001	156300	2300	-1	-1	0	-1	-1	0	0	-1	0	0	-1	0	0	0	0	0	-1	-1	0	0	0	0	0	-1	0	0	0	0	0	0	0	0	-1	0	-1	-1	0	0	0	0	0	0	0	0	0	0
scaffold299_1	545001	575300	30300	0	0	0	0	0	0	0	0	0	0	0	0	0	0	0	0	0	1	0	0	0	0	0	0	0	0	0	0	0	1	0	0	0	0	0	0	0	0	0	0	0	0	0	1	0	0
scaffold245_1	1685701	1730200	44500	0	0	1	0	0	0	0	0	0	0	0	0	0	0	0	1	0	0	0	1	0	0	0	1	0	0	0	1	0	1	1	1	1	1	0	0	0	0	1	0	0	0	0	1	0	0
scaffold245_1	1733001	1782000	49000	0	1	1	0	0	0	0	0	1	0	0	0	0	0	0	1	0	0	0	0	1	1	0	1	0	0	0	1	0	1	1	1	1	1	0	0	0	0	0	0	0	0	1	1	0	1
scaffold759_1	255401	265600	10200	0	0	-1	0	0	0	0	0	0	0	0	0	0	0	0	-1	0	0	-1	0	0	-1	0	-1	0	-1	-1	0	0	0	0	0	0	0	0	0	0	0	0	0	0	0	0	0	0	0
scaffold6857_1	1	2500	2500	1	0	0	0	1	0	1	0	1	1	1	0	0	0	0	1	1	1	0	0	0	1	0	1	0	1	1	1	1	1	0	1	1	1	0	1	1	1	1	1	0	0	1	1	0	0
scaffold3009_1	1	35000	35000	1	0	0	1	0	0	0	0	0	0	0	0	0	0	0	0	0	1	0	0	0	0	1	0	0	0	0	0	0	0	0	0	0	0	0	0	0	0	0	0	0	0	0	1	0	0
scaffold649_1	96801	109400	12600	0	1	1	0	0	1	0	0	0	1	0	0	0	0	0	1	0	0	0	0	0	0	1	0	0	0	0	0	0	0	0	0	0	0	0	0	0	0	0	0	0	0	0	0	0	0
scaffold1708_1	898601	1094200	195600	0	0	0	0	0	0	0	0	0	0	0	0	0	0	0	0	0	0	0	0	0	0	0	0	0	0	0	0	0	0	0	0	0	0	0	0	0	0	0	1	0	0	0	0	0	-1
scaffold308_1	40801	51400	10600	0	-1	-1	-1	-1	-1	0	-1	-1	-1	-1	0	-1	0	0	-1	-1	-1	0	-1	-1	0	0	-1	-1	0	0	-1	-1	-1	-1	-1	0	0	0	0	0	0	0	0	0	0	-1	0	0	0
scaffold308_1	2107801	2114200	6400	0	0	0	0	0	0	0	0	0	0	0	0	0	0	0	0	0	0	0	0	-1	0	0	-1	0	0	0	0	0	0	0	0	0	0	0	0	0	0	0	0	0	0	0	0	-1	0
scaffold308_1	2401901	2490500	88600	-1	0	0	-1	0	0	0	0	0	0	0	0	0	0	0	0	-1	0	0	0	1	0	0	0	0	0	0	0	0	0	0	0	0	0	0	0	0	0	0	0	0	0	0	0	0	0
C99507153_1	1	1800	1800	1	0	0	0	0	0	0	0	0	1	1	0	0	0	0	0	0	0	0	0	0	0	0	0	0	1	0	0	1	1	0	0	0	0	0	0	0	0	0	0	0	0	0	0	1	0
scaffold6867_1	2401	6200	3800	1	1	1	0	0	0	0	0	0	0	1	1	0	0	0	1	1	1	1	1	1	0	0	1	1	1	1	1	1	1	0	1	1	1	1	1	1	1	1	0	1	0	1	0	1	0
scaffold5795_1	1	21800	21800	1	1	1	1	1	1	1	1	1	1	1	1	1	1	1	1	1	1	1	1	1	1	1	1	1	1	1	1	1	1	1	1	1	1	1	1	1	1	1	1	1	1	1	1	1	1
scaffold1291_1	192101	195800	3700	0	0	0	0	0	0	0	-1	0	0	0	0	0	0	0	0	0	0	0	0	0	0	0	0	0	0	0	0	0	0	0	0	-1	0	-1	0	0	0	0	0	0	-1	-1	0	0	0
scaffold1291_1	220001	241100	21100	0	0	0	-1	-1	0	0	-1	-1	0	-1	0	0	0	0	0	0	0	0	0	0	0	0	-1	-1	0	0	0	0	0	0	-1	0	0	-1	0	0	-1	0	0	-1	-1	0	0	-1	0
scaffold2395_1	288101	291000	2900	0	0	0	0	0	0	0	0	0	0	0	0	0	0	0	0	0	0	0	0	0	0	-1	0	0	0	0	0	-1	0	0	0	0	0	0	0	0	0	0	-1	0	0	0	0	0	0
scaffold6170_1	1	3300	3300	0	0	0	0	0	0	0	-1	0	0	-1	0	0	-1	0	0	0	0	0	-1	-1	0	0	-1	0	0	0	0	0	0	0	0	-1	0	-1	-1	0	0	0	0	0	0	-1	0	-1	-1
scaffold2889_1	28901	62100	33200	0	1	1	0	0	0	0	0	0	0	1	1	0	0	0	1	1	0	0	0	0	1	1	1	1	0	1	1	1	1	1	1	1	1	0	1	1	1	1	0	0	0	1	0	0	0
scaffold2889_1	62101	75900	13800	-1	1	1	0	0	0	0	0	0	-1	1	1	0	0	0	1	1	0	0	1	0	1	1	1	-1	0	1	1	1	1	1	1	1	1	0	1	0	1	-1	1	1	0	1	-1	0	0
scaffold3136_1	1	12900	12900	-1	-1	-1	-1	-1	0	0	-1	0	0	-1	-1	0	-1	0	0	-1	0	-1	-1	0	0	-1	0	-1	0	0	0	-1	0	0	-1	-1	-1	-1	-1	0	-1	0	-1	-1	-1	-1	0	-1	-1
C99681407_1	1	2300	2300	1	0	0	0	0	1	1	1	1	1	1	1	1	0	1	1	1	1	1	0	1	1	1	1	1	1	1	1	1	1	1	1	1	1	1	1	1	1	1	1	0	1	0	1	1	0
scaffold4528_1	1	5000	5000	0	0	-1	0	0	0	0	0	0	0	0	0	0	0	0	0	0	-1	0	0	0	0	0	-1	0	0	0	0	0	0	0	0	0	0	0	0	0	0	0	0	0	0	0	0	0	0
scaffold3666_1	1	16900	16900	1	1	1	1	1	1	1	1	1	1	1	1	1	0	1	1	1	1	1	1	1	1	1	1	1	1	1	1	1	1	1	1	1	1	1	1	1	1	1	1	1	1	1	1	1	1
scaffold3666_1	18801	20500	1700	0	0	0	1	1	0	0	0	1	0	0	1	0	0	1	1	0	0	0	0	1	1	0	0	1	0	0	1	1	0	0	0	0	0	0	1	1	0	0	0	0	0	0	0	1	1
scaffold1516_1	37101	45300	8200	0	0	0	1	0	0	1	0	0	1	0	1	0	0	0	1	0	0	0	0	0	0	1	1	1	0	0	0	1	0	0	0	1	0	1	0	0	0	0	0	0	1	0	0	1	0
scaffold1093_1	1560401	1567500	7100	0	0	0	0	0	-1	0	0	0	0	0	0	0	0	0	0	0	0	0	0	0	-1	0	0	0	-1	-1	0	0	0	0	0	0	-1	0	-1	0	0	-1	0	0	-1	0	0	0	0
scaffold1228_1	39701	739600	699900	0	0	0	0	1	-1	0	1	0	0	0	0	0	0	0	0	0	0	0	0	0	0	0	0	0	0	0	0	0	0	0	0	0	-1	0	-1	0	0	0	0	0	0	0	0	0	0
scaffold1228_1	874201	884700	10500	0	0	0	0	0	0	0	-1	0	0	0	0	0	-1	0	0	0	0	-1	0	-1	0	0	0	0	0	0	0	0	0	0	0	0	0	0	0	0	0	0	0	0	0	0	0	0	0
scaffold493_1	391001	394200	3200	1	1	1	0	0	0	0	0	0	0	1	0	0	0	0	0	0	0	0	0	0	0	0	0	0	0	0	0	0	0	0	0	0	0	0	0	0	0	0	0	0	0	0	0	0	0
scaffold7907_1	1	18200	18200	0	0	0	0	0	0	0	0	0	0	0	0	0	0	0	0	0	0	-1	0	0	-1	0	0	0	0	0	0	0	0	0	0	0	0	0	0	0	-1	0	0	0	0	0	0	0	0
scaffold1992_1	284301	287000	2700	0	0	0	0	0	0	0	0	0	0	0	0	0	0	0	0	0	0	0	0	0	0	0	0	0	-1	0	0	0	0	-1	0	0	0	0	0	0	0	0	0	0	0	0	0	0	0
scaffold5954_1	4901	7100	2200	0	0	0	0	0	0	0	0	0	0	0	0	1	0	0	0	0	0	0	0	0	0	1	1	0	0	0	0	0	0	0	1	0	0	0	1	0	0	0	0	0	0	0	0	0	0
scaffold1401_1	1	122600	122600	0	0	0	0	0	0	0	0	-1	0	0	0	0	0	0	0	0	0	0	0	0	0	0	0	0	0	0	0	-1	0	0	0	0	0	0	0	0	0	0	0	0	-1	0	0	0	0
scaffold2927_1	132301	160900	28600	0	0	0	0	-1	0	0	0	0	0	0	0	0	0	-1	0	0	0	0	-1	0	0	0	0	0	0	0	0	0	0	0	0	0	0	0	0	0	0	0	0	0	0	0	0	0	0
scaffold2927_1	273601	312000	38400	0	0	0	0	-1	0	0	0	0	0	-1	0	0	0	0	0	0	0	0	0	0	0	0	-1	0	0	0	0	0	0	0	0	0	0	0	0	0	0	0	0	0	0	0	0	-1	-1
scaffold3500_1	49301	169600	120300	1	1	0	0	0	1	0	0	0	1	1	1	0	0	1	1	1	1	0	1	1	1	1	1	0	1	1	1	1	1	1	1	1	1	1	1	1	1	1	0	0	0	1	1	1	0
scaffold7634_1	1	10800	10800	1	1	1	1	1	1	1	1	1	1	1	1	1	1	1	1	1	1	1	1	1	1	1	1	1	1	1	1	1	1	1	1	1	1	1	1	1	1	1	1	1	1	1	1	1	1
scaffold175_1	1	2500	2500	0	0	-1	0	0	0	0	0	0	0	-1	0	0	0	0	0	0	-1	0	-1	0	-1	0	-1	0	0	-1	0	0	0	0	0	0	-1	0	0	0	0	0	0	0	0	0	0	-1	0
scaffold3318_1	1	356500	356500	0	0	0	0	1	0	1	1	1	0	0	0	0	0	-1	-1	0	0	0	0	0	-1	0	0	0	-1	0	-1	0	0	0	0	-1	0	0	-1	0	0	0	1	0	0	-1	-1	0	-1
scaffold180_1	11301	16500	5200	0	0	0	-1	0	0	-1	0	0	0	0	0	0	0	-1	0	0	0	-1	0	0	0	0	0	0	0	0	0	0	0	0	0	0	0	0	0	0	0	0	0	-1	-1	-1	0	0	0
C99696487_1	1	2300	2300	1	0	0	0	0	1	1	1	1	1	1	1	0	0	1	1	1	1	1	0	1	1	1	1	1	1	1	1	1	1	1	1	1	1	1	1	1	1	1	1	0	1	0	1	1	0
scaffold5748_1	1	8000	8000	0	0	0	0	-1	0	0	0	0	0	-1	1	0	0	-1	0	-1	-1	-1	0	-1	-1	0	0	-1	-1	-1	0	-1	0	-1	0	0	-1	0	-1	-1	-1	0	-1	-1	0	0	-1	-1	0
scaffold1863_1	485601	491000	5400	0	0	0	0	0	0	0	0	0	0	0	0	0	-1	0	0	0	0	0	0	-1	0	0	0	0	0	0	0	0	0	0	0	0	0	-1	0	0	-1	0	0	0	0	-1	0	0	0
scaffold2411_1	1	147800	147800	1	-1	0	-1	-1	-1	-1	0	1	0	-1	1	-1	-1	-1	1	-1	-1	-1	-1	-1	-1	-1	1	-1	-1	-1	1	-1	-1	-1	1	-1	-1	1	-1	-1	-1	-1	-1	-1	1	-1	-1	-1	-1
scaffold3470_1	1	3200	3200	0	0	0	0	0	0	0	0	0	0	-1	-1	0	0	0	0	0	0	-1	0	0	0	0	0	0	0	0	0	0	0	0	0	0	0	0	0	0	0	0	0	0	0	0	0	0	0
scaffold8525_1	1	4100	4100	0	0	0	-1	-1	-1	0	0	1	0	0	0	0	-1	0	0	-1	0	-1	0	0	0	0	0	1	-1	-1	0	0	0	0	0	0	0	-1	0	0	0	0	0	0	0	0	-1	-1	1
scaffold1802_1	459701	463300	3600	-1	0	0	0	0	0	0	-1	0	0	0	0	0	0	0	0	0	0	-1	-1	0	0	0	0	0	0	0	0	0	-1	0	-1	0	0	0	0	0	0	0	0	0	0	0	0	0	0
scaffold1043_1	175001	179100	4100	-1	0	0	0	0	0	0	0	-1	-1	-1	-1	0	0	-1	-1	-1	-1	0	0	0	-1	0	0	0	0	-1	0	0	0	0	0	-1	0	-1	-1	0	-1	0	0	0	0	0	0	-1	0
scaffold1043_1	397701	400000	2300	0	0	0	0	0	0	0	0	0	0	0	0	0	0	0	0	0	0	0	0	0	-1	0	0	0	0	0	-1	-1	0	0	-1	0	0	0	0	0	-1	0	0	0	0	0	-1	0	0
scaffold1043_1	637401	641300	3900	0	-1	-1	-1	-1	0	0	0	0	0	-1	-1	0	0	0	-1	0	0	0	0	0	-1	-1	0	0	0	0	-1	0	-1	0	-1	-1	0	0	0	0	0	0	0	-1	0	0	-1	0	0
scaffold437_1	1177901	1260300	82400	0	0	0	0	0	0	0	0	0	0	0	0	0	0	0	0	0	0	0	0	0	0	0	0	0	0	0	0	0	0	0	0	0	0	0	0	1	1	1	0	0	0	0	0	0	0
scaffold354_1	1206401	1208300	1900	-1	0	0	0	0	0	0	0	0	0	0	0	0	0	0	0	0	0	0	0	-1	0	0	0	0	0	0	0	0	0	0	0	0	0	0	0	0	0	0	0	0	0	0	0	0	-1
scaffold8305_1	1	2500	2500	0	0	0	0	0	0	-1	0	0	0	-1	0	-1	0	0	0	0	0	-1	0	0	0	0	-1	0	0	0	0	0	0	0	0	0	0	-1	0	0	0	0	-1	0	0	0	-1	0	-1
scaffold1266_1	440101	448000	7900	0	0	0	0	0	0	0	0	0	0	0	-1	0	0	0	0	0	0	0	0	-1	0	0	0	0	-1	-1	0	0	0	0	0	0	0	0	0	0	0	0	0	0	0	0	0	-1	0
scaffold5801_1	1	1700	1700	0	0	0	0	0	0	0	0	0	0	-1	0	0	0	0	0	0	0	0	0	0	0	0	0	0	0	-1	0	0	0	-1	0	0	0	0	0	0	0	0	0	0	0	0	0	0	-1
scaffold1089_1	113501	116900	3400	-1	-1	-1	-1	-1	0	-1	0	0	0	0	0	0	0	0	-1	0	-1	0	0	-1	0	-1	0	0	0	0	0	0	0	0	-1	0	-1	0	0	0	0	0	-1	0	-1	0	0	0	-1
scaffold3837_1	4301	20900	16600	0	0	0	0	0	1	0	0	0	0	1	1	0	0	0	1	0	1	0	1	0	0	0	0	0	0	0	1	0	1	1	1	0	0	0	1	0	1	0	0	0	0	1	0	0	0
scaffold9776_1	1	2700	2700	0	-1	-1	-1	-1	-1	-1	0	0	-1	-1	0	0	0	0	0	0	-1	-1	-1	-1	0	0	0	-1	-1	0	0	0	-1	0	0	0	0	0	0	0	0	0	-1	-1	-1	0	0	0	0
scaffold825_1	21301	23700	2400	-1	0	-1	0	0	0	0	0	-1	0	0	0	0	0	-1	0	0	0	0	0	-1	0	0	0	0	0	0	-1	0	0	0	0	0	0	-1	0	0	0	0	0	0	0	-1	0	0	0
scaffold825_1	957401	961700	4300	0	0	0	0	0	0	0	0	-1	0	0	0	0	0	0	0	0	0	0	0	0	0	0	0	0	0	0	0	0	0	0	0	0	0	0	0	0	0	0	0	-1	0	0	0	0	0
scaffold825_1	1269801	1278100	8300	0	-1	0	0	0	-1	-1	-1	-1	0	0	-1	0	0	-1	0	0	0	-1	0	-1	0	-1	0	0	0	0	0	0	-1	0	0	0	0	0	0	0	0	0	0	-1	0	0	-1	0	0
scaffold825_1	1531401	1534000	2600	0	0	0	-1	0	0	0	0	0	0	0	0	0	0	0	0	0	0	-1	0	0	0	0	0	-1	-1	0	0	0	0	0	0	0	0	0	0	0	0	0	0	0	0	0	0	0	0
scaffold825_1	1639701	1642300	2600	0	0	0	0	0	-1	-1	0	0	0	0	0	0	0	0	0	0	0	0	0	0	0	-1	-1	0	0	0	0	0	0	0	0	0	0	0	0	0	0	0	0	0	0	0	0	0	0
scaffold825_1	1747101	1751400	4300	0	0	0	0	0	0	-1	0	0	0	0	0	0	0	0	0	0	0	0	0	0	0	0	0	0	0	0	0	0	0	0	0	0	0	0	0	0	0	0	-1	0	-1	0	0	0	0
scaffold991_1	344601	348100	3500	0	0	0	-1	0	-1	0	0	0	0	0	0	0	0	0	0	0	0	0	-1	0	0	0	0	0	0	0	0	0	0	0	0	0	0	0	0	0	0	0	0	0	0	0	0	0	0
scaffold3340_1	60701	76000	15300	0	0	0	0	1	0	0	0	0	0	0	0	0	0	0	0	0	0	0	0	0	0	0	0	0	0	0	1	1	1	0	0	0	0	1	0	0	0	1	0	0	0	0	0	0	0
scaffold467_1	471801	506700	34900	0	0	0	0	0	0	0	0	0	0	0	0	0	0	0	0	0	0	0	0	0	0	0	0	0	0	0	0	0	0	0	0	0	0	0	0	1	1	1	0	0	0	0	0	0	0
scaffold956_2	260301	272200	11900	0	0	0	0	0	0	0	0	0	1	1	1	0	0	0	1	0	0	0	0	0	1	0	1	1	0	1	0	0	0	0	0	0	0	0	0	0	1	0	0	0	0	0	0	1	0
scaffold9040_1	1	2000	2000	0	0	0	0	0	0	0	-1	0	0	0	-1	-1	0	0	0	0	0	0	0	0	0	0	0	0	0	0	0	0	0	0	0	0	-1	0	0	0	0	0	0	-1	0	0	-1	0	0
C99541001_1	1	1900	1900	0	0	0	0	0	0	0	0	0	1	0	1	0	0	1	1	1	0	0	0	0	1	1	0	1	0	0	0	0	0	0	0	0	0	0	0	1	1	1	1	0	0	0	1	1	0
C99669697_1	1	2300	2300	1	0	0	0	0	1	1	1	1	1	1	1	1	0	1	1	1	1	1	0	1	1	1	1	1	1	1	1	1	1	1	1	1	1	1	1	1	1	1	1	0	1	0	1	1	0
scaffold4410_1	1	19000	19000	1	1	1	1	1	1	0	1	1	1	1	1	1	1	1	1	1	1	1	1	1	1	1	1	1	1	1	1	0	1	1	1	1	1	1	1	0	1	0	1	1	1	1	1	1	1
scaffold963_1	821401	824100	2700	0	0	0	0	0	0	0	0	0	0	0	0	0	-1	-1	0	0	-1	0	0	0	0	0	0	0	0	0	0	0	0	0	0	0	0	0	0	0	0	0	0	0	0	0	0	0	0
scaffold5149_2	1	7900	7900	0	-1	0	0	0	-1	0	-1	-1	0	0	0	0	0	-1	0	0	0	0	0	-1	1	0	0	0	0	0	-1	0	0	0	0	0	0	0	-1	0	0	0	-1	0	0	0	0	0	0
scaffold742_1	259701	263500	3800	-1	-1	0	0	0	-1	0	0	0	0	0	0	-1	-1	0	0	0	0	0	-1	0	0	-1	0	0	0	0	0	0	0	0	0	0	0	0	-1	0	-1	0	-1	0	-1	0	-1	0	-1
scaffold251_1	15501	17200	1700	0	0	0	0	0	0	0	0	0	-1	0	0	0	0	0	0	0	0	0	0	0	0	0	0	0	0	0	0	0	0	0	0	0	0	0	0	-1	0	0	0	-1	0	0	0	0	0
scaffold251_1	1457201	1485900	28700	0	0	0	0	0	1	1	1	0	0	0	0	0	1	0	0	0	0	0	0	0	0	0	0	0	0	0	0	0	0	0	0	0	0	0	0	0	0	0	0	1	0	0	0	0	0
scaffold251_1	2068401	2071200	2800	0	0	0	0	-1	0	0	0	0	0	0	-1	0	0	-1	0	-1	-1	0	0	0	0	-1	0	0	0	0	0	0	0	0	0	0	0	0	0	0	0	0	0	-1	0	0	0	0	0
scaffold498_1	85601	89700	4100	0	0	0	0	0	0	0	0	0	0	0	0	0	-1	0	0	0	0	0	0	0	0	0	0	0	0	0	0	-1	0	0	-1	0	0	0	0	0	0	0	0	0	0	-1	0	0	0
scaffold1615_1	151601	153500	1900	-1	0	0	0	0	0	0	0	0	0	0	0	0	-1	0	0	0	0	0	0	0	0	0	0	0	0	0	0	0	0	0	0	0	0	0	0	0	0	0	0	0	0	-1	0	0	-1
scaffold1615_1	472901	559300	86400	0	0	0	0	1	0	0	0	0	0	0	0	0	0	0	0	0	0	0	1	0	0	0	0	1	0	0	0	0	0	0	0	0	0	0	0	0	0	0	0	0	0	0	0	0	0
scaffold2237_1	1088201	1093200	5000	0	-1	0	0	0	0	0	0	0	0	0	0	0	-1	-1	0	-1	0	0	-1	-1	0	-1	-1	0	0	-1	0	-1	0	0	0	0	0	0	0	-1	0	-1	-1	-1	0	0	0	0	-1
scaffold3098_1	4601	24100	19500	0	0	0	0	0	0	0	-1	0	0	0	0	0	0	0	0	0	0	0	0	0	0	0	0	0	0	0	0	0	0	0	0	0	0	-1	0	0	0	0	1	0	0	0	0	0	0
scaffold3098_1	24101	28200	4100	0	0	0	0	0	0	0	0	0	0	0	0	-1	0	0	0	0	0	0	0	0	1	0	1	0	0	0	0	0	0	0	0	0	-1	0	0	0	1	0	0	0	0	0	0	0	0
scaffold131_1	1556901	1559100	2200	-1	0	0	0	0	0	0	0	0	0	0	0	0	0	0	0	0	0	0	0	0	0	0	0	0	0	0	0	0	0	0	0	0	0	0	0	0	0	0	0	0	0	-1	0	0	-1
scaffold3051_1	1	3000	3000	0	0	0	0	0	0	0	0	0	-1	0	0	0	0	0	0	0	0	0	0	0	0	0	0	0	0	0	0	0	0	0	0	0	0	0	0	0	0	0	0	-1	0	0	0	0	-1
scaffold4085_1	99001	104400	5400	-1	-1	-1	0	0	0	-1	-1	-1	-1	0	-1	0	0	0	-1	0	-1	-1	0	-1	-1	-1	-1	-1	-1	-1	-1	0	0	-1	-1	-1	-1	0	-1	-1	-1	-1	0	0	0	0	-1	-1	0
scaffold6051_1	1	2500	2500	0	0	0	0	0	0	0	0	0	0	0	0	0	0	0	0	0	1	0	0	0	0	0	0	0	1	1	0	0	0	0	0	0	0	0	0	0	0	0	0	0	0	0	0	0	0
scaffold4366_1	1	1900	1900	0	0	0	0	0	-1	0	0	0	0	0	0	0	0	0	0	0	0	-1	0	0	0	0	0	0	0	0	0	0	0	0	-1	0	0	0	0	0	0	0	0	-1	0	0	0	0	0
scaffold3455_1	3401	8200	4800	0	0	0	0	0	0	0	0	0	0	0	0	0	0	0	0	0	0	0	0	1	0	0	0	0	0	0	0	0	1	0	0	0	0	1	1	0	0	1	0	0	0	0	0	0	0
scaffold1827_1	20901	22700	1800	0	0	0	0	0	0	0	0	0	0	0	0	0	0	0	0	0	0	-1	-1	0	0	0	0	0	0	0	-1	0	-1	0	0	0	0	0	0	0	0	0	0	0	0	0	0	0	0
scaffold1811_1	1041301	1046900	5600	-1	0	0	-1	0	0	-1	0	0	0	0	0	0	0	-1	-1	0	0	0	0	0	0	-1	0	-1	-1	-1	0	0	-1	0	-1	0	0	-1	-1	0	0	0	0	-1	0	0	0	-1	0
scaffold1976_1	1527101	1529400	2300	0	0	0	0	-1	0	0	0	0	0	-1	0	-1	0	-1	-1	0	0	0	0	0	0	0	0	0	0	0	0	0	-1	-1	0	0	0	0	0	0	-1	0	0	-1	0	-1	0	0	-1
scaffold12828_1	1	1600	1600	-1	0	0	-1	-1	0	0	-1	0	-1	0	0	0	-1	0	0	-1	0	0	0	0	0	0	0	0	-1	-1	0	0	0	0	0	0	0	-1	0	0	0	0	0	-1	0	-1	-1	-1	0
scaffold41_1	232801	303200	70400	0	0	0	0	1	0	0	0	1	0	0	0	1	0	0	0	0	0	1	0	0	0	0	0	0	0	0	0	0	0	0	0	0	0	0	0	0	0	0	0	0	0	0	0	0	0
scaffold737_1	203501	205400	1900	-1	0	0	0	0	0	0	0	0	0	0	0	0	0	0	0	0	0	-1	0	0	0	0	0	0	0	0	0	0	0	0	0	0	0	0	0	0	0	0	0	0	-1	0	0	0	0
scaffold737_1	1678001	1680700	2700	0	0	0	0	0	0	0	0	0	-1	0	0	0	0	0	0	0	0	0	0	0	0	0	0	0	0	0	0	0	0	0	0	0	0	0	0	0	0	0	0	0	0	-1	0	-1	0
scaffold5553_1	1	11200	11200	1	1	1	1	1	1	1	1	0	1	1	1	1	0	1	1	1	1	1	1	0	1	1	1	1	0	1	1	0	1	1	1	1	0	1	1	0	0	0	0	0	0	1	0	1	0
scaffold6984_1	1	3300	3300	0	0	0	0	0	1	0	1	1	0	0	0	0	0	0	0	0	0	0	0	0	0	0	0	0	0	0	1	0	0	0	0	0	0	0	0	0	0	0	0	0	0	0	0	0	0
scaffold1423_1	1	24700	24700	0	1	1	1	1	1	1	1	1	1	0	0	1	1	1	1	1	1	1	1	1	1	1	1	1	1	1	1	1	1	1	1	1	1	1	1	1	1	1	0	1	1	1	1	1	1
scaffold1094_1	203201	214300	11100	0	0	0	0	0	0	0	0	0	0	0	0	-1	-1	0	0	0	0	0	0	0	0	0	0	0	0	0	0	0	0	0	0	0	0	0	-1	0	0	0	0	0	0	0	0	0	0
scaffold11335_1	2801	5400	2600	0	0	0	0	0	0	0	0	1	0	0	0	0	0	0	0	0	0	1	1	1	0	0	0	0	0	0	0	0	0	0	0	0	1	0	0	0	0	0	0	0	0	0	0	0	0
scaffold5068_1	5301	9000	3700	1	1	0	0	0	0	1	1	0	1	1	1	0	0	1	1	1	0	0	0	1	1	0	0	0	1	1	0	0	0	0	1	0	0	0	0	0	1	0	0	0	1	1	0	0	0
scaffold726_1	1118301	1122700	4400	0	0	-1	0	0	0	-1	0	0	0	0	0	0	0	0	0	0	0	-1	0	0	0	0	0	0	0	0	0	0	0	0	0	0	0	0	0	0	0	0	0	0	0	0	0	0	0
scaffold3238_1	3201	48900	45700	0	0	0	0	0	0	0	0	-1	0	0	0	0	0	0	0	0	0	0	0	0	0	1	0	0	0	0	0	-1	0	0	0	0	0	0	0	0	0	0	0	0	-1	0	0	0	0
scaffold99_1	1052301	1057200	4900	-1	-1	0	-1	-1	0	0	0	0	0	0	0	0	-1	0	0	0	0	0	0	0	0	0	0	0	0	0	0	0	0	0	0	-1	-1	0	0	0	0	0	0	-1	0	0	0	0	0
scaffold1608_1	55301	70100	14800	0	0	0	-1	-1	0	0	0	0	0	0	0	0	0	0	0	0	0	0	0	0	0	0	0	0	0	0	0	0	-1	-1	0	0	0	0	0	-1	-1	0	0	0	0	-1	0	-1	0
scaffold1020_1	68401	70200	1800	0	-1	0	0	0	0	0	0	0	-1	0	-1	0	0	0	0	0	0	0	0	0	0	-1	0	0	0	0	0	0	0	0	0	0	0	0	0	0	0	0	0	-1	0	0	-1	0	0
scaffold1020_1	469501	483300	13800	0	-1	-1	-1	-1	-1	-1	-1	-1	-1	0	-1	0	-1	0	-1	-1	-1	0	0	-1	-1	-1	-1	-1	0	-1	0	0	0	-1	0	-1	-1	-1	-1	-1	-1	-1	0	0	0	-1	-1	-1	-1
scaffold1020_1	1238001	1240400	2400	0	0	-1	0	0	0	0	0	0	0	-1	0	0	0	0	0	0	0	0	0	0	0	-1	0	0	0	0	0	0	0	0	0	-1	0	0	0	0	0	0	0	0	0	0	0	0	-1
scaffold7137_1	1	2100	2100	0	0	0	0	1	0	0	0	0	0	0	0	0	0	0	0	0	0	0	0	0	0	0	0	0	0	0	1	0	0	0	0	0	1	0	0	0	0	1	0	0	0	0	0	0	0
scaffold4061_1	156201	161400	5200	0	0	0	0	0	0	0	0	0	0	0	0	0	0	0	0	0	0	1	0	0	0	0	0	0	0	0	1	0	1	0	0	0	0	0	1	0	0	1	0	0	0	0	0	0	0
scaffold6959_1	5501	8800	3300	0	0	1	0	1	0	0	0	0	0	1	1	0	0	0	0	0	0	0	0	0	1	0	1	0	1	1	1	1	0	1	0	0	0	1	0	1	0	1	0	0	0	0	0	0	0
scaffold937_1	6701	8500	1800	0	0	0	0	0	0	0	0	0	0	-1	0	0	0	0	0	0	0	0	0	0	0	0	0	-1	0	0	0	0	0	0	0	0	0	0	0	0	-1	0	0	0	0	0	0	0	0
scaffold423_1	1	10800	10800	-1	-1	-1	0	-1	0	-1	0	0	-1	-1	-1	-1	-1	0	-1	-1	-1	-1	-1	-1	-1	0	-1	-1	-1	-1	-1	-1	-1	-1	-1	-1	-1	-1	-1	-1	-1	-1	0	0	-1	-1	-1	-1	0
scaffold423_1	258101	264400	6300	0	-1	-1	0	0	-1	-1	0	0	-1	-1	-1	0	-1	-1	-1	0	0	0	0	-1	-1	0	-1	-1	0	-1	-1	0	0	0	-1	-1	-1	-1	-1	0	-1	0	-1	0	0	-1	-1	0	-1
scaffold423_1	1020201	1067500	47300	0	0	0	0	0	0	0	0	0	0	0	0	0	0	0	0	0	0	0	0	0	0	0	0	0	0	0	0	0	0	0	0	0	0	0	0	1	1	1	0	0	0	0	0	0	0
scaffold4071_1	1	16200	16200	-1	-1	-1	-1	-1	-1	-1	-1	-1	-1	-1	-1	-1	-1	-1	-1	-1	0	-1	-1	-1	-1	-1	-1	-1	-1	-1	-1	-1	-1	-1	-1	-1	-1	-1	-1	-1	-1	-1	-1	-1	-1	-1	-1	-1	-1
scaffold10474_1	1	1600	1600	0	0	0	0	0	0	0	0	0	0	0	0	0	0	0	0	0	0	-1	0	0	0	0	0	0	0	0	0	0	0	0	0	0	0	0	0	-1	0	0	0	-1	-1	0	0	0	0
scaffold3871_1	8901	13700	4800	0	-1	0	0	0	0	0	0	0	0	0	0	0	0	1	0	0	0	0	0	0	0	0	0	0	0	0	0	0	-1	0	0	0	0	0	0	1	1	0	0	0	0	-1	0	0	0
scaffold3871_1	15001	20000	5000	0	0	0	0	0	0	0	0	0	0	0	0	0	0	0	0	0	0	0	0	1	0	0	0	0	0	0	0	0	0	0	0	1	1	0	0	0	0	0	0	0	0	0	0	0	0
scaffold6617_1	1	2100	2100	0	0	-1	0	0	0	0	0	0	0	0	0	0	0	0	0	0	0	0	-1	-1	0	0	0	0	-1	-1	-1	0	0	0	0	0	0	0	0	0	-1	0	0	0	0	0	0	0	0
scaffold6133_1	4201	9000	4800	0	0	1	0	0	0	0	0	0	0	0	0	0	0	0	0	0	1	0	0	0	0	0	0	0	0	0	0	0	0	0	0	0	0	0	0	0	1	0	0	0	0	0	0	0	0
scaffold1336_2	1256601	1301000	44400	0	0	0	0	0	0	0	0	0	0	0	0	0	0	1	0	0	0	0	0	0	0	0	0	0	0	0	0	0	0	0	0	0	0	0	0	1	0	1	0	0	0	0	0	0	0
scaffold2210_1	741801	743700	1900	0	0	0	0	0	0	0	0	0	0	-1	0	0	0	0	0	-1	0	0	0	0	0	0	0	0	0	0	0	0	0	0	0	0	0	0	0	0	0	0	0	0	0	0	0	0	0
scaffold3552_1	16101	19700	3600	0	0	0	0	0	-1	0	0	0	0	0	0	0	0	0	0	-1	0	0	0	0	0	0	0	0	0	0	0	0	0	0	-1	0	0	0	0	0	0	0	0	0	0	0	0	0	0
scaffold294_1	1	8900	8900	1	1	1	0	0	0	0	0	0	1	1	1	0	0	1	1	1	1	0	0	0	1	1	1	1	0	1	1	1	1	1	1	0	1	1	1	0	1	0	1	0	0	1	1	1	0
scaffold294_1	296401	317400	21000	1	0	1	1	1	0	0	0	0	0	0	0	0	0	0	0	1	0	0	0	1	0	0	0	0	0	0	0	0	1	0	0	0	1	0	0	0	0	0	0	0	0	1	0	0	0
scaffold2147_1	1226601	1228500	1900	0	0	0	0	0	0	0	0	0	0	0	0	0	0	0	0	0	0	-1	0	0	0	0	0	0	-1	0	0	0	0	-1	0	0	0	0	0	0	0	0	0	0	0	0	0	0	0
scaffold2147_1	1806201	1808200	2000	0	0	0	0	0	0	0	-1	0	0	0	0	0	0	0	0	0	0	0	0	0	0	0	0	0	0	0	0	0	0	0	0	0	0	0	0	0	0	0	-1	0	0	0	0	0	0
scaffold897_1	90701	93200	2500	-1	0	0	0	0	0	0	0	0	0	-1	0	0	0	0	0	0	0	0	0	0	0	0	-1	0	-1	-1	0	0	0	0	0	-1	0	0	0	0	0	0	0	0	0	0	0	0	0
scaffold897_1	393501	403200	9700	-1	0	0	0	0	0	0	0	0	0	0	0	0	0	0	0	0	-1	0	-1	-1	-1	0	-1	0	0	0	0	0	0	0	0	-1	0	0	0	0	-1	0	0	0	0	0	0	0	0
scaffold637_1	218601	260300	41700	0	0	0	0	0	-1	0	-1	-1	-1	0	0	0	0	0	-1	-1	0	0	0	0	-1	-1	0	0	-1	-1	-1	0	0	0	0	0	0	0	0	-1	0	0	0	-1	0	0	-1	0	0
scaffold637_1	281901	283600	1700	0	0	0	0	0	0	0	0	0	0	-1	0	0	0	0	0	0	-1	0	0	0	0	-1	0	0	0	0	0	0	0	0	0	0	0	0	-1	0	0	0	0	0	0	0	-1	0	0
scaffold637_1	605001	607900	2900	0	0	0	0	0	-1	0	0	0	0	0	0	0	0	0	0	0	0	-1	0	0	0	0	0	-1	0	0	0	0	0	0	0	0	-1	0	0	0	0	0	-1	0	0	0	0	0	0
scaffold637_1	608901	758300	149400	1	1	1	0	1	1	1	0	0	0	1	1	0	1	1	1	1	1	0	1	0	1	0	1	1	1	1	1	1	1	1	0	1	1	1	1	1	1	1	1	1	0	1	1	1	0
scaffold3608_1	3901	35300	31400	1	0	-1	0	0	0	1	0	0	0	0	0	0	0	0	0	0	0	0	0	0	1	0	0	0	0	1	0	0	0	0	0	0	1	0	0	0	0	0	0	0	0	1	0	0	0
scaffold1279_1	797101	861000	63900	0	0	0	0	0	0	0	0	0	0	0	0	0	0	0	0	0	0	0	0	0	0	0	0	0	0	0	0	0	0	0	0	0	0	0	0	1	1	1	0	0	0	0	0	0	0
[truncated: 1,156 more rows]
[truncated: 3 more columns]
