# Supplementary material for: A global analysis of CNVs in diverse yak populations using whole-genome resequencing
Source: BMC Genomics. 2019 Jan 18;20:61. doi: 10.1186/s12864-019-5451-5 (PMC6339343; doi:10.1186/s12864-019-5451-5)
Supplement: Supplementary file 7 — The protein-coding genes within or partially inside of the identified 3154 CNVRs. (XLS 226 kb) [file 12864_2019_5451_MOESM7_ESM.xls]

## Sheet: CNV_gene_with_gene_name(2)
Additional file 7: The protein-coding genes within or partially inside of the identified 3154 CNVRs
Gene ID	Gene	Scaffold	Start	End	Scaffold sites
Bmu000054.1	ZNF630	C99315456_1	16	1527	C99315456_1:1-1500
Bmu000059.1	LOC102273224	C99507153_1	415	1265	C99507153_1:1-1800
Bmu000061.1	LOC102274277	C99759189_1	225	2536	C99759189_1:1-2600
Bmu000073.1	MRPS28	scaffold1001_1	1623773	1681991	scaffold1001_1:1636201-1639100
Bmu000098.2	KCNT2	scaffold1005_1	161420	450653	scaffold1005_1:147501-163600
Bmu000107.1	DCC	scaffold1008_1	479292	1322667	scaffold1008_1:1006601-1008700
Bmu000123.1	LOC102280028	scaffold1010_1	682796	683098	scaffold1010_1:654001-727300
Bmu000130.1	LOC102268325	scaffold10164_1	3802	4761	scaffold10164_1:1-4900
Bmu000131.1	LARGE	scaffold1016_1	579952	1190323	scaffold1016_1:1151201-1158600
Bmu000132.1	LOC102277022	scaffold1016_1	1265059	1269670	scaffold1016_1:1250701-1271000
Bmu000182.1	LOC102267769	scaffold10251_1	846	3501	scaffold10251_1:1501-6000
Bmu000196.1	WDR82	scaffold1025_1	433141	484672	scaffold1025_1:457901-462600
Bmu000201.1	RPL29	scaffold1025_1	794570	796742	scaffold1025_1:778701-841300
Bmu000202.5	ACY1	scaffold1025_1	797718	802568	scaffold1025_1:778701-841300
Bmu000203.1	ABHD14A	scaffold1025_1	804753	811314	scaffold1025_1:778701-841300
Bmu000204.1	ABHD14B	scaffold1025_1	811584	815222	scaffold1025_1:778701-841300
Bmu000205.1	PCBP4	scaffold1025_1	822408	825964	scaffold1025_1:778701-841300
Bmu000206.1	GPR62	scaffold1025_1	827590	828675	scaffold1025_1:778701-841300
Bmu000207.1	PARP3	scaffold1025_1	834150	839765	scaffold1025_1:778701-841300
Bmu000208.1	RRP9	scaffold1025_1	840550	848435	scaffold1025_1:778701-841300
Bmu000238.1	NPAS3	scaffold1028_1	469560	1301248	scaffold1028_1:656801-658900
Bmu000239.1	AKAP6	scaffold1028_1	1548374	2048288	scaffold1028_1:1926101-1928900
Bmu000242.1	PLEC	scaffold1029_1	76431	111653	scaffold1029_1:94101-125500
Bmu000352.1	LOC102270304	scaffold1042_1	223859	644477	scaffold1042_1:1-669500
Bmu000355.1	LOC102266858	scaffold1043_1	171410	178943	scaffold1043_1:175001-179100
Bmu000357.1	TBC1D22A	scaffold1043_1	243998	512546	scaffold1043_1:397701-400000
Bmu000371.1	PMVK	scaffold1046_1	590770	600716	scaffold1046_1:587701-660600
Bmu000372.1	PBXIP1	scaffold1046_1	616750	628310	scaffold1046_1:587701-660600
Bmu000373.1	PYGO2	scaffold1046_1	629158	633496	scaffold1046_1:587701-660600
Bmu000374.1	SHC1	scaffold1046_1	634119	645062	scaffold1046_1:587701-660600
Bmu000375.1	CKS1B	scaffold1046_1	645368	649312	scaffold1046_1:587701-660600
Bmu000376.2	FLAD1	scaffold1046_1	651721	657630	scaffold1046_1:587701-660600
Bmu000377.1	LENEP	scaffold1046_1	658213	658459	scaffold1046_1:587701-660600
Bmu000416.3	LMNA	scaffold1046_1	1547793	1566556	scaffold1046_1:1535201-1577400
Bmu000474.1	LOC102266865	scaffold1051_2	726958	727971	scaffold1051_2:720501-733200
Bmu000516.1	SSBP4	scaffold1055_3	3209	20014	scaffold1055_3:10401-19600
Bmu000521.1	JUND	scaffold1055_4	141854	142916	scaffold1055_4:138401-167500
Bmu000522.1	LOC102274770	scaffold1055_4	157790	162874	scaffold1055_4:138401-167500
Bmu000563.1	PIK3C2B	scaffold1062_1	510236	571003	scaffold1062_1:531101-539100
Bmu000572.1	LOC102265148	scaffold1065_1	8885	9223	scaffold1065_1:1-12500
Bmu000589.1	ADAMTS12	scaffold106_1	605014	993558	scaffold106_1:698201-701000
Bmu000629.1	MAP3K5	scaffold1073_1	386091	614918	scaffold1073_1:454901-464000
Bmu000661.1	LOC102278624	scaffold1081_1	4522	104881	scaffold1081_1:1-111300
Bmu000679.1	LOC102284794	scaffold1085_1	444510	500370	scaffold1085_1:493501-572100
Bmu000680.1	PDZK1	scaffold1085_1	501095	547327	scaffold1085_1:493501-572100
Bmu000713.1	LOC102270534	scaffold108_1	1022986	1024386	scaffold108_1:1021601-1024500
Bmu000715.1	LOC102279655	scaffold1090_1	23077	47013	scaffold1090_1:34801-48200
Bmu000780.1	STAB2	scaffold1093_1	1403298	1579743	scaffold1093_1:1560401-1567500
Bmu000808.1	LOC102278806	scaffold1102_1	278153	279091	scaffold1102_1:265701-357800
Bmu000809.1	LOC102274871	scaffold1102_1	288161	290536	scaffold1102_1:265701-357800
Bmu000810.1	LOC102279367	scaffold1102_1	307428	308237	scaffold1102_1:265701-357800
Bmu000832.1	LOC102286202	scaffold1105_1	42733	307943	scaffold1105_1:132701-135200
Bmu000882.1	LOC102282186	scaffold1116_1	3301	54735	scaffold1116_1:39601-58900
Bmu000970.1	ABCA9	scaffold1127_1	927186	979290	scaffold1127_1:956601-962000
Bmu000988.2	UBC	scaffold1129_1	12795	16602	scaffold1129_1:12501-15600
Bmu001035.1	OPHN1	scaffold1130_1	188962	806550	scaffold1130_1:419601-422900
Bmu001042.1	LOC102265246	scaffold1135_1	58993	65399	scaffold1135_1:1-171000
Bmu001126.1	ADARB1	scaffold1145_1	375567	414311	scaffold1145_1:406101-414600
Bmu001166.1	GFM2	scaffold1152_1	2129680	2182160	scaffold1152_1:2153401-2155500
Bmu001192.1	HECW1	scaffold1156_1	762341	1025813	scaffold1156_1:866301-869800
Bmu001226.1	LOC102266101	scaffold1162_1	15283	15678	scaffold1162_1:1-934100
Bmu001227.1	AP1G1	scaffold1162_1	23311	107817	scaffold1162_1:1-934100
Bmu001228.1	PHLPP2	scaffold1162_1	121031	173828	scaffold1162_1:1-934100
Bmu001229.1	MARVELD3	scaffold1162_1	178890	193569	scaffold1162_1:1-934100
Bmu001230.3	TAT	scaffold1162_1	239008	252668	scaffold1162_1:1-934100
Bmu001231.1	CHST4	scaffold1162_1	288415	295240	scaffold1162_1:1-934100
Bmu001232.1	ZNF19	scaffold1162_1	349357	360200	scaffold1162_1:1-934100
Bmu001233.1	ZNF23	scaffold1162_1	372478	386952	scaffold1162_1:1-934100
Bmu001234.1	CALB2	scaffold1162_1	432599	462052	scaffold1162_1:1-934100
Bmu001235.1	CMTR2	scaffold1162_1	527243	529552	scaffold1162_1:1-934100
Bmu001236.1	HYDIN	scaffold1162_1	615560	770953	scaffold1162_1:1-934100
Bmu001237.1	LOC102271818	scaffold1162_1	812352	925987	scaffold1162_1:1-934100
Bmu001250.1	LOC102286772	scaffold1164_1	80184	82114	scaffold1164_1:76101-83200
Bmu001314.1	MKL1	scaffold1165_2	1652907	1786085	scaffold1165_2:1729301-1731400
Bmu001350.1	RAB5C	scaffold1167_2	538564	560447	scaffold1167_2:539101-541500
Bmu001381.1	GNAO1	scaffold1168_1	257349	439182	scaffold1168_1:280101-282300
Bmu001432.1	LOC102275146	scaffold1173_1	290197	583071	scaffold1173_1:419701-422000
Bmu001462.1	LOC102284522	scaffold1174_2	1992	123229	scaffold1174_2:1-3100
Bmu001563.1	PCDHB6	scaffold1182_1	2389792	2393386	scaffold1182_1:2390801-2405300
Bmu001564.1	LOC102275630	scaffold1182_1	2402827	2424442	scaffold1182_1:2390801-2405300
Bmu001567.1	PCDHB8	scaffold1182_1	2435165	2438732	scaffold1182_1:2436501-2438700
Bmu001586.1	MMP1	scaffold1183_1	732	19392	scaffold1183_1:1-24600
Bmu001591.1	LOC102265248	scaffold1183_1	310069	416510	scaffold1183_1:283901-318100
Bmu001591.1	LOC102265248	scaffold1183_1	310069	416510	scaffold1183_1:340601-346100
Bmu001697.1	LOC102274205	scaffold1194_1	912	54559	scaffold1194_1:1-852200
Bmu001698.1	LOC102274488	scaffold1194_1	374188	476806	scaffold1194_1:1-852200
Bmu001777.1	MRPS9	scaffold1199_1	2132420	2178957	scaffold1199_1:2137301-2149400
Bmu001810.1	SLC47A2	scaffold11_2	1258127	1275493	scaffold11_2:1247601-1315600
Bmu001811.1	ALDH3A2	scaffold11_2	1277221	1293002	scaffold11_2:1247601-1315600
Bmu001850.1	LOC102276381	scaffold1204_1	2041	8432	scaffold1204_1:1-19000
Bmu001882.1	LOC102280590	scaffold1208_1	144047	144994	scaffold1208_1:98801-158400
Bmu001888.1	LOC102280877	scaffold1212_1	52249	451144	scaffold1212_1:319901-323800
Bmu001893.1	LOC102284803	scaffold1213_1	427295	472236	scaffold1213_1:427901-430700
Bmu001914.1	DMXL2	scaffold1218_1	614040	780580	scaffold1218_1:572001-637000
Bmu001934.1	TMLHE	scaffold1223_1	582934	633711	scaffold1223_1:609001-612400
Bmu001947.1	LOC102271915	scaffold1226_1	626215	626400	scaffold1226_1:622601-943600
Bmu001948.1	PNOC	scaffold1226_1	696347	725539	scaffold1226_1:622601-943600
Bmu001949.1	ZNF395	scaffold1226_1	730605	776140	scaffold1226_1:622601-943600
Bmu001950.1	FBXO16	scaffold1226_1	830144	863755	scaffold1226_1:622601-943600
Bmu001951.1	FZD3	scaffold1226_1	880638	964559	scaffold1226_1:622601-943600
Bmu001972.1	SMYD1	scaffold1229_1	1206791	1252236	scaffold1229_1:1233001-1238600
Bmu002064.1	RNASE3	scaffold1238_1	1931201	1931677	scaffold1238_1:1910501-1940000
Bmu002114.1	FAM160B1	scaffold1247_1	299195	336935	scaffold1247_1:306401-308500
Bmu002123.1	SLC26A4	scaffold1251_1	201830	264296	scaffold1251_1:217801-221500
Bmu002142.1	LHFPL3	scaffold1251_1	2830413	3417410	scaffold1251_1:3168801-3170300
Bmu002142.1	LHFPL3	scaffold1251_1	2830413	3417410	scaffold1251_1:3371401-3382200
Bmu002144.1	ORC5	scaffold1251_1	3536202	3627251	scaffold1251_1:3546601-3548300
Bmu002213.1	LOC102275437	scaffold1260_1	12682	13614	scaffold1260_1:1-101500
Bmu002214.1	LOC102275997	scaffold1260_1	40280	41212	scaffold1260_1:1-101500
Bmu002289.1	LOC102287659	scaffold126_1	991178	1027765	scaffold126_1:1025901-1094200
Bmu002290.1	LOC102270241	scaffold126_1	1030736	1036927	scaffold126_1:1025901-1094200
Bmu002291.1	LOC102270532	scaffold126_1	1049930	1055806	scaffold126_1:1025901-1094200
Bmu002292.1	WBP1L	scaffold126_1	1065488	1101251	scaffold126_1:1025901-1094200
Bmu002376.1	STOML2	scaffold1276_1	607251	610503	scaffold1276_1:605001-646800
Bmu002377.1	FAM214B	scaffold1276_1	611408	622904	scaffold1276_1:605001-646800
Bmu002378.1	UNC13B	scaffold1276_1	636453	847126	scaffold1276_1:605001-646800
Bmu002438.2	FOSB	scaffold1279_1	815806	820234	scaffold1279_1:797101-861000
Bmu002439.1	RTN2	scaffold1279_1	828351	838232	scaffold1279_1:797101-861000
Bmu002440.1	PPM1N	scaffold1279_1	839648	844062	scaffold1279_1:797101-861000
Bmu002441.1	VASP	scaffold1279_1	847652	860668	scaffold1279_1:797101-861000
Bmu002474.1	LOC102264622	scaffold127_1	1061541	1062473	scaffold127_1:1053501-1074300
Bmu002481.1	PTPN14	scaffold1280_1	1441534	1630551	scaffold1280_1:1563301-1566100
Bmu002507.1	LOC102266192	scaffold1288_1	69409	188830	scaffold1288_1:47301-160000
Bmu002615.1	DSC3	scaffold1309_1	415110	468070	scaffold1309_1:462201-464500
Bmu002687.1	LOC102281858	scaffold130_1	2209949	2349729	scaffold130_1:2260101-2263500
Bmu002706.1	ADARB2	scaffold1313_1	715601	950397	scaffold1313_1:739901-742800
Bmu002717.1	LOC102272594	scaffold1313_1	3342931	3365232	scaffold1313_1:3342901-3367500
Bmu002718.1	LOC102272882	scaffold1313_1	3381932	3391545	scaffold1313_1:3372001-3405200
Bmu002719.1	LOC102273443	scaffold1313_1	3420412	3429370	scaffold1313_1:3407401-3434400
Bmu002776.1	LOC102282933	scaffold1325_1	88817	89734	scaffold1325_1:84001-100500
Bmu002777.1	LOC102283499	scaffold1325_1	119018	119944	scaffold1325_1:115501-122000
Bmu002778.1	LOC102273636	scaffold1326_1	16589	27532	scaffold1326_1:1-67200
Bmu002779.1	LOC102277217	scaffold1326_1	45364	46308	scaffold1326_1:1-67200
Bmu002787.1	TMEM178B	scaffold1326_1	517600	928040	scaffold1326_1:649201-652100
Bmu002792.1	LOC102281854	scaffold132_1	7263	11639	scaffold132_1:5701-32500
Bmu002793.1	LOC102282124	scaffold132_1	21391	25512	scaffold132_1:5701-32500
Bmu002809.1	B3GNTL1	scaffold132_1	1408772	1516491	scaffold132_1:1450701-1457600
Bmu002810.2	TBCD	scaffold132_1	1518831	1671493	scaffold132_1:1530201-1533700
Bmu002877.1	LOC102275918	scaffold1333_1	2275149	2304935	scaffold1333_1:2291401-2664100
Bmu002878.1	FMO2	scaffold1333_1	2337062	2378292	scaffold1333_1:2291401-2664100
Bmu002879.2	FMO1	scaffold1333_1	2391456	2430211	scaffold1333_1:2291401-2664100
Bmu002880.1	FMO4	scaffold1333_1	2451906	2483248	scaffold1333_1:2291401-2664100
Bmu002881.1	PRRC2C	scaffold1333_1	2566665	2662015	scaffold1333_1:2291401-2664100
Bmu002884.1	METTL13	scaffold1333_1	2766368	2782684	scaffold1333_1:2768801-2811100
Bmu002916.2	LOC102270888	scaffold1336_2	1239022	1257231	scaffold1336_2:1256601-1301000
Bmu002917.1	LOC102272881	scaffold1336_2	1274651	1288822	scaffold1336_2:1256601-1301000
Bmu003014.1	LOC102269658	scaffold1346_1	428456	429409	scaffold1346_1:396101-434500
Bmu003051.3	RBMS3	scaffold1348_1	143799	948906	scaffold1348_1:579901-581800
Bmu003068.2	SCN5A	scaffold1353_1	453237	562758	scaffold1353_1:528401-610200
Bmu003093.1	WDPCP	scaffold1356_1	608904	915507	scaffold1356_1:880801-885300
Bmu003094.1	LOC102278784	scaffold13584_1	6	2548	scaffold13584_1:1-2600
Bmu003101.1	LOC102285929	scaffold1361_1	4931	24806	scaffold1361_1:1501-10400
Bmu003101.1	LOC102285929	scaffold1361_1	4931	24806	scaffold1361_1:11601-15200
Bmu003107.1	BEST3	scaffold1361_1	383860	436009	scaffold1361_1:394401-396100
Bmu003117.1	SFXN5	scaffold1366_1	422084	550850	scaffold1366_1:522001-525000
Bmu003238.1	PTK2B	scaffold1375_1	2666083	2736898	scaffold1375_1:2672101-2953900
Bmu003239.2	CHRNA2	scaffold1375_1	2737381	2754821	scaffold1375_1:2672101-2953900
Bmu003240.1	EPHX2	scaffold1375_1	2772899	2856949	scaffold1375_1:2672101-2953900
Bmu003241.1	LOC102268085	scaffold1375_1	2864123	2888855	scaffold1375_1:2672101-2953900
Bmu003242.1	APTX	scaffold1375_1	2943095	2964092	scaffold1375_1:2672101-2953900
Bmu003358.1	INCENP	scaffold1385_1	408901	436737	scaffold1385_1:416701-419700
Bmu003364.1	LOC102267734	scaffold138_1	299248	1230729	scaffold138_1:1137001-1139100
Bmu003444.1	LOC102283034	scaffold1401_1	2707	3675	scaffold1401_1:1-122600
Bmu003445.1	LOC102283885	scaffold1401_1	48508	49506	scaffold1401_1:1-122600
Bmu003446.1	LOC102284164	scaffold1401_1	55810	61020	scaffold1401_1:1-122600
Bmu003447.1	LOC102284719	scaffold1401_1	87529	88497	scaffold1401_1:1-122600
Bmu003448.1	LOC102285270	scaffold1401_1	110218	111150	scaffold1401_1:1-122600
Bmu003455.1	GPC1	scaffold1406_1	234730	273760	scaffold1406_1:236401-238400
Bmu003556.1	FEZ2	scaffold1414_1	523052	591115	scaffold1414_1:547001-548600
Bmu003603.1	GULP1	scaffold142_1	1399811	1523275	scaffold142_1:1394201-1403900
Bmu003652.1	DNER	scaffold1434_1	102956	347759	scaffold1434_1:220701-224100
Bmu003688.1	LOC102285868	scaffold143_1	19895	20842	scaffold143_1:1-164200
Bmu003689.1	LOC102286701	scaffold143_1	86287	87156	scaffold143_1:1-164200
Bmu003690.1	LOC102287573	scaffold143_1	141187	142158	scaffold143_1:1-164200
Bmu003691.1	LOC102287854	scaffold143_1	151841	152794	scaffold143_1:1-164200
Bmu003741.3	ATF7	scaffold1442_2	150760	241844	scaffold1442_2:235001-402500
Bmu003742.1	NPFF	scaffold1442_2	248941	249849	scaffold1442_2:235001-402500
Bmu003743.1	TARBP2	scaffold1442_2	250371	257775	scaffold1442_2:235001-402500
Bmu003744.1	MAP3K12	scaffold1442_2	259478	274127	scaffold1442_2:235001-402500
Bmu003745.1	PCBP2	scaffold1442_2	273813	293525	scaffold1442_2:235001-402500
Bmu003746.1	PRR13	scaffold1442_2	302195	305434	scaffold1442_2:235001-402500
Bmu003747.1	AMHR2	scaffold1442_2	325324	331774	scaffold1442_2:235001-402500
Bmu003748.1	SP1	scaffold1442_2	343236	376002	scaffold1442_2:235001-402500
Bmu003756.1	RARG	scaffold1442_2	509970	529771	scaffold1442_2:521901-552200
Bmu003757.1	ITGB7	scaffold1442_2	531894	546784	scaffold1442_2:521901-552200
Bmu003758.1	ZNF740	scaffold1442_2	550503	555653	scaffold1442_2:521901-552200
Bmu003776.1	LOC102272309	scaffold1447_1	8160	10040	scaffold1447_1:1-29600
Bmu003777.1	LOC102272595	scaffold1447_1	27847	28353	scaffold1447_1:1-29600
Bmu003809.1	FLRT3	scaffold1449_1	845477	847532	scaffold1449_1:815601-879700
Bmu003848.1	RASSF3	scaffold1452_1	514869	590795	scaffold1452_1:525501-529700
Bmu003856.1	AVPR1A	scaffold1452_1	1793996	1796964	scaffold1452_1:1738101-1905800
Bmu003872.1	LOC102276933	scaffold1454_3	119550	128076	scaffold1454_3:127601-146700
Bmu003873.1	LOC102278818	scaffold1454_3	128452	131440	scaffold1454_3:127601-146700
Bmu003881.1	LOC102280800	scaffold1454_4	28261	34820	scaffold1454_4:1-33000
Bmu003907.1	LOC102273929	scaffold1460_1	1184372	1267465	scaffold1460_1:1219601-1221300
Bmu003907.1	LOC102273929	scaffold1460_1	1184372	1267465	scaffold1460_1:1231001-1259500
Bmu003911.1	LOC102280321	scaffold1462_1	112799	296046	scaffold1462_1:1-386200
Bmu003912.1	LOC102280884	scaffold1462_1	320896	373750	scaffold1462_1:1-386200
Bmu003913.1	LOC102285450	scaffold1463_1	651	111391	scaffold1463_1:2301-6000
Bmu003913.1	LOC102285450	scaffold1463_1	651	111391	scaffold1463_1:21601-25800
Bmu003927.1	TNXB	scaffold1466_1	6817	56055	scaffold1466_1:52401-55000
Bmu003939.1	LOC102268728	scaffold1466_1	185769	197453	scaffold1466_1:186801-198100
Bmu003988.1	LOC102282939	scaffold1478_1	15461	68242	scaffold1478_1:34301-37900
Bmu004019.1	LOC102280599	scaffold1490_1	455874	697671	scaffold1490_1:664301-667500
Bmu004066.1	DIP2A	scaffold1499_1	571342	694184	scaffold1499_1:676401-681800
Bmu004092.1	MCHR2	scaffold1500_2	987658	1026231	scaffold1500_2:980701-989600
Bmu004110.1	LOC102284528	scaffold1506_1	13501	25106	scaffold1506_1:22101-25200
Bmu004178.1	ACTN2	scaffold1528_1	69286	195071	scaffold1528_1:76201-78900
Bmu004190.2	LOC102268359	scaffold1536_1	381471	389227	scaffold1536_1:354401-406200
Bmu004233.1	MORN1	scaffold153_1	1125332	1174874	scaffold153_1:1151001-1283000
Bmu004234.1	SKI	scaffold153_1	1191328	1243672	scaffold153_1:1151001-1283000
Bmu004235.1	PRKCZ	scaffold153_1	1274611	1375337	scaffold153_1:1151001-1283000
Bmu004237.1	LOC102285395	scaffold153_1	1456240	1514993	scaffold153_1:1418601-2879200
Bmu004238.1	TMEM52	scaffold153_1	1515904	1519276	scaffold153_1:1418601-2879200
Bmu004239.1	CALML6	scaffold153_1	1520035	1522176	scaffold153_1:1418601-2879200
Bmu004240.1	GNB1	scaffold153_1	1588351	1620818	scaffold153_1:1418601-2879200
Bmu004241.1	NADK	scaffold153_1	1634281	1643529	scaffold153_1:1418601-2879200
Bmu004242.1	LOC102271485	scaffold153_1	1653247	1667106	scaffold153_1:1418601-2879200
Bmu004243.1	LOC102271764	scaffold153_1	1671197	1690925	scaffold153_1:1418601-2879200
Bmu004244.1	LOC102281485	scaffold153_1	1680346	1680690	scaffold153_1:1418601-2879200
Bmu004245.1	MMP23B	scaffold153_1	1691849	1695412	scaffold153_1:1418601-2879200
Bmu004246.1	MIB2	scaffold153_1	1695930	1702603	scaffold153_1:1418601-2879200
Bmu004247.1	SSU72	scaffold153_1	1743516	1767980	scaffold153_1:1418601-2879200
Bmu004248.1	LOC102286824	scaffold153_1	1768446	1775778	scaffold153_1:1418601-2879200
Bmu004249.1	LOC102272627	scaffold153_1	1775816	1788300	scaffold153_1:1418601-2879200
Bmu004250.1	VWA1	scaffold153_1	1800746	1805786	scaffold153_1:1418601-2879200
Bmu004251.1	TMEM88B	scaffold153_1	1810677	1813984	scaffold153_1:1418601-2879200
Bmu004252.1	ANKRD65	scaffold153_1	1816785	1818996	scaffold153_1:1418601-2879200
Bmu004253.1	MRPL20	scaffold153_1	1823950	1826722	scaffold153_1:1418601-2879200
Bmu004254.1	CCNL2	scaffold153_1	1829403	1837620	scaffold153_1:1418601-2879200
Bmu004255.1	AURKAIP1	scaffold153_1	1839315	1843776	scaffold153_1:1418601-2879200
Bmu004256.1	MXRA8	scaffold153_1	1865006	1868435	scaffold153_1:1418601-2879200
Bmu004257.1	DVL1	scaffold153_1	1869175	1883299	scaffold153_1:1418601-2879200
Bmu004258.1	GLTPD1	scaffold153_1	1890913	1891698	scaffold153_1:1418601-2879200
Bmu004259.1	CPSF3L	scaffold153_1	1894074	1904368	scaffold153_1:1418601-2879200
Bmu004260.1	PUSL1	scaffold153_1	1904279	1907236	scaffold153_1:1418601-2879200
Bmu004261.1	ACAP3	scaffold153_1	1911102	1921042	scaffold153_1:1418601-2879200
Bmu004262.1	SCNN1D	scaffold153_1	1922793	1932011	scaffold153_1:1418601-2879200
Bmu004263.1	UBE2J2	scaffold153_1	1932463	1944153	scaffold153_1:1418601-2879200
Bmu004264.1	FAM132A	scaffold153_1	1946731	1950953	scaffold153_1:1418601-2879200
Bmu004265.1	B3GALT6	scaffold153_1	1962430	1965033	scaffold153_1:1418601-2879200
Bmu004266.1	SDF4	scaffold153_1	1963677	1976616	scaffold153_1:1418601-2879200
Bmu004267.1	TNFRSF4	scaffold153_1	1979473	1982318	scaffold153_1:1418601-2879200
Bmu004268.1	TNFRSF18	scaffold153_1	1987068	1990078	scaffold153_1:1418601-2879200
Bmu004269.1	LOC102265288	scaffold153_1	1993813	2012188	scaffold153_1:1418601-2879200
Bmu004270.1	LOC102276327	scaffold153_1	2070278	2095968	scaffold153_1:1418601-2879200
Bmu004271.1	RNF223	scaffold153_1	2101778	2102527	scaffold153_1:1418601-2879200
Bmu004272.1	LOC102265847	scaffold153_1	2103444	2116850	scaffold153_1:1418601-2879200
Bmu004273.1	AGRN	scaffold153_1	2119307	2160685	scaffold153_1:1418601-2879200
Bmu004274.1	ISG15	scaffold153_1	2161436	2162469	scaffold153_1:1418601-2879200
Bmu004275.1	HES4	scaffold153_1	2171609	2175502	scaffold153_1:1418601-2879200
Bmu004276.1	LOC102277077	scaffold153_1	2190085	2195688	scaffold153_1:1418601-2879200
Bmu004277.1	PLEKHN1	scaffold153_1	2196153	2203359	scaffold153_1:1418601-2879200
Bmu004278.1	KLHL17	scaffold153_1	2204188	2208923	scaffold153_1:1418601-2879200
Bmu004279.1	NOC2L	scaffold153_1	2211956	2223868	scaffold153_1:1418601-2879200
Bmu004280.1	SAMD11	scaffold153_1	2224233	2242214	scaffold153_1:1418601-2879200
Bmu004281.1	ZBTB17	scaffold153_1	2303594	2332976	scaffold153_1:1418601-2879200
Bmu004282.1	SPEN	scaffold153_1	2335244	2425035	scaffold153_1:1418601-2879200
Bmu004283.2	FBLIM1	scaffold153_1	2480259	2500122	scaffold153_1:1418601-2879200
Bmu004284.1	TMEM82	scaffold153_1	2516824	2520395	scaffold153_1:1418601-2879200
Bmu004285.1	SLC25A34	scaffold153_1	2521162	2525556	scaffold153_1:1418601-2879200
Bmu004286.1	PLEKHM2	scaffold153_1	2527067	2579129	scaffold153_1:1418601-2879200
Bmu004287.1	LOC102278947	scaffold153_1	2582887	2584734	scaffold153_1:1418601-2879200
Bmu004288.1	DDI2	scaffold153_1	2583558	2620096	scaffold153_1:1418601-2879200
Bmu004289.1	AGMAT	scaffold153_1	2651040	2659730	scaffold153_1:1418601-2879200
Bmu004290.1	DNAJC16	scaffold153_1	2660386	2700026	scaffold153_1:1418601-2879200
Bmu004291.1	CASP9	scaffold153_1	2701269	2724702	scaffold153_1:1418601-2879200
Bmu004292.1	CELA2A	scaffold153_1	2723695	2740097	scaffold153_1:1418601-2879200
Bmu004293.1	CTRC	scaffold153_1	2742191	2753760	scaffold153_1:1418601-2879200
Bmu004294.1	EFHD2	scaffold153_1	2760065	2766062	scaffold153_1:1418601-2879200
Bmu004295.1	FHAD1	scaffold153_1	2789149	2950492	scaffold153_1:1418601-2879200
Bmu004336.1	ANO6	scaffold1564_1	249292	347905	scaffold1564_1:341901-347400
Bmu004443.1	LOC102280708	scaffold1575_1	18550	19494	scaffold1575_1:1-59900
Bmu004444.1	LOC102281559	scaffold1575_1	41315	42280	scaffold1575_1:1-59900
Bmu004445.1	LOC102280886	scaffold1576_1	98327	99274	scaffold1576_1:1-131000
Bmu004486.2	FBXO38	scaffold1580_1	409609	474767	scaffold1580_1:447401-449800
Bmu004500.1	FBXO28	scaffold1581_1	1592934	1714480	scaffold1581_1:1677301-1682500
Bmu004516.1	SCEL	scaffold1582_1	693817	819196	scaffold1582_1:737301-739400
Bmu004539.1	SLIT3	scaffold158_1	692282	1414376	scaffold158_1:755001-757600
Bmu004552.1	CDH13	scaffold1591_1	488125	1127300	scaffold1591_1:847401-851000
Bmu004553.1	LOC102274219	scaffold1592_1	2471	20613	scaffold1592_1:1-32300
Bmu004609.1	LOC102282758	scaffold1598_1	279872	280804	scaffold1598_1:272301-338200
Bmu004610.1	LOC102283040	scaffold1598_1	291413	292345	scaffold1598_1:272301-338200
Bmu004628.1	FSIP1	scaffold159_1	1878874	2081824	scaffold159_1:1999401-2178200
Bmu004629.1	GPR176	scaffold159_1	2109591	2230762	scaffold159_1:1999401-2178200
Bmu004717.1	LOC102268170	scaffold1607_1	104870	108470	scaffold1607_1:89501-116600
Bmu004734.1	LOC102264717	scaffold160_1	495078	671227	scaffold160_1:530701-532700
Bmu004750.2	DYDC2	scaffold1615_1	516079	525708	scaffold1615_1:472901-559300
Bmu004751.1	DYDC1	scaffold1615_1	527297	549629	scaffold1615_1:472901-559300
Bmu004772.1	CHSY3	scaffold1623_1	562510	851488	scaffold1623_1:791201-793900
Bmu004792.1	LOC102279299	scaffold1630_1	723	34166	scaffold1630_1:28301-34600
Bmu004821.1	TSEN2	scaffold1638_1	781616	825599	scaffold1638_1:784501-787600
Bmu004858.1	VPS13C	scaffold1640_1	17851	198332	scaffold1640_1:99701-102900
Bmu004867.1	LOC102271737	scaffold1641_1	141	5789	scaffold1641_1:5001-22300
Bmu004868.1	LOC102272026	scaffold1641_1	18552	23097	scaffold1641_1:5001-22300
Bmu004876.1	LOC102264886	scaffold1642_1	168369	169298	scaffold1642_1:162401-169200
Bmu004899.1	RALGDS	scaffold1647_1	543033	596693	scaffold1647_1:574001-596800
Bmu004901.1	LOC102279760	scaffold1648_1	13825	639752	scaffold1648_1:157801-161800
Bmu004946.1	LRPPRC	scaffold1660_2	942883	1044096	scaffold1660_2:1038901-1041100
Bmu004954.1	LOC102281834	scaffold1661_1	539428	572759	scaffold1661_1:549301-691600
Bmu004955.1	LOC102282106	scaffold1661_1	625220	666944	scaffold1661_1:549301-691600
Bmu005089.1	LOC102282660	scaffold1683_1	647793	648539	scaffold1683_1:638001-648600
Bmu005090.1	LOC102282942	scaffold1684_1	39288	40247	scaffold1684_1:1-44100
Bmu005271.1	ZDHHC8	scaffold1713_2	9300	28575	scaffold1713_2:24601-30500
Bmu005287.1	SLC25A1	scaffold1713_2	419757	422666	scaffold1713_2:421001-432600
Bmu005293.1	MED15	scaffold1713_2	585872	616354	scaffold1713_2:603701-607900
Bmu005318.1	LOC102274247	scaffold171_1	4135	18237	scaffold171_1:1-14500
Bmu005318.1	LOC102274247	scaffold171_1	4135	18237	scaffold171_1:15601-18900
Bmu005324.1	LOC102277798	scaffold1722_1	2495	11449	scaffold1722_1:1-47900
Bmu005348.1	PC	scaffold1723_1	535192	591333	scaffold1723_1:542201-547300
Bmu005352.1	KDM2A	scaffold1723_1	762520	853358	scaffold1723_1:827101-947400
Bmu005353.1	ADRBK1	scaffold1723_1	873569	881105	scaffold1723_1:827101-947400
Bmu005354.1	ANKRD13D	scaffold1723_1	882730	896922	scaffold1723_1:827101-947400
Bmu005355.1	SSH3	scaffold1723_1	898194	905920	scaffold1723_1:827101-947400
Bmu005356.1	POLD4	scaffold1723_1	927993	929774	scaffold1723_1:827101-947400
Bmu005357.1	CLCF1	scaffold1723_1	939384	953890	scaffold1723_1:827101-947400
Bmu005359.1	PPP1CA	scaffold1723_1	967142	982335	scaffold1723_1:971701-1002400
Bmu005360.1	TBC1D10C	scaffold1723_1	972770	978468	scaffold1723_1:971701-1002400
Bmu005361.1	CARNS1	scaffold1723_1	988490	995667	scaffold1723_1:971701-1002400
Bmu005362.1	RPS6KB2	scaffold1723_1	994801	1002223	scaffold1723_1:971701-1002400
Bmu005538.1	SPG11	scaffold173_1	39599	116240	scaffold173_1:36701-67500
Bmu005543.1	TTC7B	scaffold173_1	692251	941119	scaffold173_1:939601-944800
Bmu005551.1	LOC102267163	scaffold1742_1	747	1319	scaffold1742_1:1-11200
Bmu005552.1	LOC102270616	scaffold1742_1	4193	4834	scaffold1742_1:1-11200
Bmu005616.1	LOC102278082	scaffold1748_1	38632	39561	scaffold1748_1:9001-104300
Bmu005617.1	LOC102279200	scaffold1748_1	92670	98236	scaffold1748_1:9001-104300
Bmu005621.1	GRM8	scaffold174_1	253344	1116799	scaffold174_1:1012501-1071400
Bmu005678.1	PRKG1	scaffold1757_1	307618	1720595	scaffold1757_1:1247701-1252100
Bmu005678.1	PRKG1	scaffold1757_1	307618	1720595	scaffold1757_1:1565001-1567800
Bmu005691.1	FUCA1	scaffold1766_1	370	25932	scaffold1766_1:1-1800
Bmu005748.1	LOC102279309	scaffold1766_3	1536109	1539626	scaffold1766_3:1526701-1536300
Bmu005787.1	IL13RA2	scaffold1768_1	166272	249492	scaffold1768_1:205401-209000
Bmu005796.1	ADAMTSL1	scaffold176_1	142510	637986	scaffold176_1:172901-175300
Bmu005798.1	CNTLN	scaffold176_1	1700739	2050334	scaffold176_1:2014801-2023400
Bmu005813.1	LOC102278083	scaffold1773_1	20474	81326	scaffold1773_1:1-82200
Bmu005831.1	LOC102266391	scaffold1776_1	159604	162266	scaffold1776_1:146001-160000
Bmu005839.1	LOC102274601	scaffold1781_1	107468	108421	scaffold1781_1:98301-118600
Bmu005857.1	PIM3	scaffold1785_1	227501	230581	scaffold1785_1:220001-227900
Bmu005864.1	TUBGCP6	scaffold1785_1	471641	495745	scaffold1785_1:474001-477000
Bmu005869.1	LOC102277803	scaffold1786_1	4147	14993	scaffold1786_1:1-19800
Bmu005929.1	HABP4	scaffold1802_1	420485	496531	scaffold1802_1:459701-463300
Bmu005960.1	PALD1	scaffold1811_1	1005776	1048082	scaffold1811_1:1041301-1046900
Bmu005970.1	LOC102278921	scaffold1814_1	755796	923552	scaffold1814_1:915201-927700
Bmu005981.1	CDH12	scaffold1818_1	229749	714060	scaffold1818_1:649801-652000
Bmu005988.1	LOC102265172	scaffold1822_1	46528	47766	scaffold1822_1:1-86100
Bmu005989.1	LOC102265735	scaffold1822_1	64681	70910	scaffold1822_1:1-86100
Bmu006069.1	TBC1D32	scaffold182_1	412673	620028	scaffold182_1:507501-513900
Bmu006088.1	NUF2	scaffold1830_1	164415	210581	scaffold1830_1:189701-194500
Bmu006125.1	SERPINB4	scaffold1840_1	3059	8785	scaffold1840_1:1-4600
Bmu006126.1	SERPINB11	scaffold1840_1	38418	50104	scaffold1840_1:44201-49300
Bmu006130.1	SERPINB10	scaffold1840_1	176310	205062	scaffold1840_1:196001-197900
Bmu006138.1	SDK2	scaffold1841_1	264235	408638	scaffold1841_1:381501-384400
Bmu006142.1	ATRNL1	scaffold1845_1	35781	724390	scaffold1845_1:205001-208000
Bmu006217.1	LOC102285194	scaffold1858_1	134457	263621	scaffold1858_1:224901-240200
Bmu006230.1	LOC102286220	scaffold1860_1	10760	13649	scaffold1860_1:1-81000
Bmu006231.1	LOC102286507	scaffold1860_1	39822	44109	scaffold1860_1:1-81000
Bmu006232.1	LOC102286791	scaffold1860_1	53701	59629	scaffold1860_1:1-81000
Bmu006233.1	LOC102275737	scaffold1860_1	60159	60599	scaffold1860_1:1-81000
Bmu006264.1	LSM2	scaffold1860_1	358409	364952	scaffold1860_1:363401-367900
Bmu006265.1	HSPA1L	scaffold1860_1	364546	368735	scaffold1860_1:363401-367900
Bmu006273.1	LOC102281653	scaffold1865_1	17479	18267	scaffold1865_1:17101-68500
Bmu006280.1	ADAM23	scaffold1866_1	387488	586364	scaffold1866_1:451801-456900
Bmu006280.1	ADAM23	scaffold1866_1	387488	586364	scaffold1866_1:527001-537300
Bmu006293.1	LOC102265262	scaffold1871_1	93750	95278	scaffold1871_1:41801-96100
Bmu006296.1	OSBPL5	scaffold1873_1	57720	90526	scaffold1873_1:82001-83700
Bmu006335.1	LOC102287353	scaffold1883_1	45349	48879	scaffold1883_1:1-181700
Bmu006336.1	LOC102287074	scaffold1883_1	93888	104530	scaffold1883_1:1-181700
Bmu006353.1	CST3	scaffold188_1	116971	120893	scaffold188_1:91701-136500
Bmu006377.1	RIN2	scaffold188_2	2325430	2430918	scaffold188_2:2421901-2429400
Bmu006386.1	ZNF133	scaffold188_2	3419100	3427021	scaffold188_2:3409901-3420100
Bmu006386.1	ZNF133	scaffold188_2	3419100	3427021	scaffold188_2:3423901-3429400
Bmu006454.1	LOC102275069	scaffold1908_1	3078	495410	scaffold1908_1:253601-255300
Bmu006493.1	RYR2	scaffold1912_1	570674	1182036	scaffold1912_1:1181601-1192500
Bmu006499.1	LOC102277716	scaffold1914_1	652789	654229	scaffold1914_1:649301-659500
Bmu006510.1	TTC9	scaffold191_1	1077968	1151271	scaffold191_1:1130801-1134400
Bmu006572.1	TBPL2	scaffold1930_1	90928	120065	scaffold1930_1:1-313300
Bmu006573.1	ATG14	scaffold1930_1	121839	159250	scaffold1930_1:1-313300
Bmu006574.1	FBXO34	scaffold1930_1	165934	169173	scaffold1930_1:1-313300
Bmu006648.1	LOC102284448	scaffold1940_1	4343	7509	scaffold1940_1:2401-8500
Bmu006650.1	HSD17B12	scaffold1941_1	217168	395603	scaffold1941_1:269901-272100
Bmu006656.1	ALX4	scaffold1941_1	810589	858065	scaffold1941_1:814301-820000
Bmu006726.1	RFWD2	scaffold1951_1	662936	884995	scaffold1951_1:689601-694800
Bmu006734.1	AHNAK	scaffold1954_1	27767	55292	scaffold1954_1:49601-220200
Bmu006735.1	EEF1G	scaffold1954_1	74708	84409	scaffold1954_1:49601-220200
Bmu006736.1	TUT1	scaffold1954_1	85365	94819	scaffold1954_1:49601-220200
Bmu006737.1	MTA2	scaffold1954_1	96616	105692	scaffold1954_1:49601-220200
Bmu006738.1	EML3	scaffold1954_1	105961	116032	scaffold1954_1:49601-220200
Bmu006739.1	ROM1	scaffold1954_1	115868	117870	scaffold1954_1:49601-220200
Bmu006740.1	B3GAT3	scaffold1954_1	118019	122645	scaffold1954_1:49601-220200
Bmu006741.1	GANAB	scaffold1954_1	125129	141122	scaffold1954_1:49601-220200
Bmu006742.1	INTS5	scaffold1954_1	141385	146020	scaffold1954_1:49601-220200
Bmu006743.1	LOC102278090	scaffold1954_1	152359	158243	scaffold1954_1:49601-220200
Bmu006744.1	METTL12	scaffold1954_1	155467	156621	scaffold1954_1:49601-220200
Bmu006745.1	LOC102271000	scaffold1954_1	160321	161186	scaffold1954_1:49601-220200
Bmu006746.1	UBXN1	scaffold1954_1	162764	165392	scaffold1954_1:49601-220200
Bmu006747.1	LRRN4CL	scaffold1954_1	172723	173366	scaffold1954_1:49601-220200
Bmu006748.1	BSCL2	scaffold1954_1	174693	186077	scaffold1954_1:49601-220200
Bmu006749.1	GNG3	scaffold1954_1	183682	186285	scaffold1954_1:49601-220200
Bmu006750.1	HNRNPUL2	scaffold1954_1	191599	202799	scaffold1954_1:49601-220200
Bmu006751.1	TTC9C	scaffold1954_1	202679	211512	scaffold1954_1:49601-220200
Bmu006752.1	ZBTB3	scaffold1954_1	215509	217555	scaffold1954_1:49601-220200
Bmu006781.1	CHCHD3	scaffold1959_1	352589	646619	scaffold1959_1:482201-485500
Bmu006832.1	SCAF1	scaffold1966_1	353633	366814	scaffold1966_1:363801-578800
Bmu006833.1	IRF3	scaffold1966_1	368294	373874	scaffold1966_1:363801-578800
Bmu006834.1	BCL2L12	scaffold1966_1	374890	380957	scaffold1966_1:363801-578800
Bmu006835.1	PRMT1	scaffold1966_1	385318	395209	scaffold1966_1:363801-578800
Bmu006836.1	ADM5	scaffold1966_1	397182	397727	scaffold1966_1:363801-578800
Bmu006837.1	CPT1C	scaffold1966_1	399355	417411	scaffold1966_1:363801-578800
Bmu006838.2	TSKS	scaffold1966_1	422372	438104	scaffold1966_1:363801-578800
Bmu006839.1	AP2A1	scaffold1966_1	440569	472070	scaffold1966_1:363801-578800
Bmu006840.1	MED25	scaffold1966_1	471406	497884	scaffold1966_1:363801-578800
Bmu006841.2	FUZ	scaffold1966_1	472113	477407	scaffold1966_1:363801-578800
Bmu006842.1	PTOV1	scaffold1966_1	499527	517055	scaffold1966_1:363801-578800
Bmu006843.1	PNKP	scaffold1966_1	517243	522709	scaffold1966_1:363801-578800
Bmu006844.1	AKT1S1	scaffold1966_1	524595	532347	scaffold1966_1:363801-578800
Bmu006845.1	TBC1D17	scaffold1966_1	533269	542651	scaffold1966_1:363801-578800
Bmu006846.1	IL4I1	scaffold1966_1	542465	551480	scaffold1966_1:363801-578800
Bmu006847.1	NUP62	scaffold1966_1	554597	577331	scaffold1966_1:363801-578800
Bmu006848.1	ATF5	scaffold1966_1	578614	581030	scaffold1966_1:363801-578800
Bmu006886.1	LOC102285196	scaffold1973_1	77705	79804	scaffold1973_1:74301-85400
Bmu006891.1	TAF4B	scaffold1976_1	1469260	1577857	scaffold1976_1:1527101-1529400
Bmu006906.1	DNAJB12	scaffold197_1	683574	700431	scaffold197_1:684901-787800
Bmu006907.1	DDIT4	scaffold197_1	742978	745161	scaffold197_1:684901-787800
Bmu006908.2	ANAPC16	scaffold197_1	771930	782236	scaffold197_1:684901-787800
Bmu006909.1	ASCC1	scaffold197_1	783946	895040	scaffold197_1:684901-787800
Bmu006998.1	MYO3B	scaffold1_1	2545133	3003376	scaffold1_1:2663501-2670300
Bmu007016.1	RASSF9	scaffold2000_1	60862	95333	scaffold2000_1:64101-67400
Bmu007017.1	LOC102281937	scaffold2001_1	4021	4974	scaffold2001_1:1701-10300
Bmu007046.1	DCAF5	scaffold2002_1	1418286	1509635	scaffold2002_1:1508001-1510900
Bmu007059.1	SYNJ2BP	scaffold2002_1	2570305	2610010	scaffold2002_1:2520201-2687500
Bmu007060.1	LOC102269677	scaffold2002_1	2634601	2648642	scaffold2002_1:2520201-2687500
Bmu007073.1	LOC102265640	scaffold2003_1	828425	836115	scaffold2003_1:830701-839200
Bmu007094.1	GPR156	scaffold2006_1	231537	311272	scaffold2006_1:239801-241800
Bmu007134.1	BHLHB9	scaffold201_1	656134	657840	scaffold201_1:580001-682600
Bmu007135.1	LOC102279127	scaffold201_1	677453	680512	scaffold201_1:580001-682600
Bmu007173.1	LOC102282320	scaffold202_1	550752	551669	scaffold202_1:546801-693100
Bmu007174.1	LOC102265285	scaffold202_1	626728	627789	scaffold202_1:546801-693100
Bmu007246.1	RAC3	scaffold2040_1	352593	355867	scaffold2040_1:350801-354300
Bmu007412.4	TNIK	scaffold2058_1	62331	470260	scaffold2058_1:293501-295800
Bmu007441.1	SNX7	scaffold2072_1	489657	607369	scaffold2072_1:527401-530700
Bmu007504.1	KIF16B	scaffold2082_1	112168	421108	scaffold2082_1:160701-164500
Bmu007504.1	KIF16B	scaffold2082_1	112168	421108	scaffold2082_1:285901-290100
Bmu007505.1	MACROD2	scaffold2082_1	617873	1601302	scaffold2082_1:864401-866200
Bmu007505.1	MACROD2	scaffold2082_1	617873	1601302	scaffold2082_1:897801-900500
Bmu007507.1	POC1B	scaffold2083_1	155932	262797	scaffold2083_1:209601-215100
Bmu007547.1	LOC102272696	scaffold2089_1	20416	21354	scaffold2089_1:14101-24500
Bmu007604.1	EPDR1	scaffold20_1	162297	197370	scaffold20_1:183101-185100
Bmu007622.1	NCAPG2	scaffold2105_1	162812	236709	scaffold2105_1:162201-168600
Bmu007622.1	NCAPG2	scaffold2105_1	162812	236709	scaffold2105_1:175901-183000
Bmu007623.1	LOC102267908	scaffold2105_1	163243	169233	scaffold2105_1:162201-168600
Bmu007625.1	WDR60	scaffold2105_2	102740	152873	scaffold2105_2:135401-458100
Bmu007626.1	VIPR2	scaffold2105_2	207472	281138	scaffold2105_2:135401-458100
Bmu007627.1	LOC102269307	scaffold2105_2	425443	458010	scaffold2105_2:135401-458100
Bmu007632.1	LOC102284353	scaffold2109_1	12267	13239	scaffold2109_1:1-79500
Bmu007633.1	LOC102285200	scaffold2109_1	64231	65220	scaffold2109_1:1-79500
Bmu007645.1	LOC102270800	scaffold2110_1	15528	16484	scaffold2110_1:1-63200
Bmu007646.1	LOC102271374	scaffold2110_1	47464	48646	scaffold2110_1:1-63200
Bmu007654.1	SUOX	scaffold2111_1	289302	293579	scaffold2111_1:281701-592000
Bmu007655.2	RAB5B	scaffold2111_1	296112	311821	scaffold2111_1:281701-592000
Bmu007656.1	CDK2	scaffold2111_1	314184	318919	scaffold2111_1:281701-592000
Bmu007657.1	PMEL	scaffold2111_1	319672	327751	scaffold2111_1:281701-592000
Bmu007658.1	DGKA	scaffold2111_1	327871	349368	scaffold2111_1:281701-592000
Bmu007659.1	WIBG	scaffold2111_1	353321	373832	scaffold2111_1:281701-592000
Bmu007660.1	MMP19	scaffold2111_1	400892	406994	scaffold2111_1:281701-592000
Bmu007661.1	ORMDL2	scaffold2111_1	403936	423564	scaffold2111_1:281701-592000
Bmu007662.2	LOC102280247	scaffold2111_1	407425	411838	scaffold2111_1:281701-592000
Bmu007663.1	DNAJC14	scaffold2111_1	413388	420377	scaffold2111_1:281701-592000
Bmu007664.1	SARNP	scaffold2111_1	427476	474811	scaffold2111_1:281701-592000
Bmu007665.1	GDF11	scaffold2111_1	479185	495289	scaffold2111_1:281701-592000
Bmu007666.1	CD63	scaffold2111_1	506741	509321	scaffold2111_1:281701-592000
Bmu007667.1	RDH5	scaffold2111_1	510767	514629	scaffold2111_1:281701-592000
Bmu007668.1	BLOC1S1	scaffold2111_1	515345	519144	scaffold2111_1:281701-592000
Bmu007669.1	ITGA7	scaffold2111_1	526337	550312	scaffold2111_1:281701-592000
Bmu007670.1	METTL7B	scaffold2111_1	550806	552857	scaffold2111_1:281701-592000
Bmu007671.1	LOC102283908	scaffold2111_1	586754	588346	scaffold2111_1:281701-592000
Bmu007674.1	MPI	scaffold2116_1	2572	9848	scaffold2116_1:1-81200
Bmu007675.1	SCAMP2	scaffold2116_1	19085	44600	scaffold2116_1:1-81200
Bmu007676.1	ULK3	scaffold2116_1	45233	50960	scaffold2116_1:1-81200
Bmu007677.1	CPLX3	scaffold2116_1	56021	60817	scaffold2116_1:1-81200
Bmu007678.1	LMAN1L	scaffold2116_1	62022	73690	scaffold2116_1:1-81200
Bmu007679.1	CSK	scaffold2116_1	79246	89532	scaffold2116_1:1-81200
Bmu007693.1	LOC102268570	scaffold2119_1	4769	5731	scaffold2119_1:1-59500
Bmu007694.1	LOC102268841	scaffold2119_1	16710	17720	scaffold2119_1:1-59500
Bmu007695.1	LOC102269117	scaffold2119_1	48155	49138	scaffold2119_1:1-59500
Bmu007705.1	LOC102269944	scaffold2122_1	37241	46347	scaffold2122_1:41001-48300
Bmu007715.1	LOC102273772	scaffold212_1	38183	1841144	scaffold212_1:532201-535400
Bmu007716.1	LOC102282868	scaffold2132_1	3268	55132	scaffold2132_1:801-5500
Bmu007716.1	LOC102282868	scaffold2132_1	3268	55132	scaffold2132_1:7201-26000
Bmu007716.1	LOC102282868	scaffold2132_1	3268	55132	scaffold2132_1:29201-57300
Bmu007717.1	LOC102282584	scaffold2132_1	12052	12483	scaffold2132_1:7201-26000
Bmu007721.1	DNAJC24	scaffold213_1	315236	390633	scaffold213_1:359401-361300
Bmu007782.1	LOC102276592	scaffold2140_1	918521	921663	scaffold2140_1:919401-986300
Bmu007800.1	UNC13C	scaffold2143_1	29659	492677	scaffold2143_1:176201-192300
Bmu007837.1	ARRB2	scaffold2150_1	291577	306343	scaffold2150_1:298201-315300
Bmu007877.1	LOC102275077	scaffold2151_1	389528	390490	scaffold2151_1:389101-394500
Bmu007888.1	LOC102279023	scaffold2153_1	8682	29305	scaffold2153_1:27101-31400
Bmu007890.1	LOC102276960	scaffold2155_1	1160734	1270078	scaffold2155_1:1162001-1167600
Bmu007900.1	DRD3	scaffold2156_1	555910	617177	scaffold2156_1:609601-613300
Bmu007908.1	LOC102264802	scaffold2163_1	22647	49637	scaffold2163_1:1-219200
Bmu007912.1	LOC102269590	scaffold2163_2	162213	194407	scaffold2163_2:174801-176800
Bmu007913.1	ACAD8	scaffold2163_2	209725	220220	scaffold2163_2:195401-234100
Bmu007914.1	THYN1	scaffold2163_2	224296	228812	scaffold2163_2:195401-234100
Bmu007915.1	VPS26B	scaffold2163_2	230476	243439	scaffold2163_2:195401-234100
Bmu007940.1	LOC102274898	scaffold2168_1	38698	47155	scaffold2168_1:28301-111200
Bmu007944.1	PTGER4	scaffold216_1	1344878	1356745	scaffold216_1:688601-1815300
Bmu007945.1	TTC33	scaffold216_1	1372863	1398434	scaffold216_1:688601-1815300
Bmu007946.1	PRKAA1	scaffold216_1	1403857	1432278	scaffold216_1:688601-1815300
Bmu007947.1	RPL37	scaffold216_1	1450844	1453441	scaffold216_1:688601-1815300
Bmu007948.1	CARD6	scaffold216_1	1467279	1482076	scaffold216_1:688601-1815300
Bmu007949.1	C7	scaffold216_1	1514532	1571929	scaffold216_1:688601-1815300
Bmu007950.1	MROH2B	scaffold216_1	1592801	1666038	scaffold216_1:688601-1815300
Bmu007951.1	C6	scaffold216_1	1713632	1790906	scaffold216_1:688601-1815300
Bmu007954.1	GHR	scaffold216_1	2463658	3222238	scaffold216_1:2554001-2557000
Bmu007954.1	GHR	scaffold216_1	2463658	3222238	scaffold216_1:2672801-2923200
Bmu007954.1	GHR	scaffold216_1	2463658	3222238	scaffold216_1:3184001-3185900
Bmu007956.1	LOC102272986	scaffold2170_1	18236	104864	scaffold2170_1:1-128100
Bmu007966.1	SORCS2	scaffold2178_1	619911	768119	scaffold2178_1:692001-693900
Bmu007991.2	CDC14A	scaffold2185_1	133799	320778	scaffold2185_1:225901-228700
Bmu007996.1	UTRN	scaffold218_1	457342	1009521	scaffold218_1:500001-511000
Bmu008008.1	PAPSS2	scaffold2191_1	489866	596359	scaffold2191_1:543801-553300
Bmu008012.1	RNLS	scaffold2191_1	1126104	1404390	scaffold2191_1:1185901-1191800
Bmu008013.1	HDAC4	scaffold2192_1	372980	522231	scaffold2192_1:472601-474500
Bmu008014.1	LOC102282308	scaffold2192_1	471452	474629	scaffold2192_1:472601-474500
Bmu008038.1	ZNF628	scaffold2199_1	176063	177317	scaffold2199_1:172801-178000
Bmu008048.1	PYCRL	scaffold219_1	137689	139972	scaffold219_1:137301-159300
Bmu008049.1	TIGD5	scaffold219_1	143041	147905	scaffold219_1:137301-159300
Bmu008050.1	EEF1D	scaffold219_1	149283	158274	scaffold219_1:137301-159300
Bmu008067.1	LOC102283525	scaffold2200_1	11024	19943	scaffold2200_1:9301-37800
Bmu008069.1	LOC102284266	scaffold2202_1	11318	15026	scaffold2202_1:1-47000
Bmu008070.1	LOC102284544	scaffold2202_1	20481	26377	scaffold2202_1:1-47000
Bmu008071.1	LOC102284829	scaffold2202_1	41686	42675	scaffold2202_1:1-47000
Bmu008083.1	LOC102270910	scaffold220_1	67770	92251	scaffold220_1:75101-145900
Bmu008084.1	LOC102270634	scaffold220_1	118006	118176	scaffold220_1:75101-145900
Bmu008151.1	MDGA1	scaffold2229_2	624840	689129	scaffold2229_2:677601-681600
Bmu008165.1	LOC102268923	scaffold2231_1	409885	410340	scaffold2231_1:408101-420500
Bmu008190.1	LOC102268475	scaffold2244_1	696	1637	scaffold2244_1:1-12200
Bmu008273.1	OTUD7A	scaffold2266_1	603218	763950	scaffold2266_1:666001-668200
Bmu008421.1	CCDC141	scaffold2306_1	460542	685206	scaffold2306_1:613501-618400
Bmu008423.3	ZNF385B	scaffold2306_1	1044377	1417998	scaffold2306_1:1090501-1093500
Bmu008423.3	ZNF385B	scaffold2306_1	1044377	1417998	scaffold2306_1:1193201-1196200
Bmu008451.1	LOC102268848	scaffold2316_1	39748	136907	scaffold2316_1:47801-51800
Bmu008481.1	INPP4B	scaffold2323_1	24866	212580	scaffold2323_1:57101-59800
Bmu008520.1	LOC102266325	scaffold2340_1	74116	96040	scaffold2340_1:77301-79500
Bmu008522.1	LOC102283634	scaffold2342_1	540	13202	scaffold2342_1:1-131400
Bmu008589.1	LOC102269493	scaffold2352_1	30540	58500	scaffold2352_1:1-115900
Bmu008631.1	BCL7C	scaffold235_1	9642	13698	scaffold235_1:1-627400
Bmu008632.1	ZNF629	scaffold235_1	54906	77856	scaffold235_1:1-627400
Bmu008633.1	RNF40	scaffold235_1	84381	96162	scaffold235_1:1-627400
Bmu008634.1	LOC102279514	scaffold235_1	96625	102696	scaffold235_1:1-627400
Bmu008635.1	PHKG2	scaffold235_1	100960	110182	scaffold235_1:1-627400
Bmu008636.1	SRCAP	scaffold235_1	118743	149112	scaffold235_1:1-627400
Bmu008637.1	FBRS	scaffold235_1	185528	190160	scaffold235_1:1-627400
Bmu008638.1	PRR14	scaffold235_1	198825	203045	scaffold235_1:1-627400
Bmu008639.1	ZNF689	scaffold235_1	219605	223852	scaffold235_1:1-627400
Bmu008640.1	ZNF688	scaffold235_1	242077	244873	scaffold235_1:1-627400
Bmu008641.1	ZNF764	scaffold235_1	258584	260818	scaffold235_1:1-627400
Bmu008642.1	ZNF768	scaffold235_1	267591	270045	scaffold235_1:1-627400
Bmu008643.1	ITGAL	scaffold235_1	277660	326056	scaffold235_1:1-627400
Bmu008644.1	SEPHS2	scaffold235_1	367637	368992	scaffold235_1:1-627400
Bmu008645.1	DCTPP1	scaffold235_1	382921	386574	scaffold235_1:1-627400
Bmu008646.2	ZNF771	scaffold235_1	389939	398365	scaffold235_1:1-627400
Bmu008647.1	ZNF48	scaffold235_1	403018	406592	scaffold235_1:1-627400
Bmu008648.1	2018-09-01	scaffold235_1	416550	420198	scaffold235_1:1-627400
Bmu008649.1	MYLPF	scaffold235_1	420382	422882	scaffold235_1:1-627400
Bmu008650.1	TBC1D10B	scaffold235_1	427008	437418	scaffold235_1:1-627400
Bmu008651.1	LOC102265287	scaffold235_1	438350	438970	scaffold235_1:1-627400
Bmu008652.1	CD2BP2	scaffold235_1	439864	442335	scaffold235_1:1-627400
Bmu008653.1	SPN	scaffold235_1	469855	471519	scaffold235_1:1-627400
Bmu008654.1	QPRT	scaffold235_1	474049	491414	scaffold235_1:1-627400
Bmu008655.1	LOC102265846	scaffold235_1	503528	504251	scaffold235_1:1-627400
Bmu008656.1	ZG16	scaffold235_1	521562	522942	scaffold235_1:1-627400
Bmu008657.1	KIF22	scaffold235_1	529957	544798	scaffold235_1:1-627400
Bmu008658.1	MAZ	scaffold235_1	546990	550588	scaffold235_1:1-627400
Bmu008659.1	PRRT2	scaffold235_1	552872	554614	scaffold235_1:1-627400
Bmu008660.1	PAGR1	scaffold235_1	555999	559598	scaffold235_1:1-627400
Bmu008661.1	MVP	scaffold235_1	560199	579786	scaffold235_1:1-627400
Bmu008662.1	CDIPT	scaffold235_1	592086	595502	scaffold235_1:1-627400
Bmu008663.4	SEZ6L2	scaffold235_1	601089	621744	scaffold235_1:1-627400
Bmu008664.1	ASPHD1	scaffold235_1	614498	627196	scaffold235_1:1-627400
Bmu008687.1	SLC6A9	scaffold2364_1	203948	239029	scaffold2364_1:219101-226500
Bmu008723.1	STRA8	scaffold2385_1	431954	454533	scaffold2385_1:448101-458600
Bmu008730.1	NR4A1	scaffold2388_1	203598	224243	scaffold2388_1:201001-206400
Bmu008836.1	LOC102284272	scaffold2411_1	18074	48159	scaffold2411_1:1-147800
Bmu008837.1	LOC102284553	scaffold2411_1	121074	121976	scaffold2411_1:1-147800
Bmu008838.1	LOC102284838	scaffold2411_1	143789	144385	scaffold2411_1:1-147800
Bmu008861.1	CEP128	scaffold2417_1	487832	947730	scaffold2417_1:530901-954100
Bmu008882.1	LOC102267350	scaffold2422_1	7272	14773	scaffold2422_1:1-35100
Bmu008883.1	LOC102267917	scaffold2422_1	24891	32210	scaffold2422_1:1-35100
Bmu008938.1	FBXL17	scaffold2434_1	7	524758	scaffold2434_1:118801-123500
Bmu008955.1	LOC102269594	scaffold2445_1	43265	256011	scaffold2445_1:218901-225600
Bmu008959.2	TMPRSS3	scaffold2447_1	49598	73216	scaffold2447_1:58701-61700
Bmu008984.1	PFKL	scaffold2447_1	1730397	1755524	scaffold2447_1:1733101-1739300
Bmu008994.1	RPS6KA2	scaffold2448_1	302244	632980	scaffold2448_1:566801-569600
Bmu009026.1	CLEC16A	scaffold245_1	1454825	1690865	scaffold245_1:1685701-1730200
Bmu009027.1	DEXI	scaffold245_1	1693973	1694236	scaffold245_1:1685701-1730200
Bmu009028.1	CIITA	scaffold245_1	1712310	1773517	scaffold245_1:1685701-1730200
Bmu009028.1	CIITA	scaffold245_1	1712310	1773517	scaffold245_1:1733001-1782000
Bmu009041.1	LOC102269868	scaffold2462_1	1954	51044	scaffold2462_1:47301-50600
Bmu009074.1	LOC102273476	scaffold2471_1	12474	13415	scaffold2471_1:1-60900
Bmu009103.1	LOC102267099	scaffold247_1	376241	583907	scaffold247_1:431501-437700
Bmu009171.1	LOC102279225	scaffold2494_1	57867	84188	scaffold2494_1:77801-79700
Bmu009176.1	STAU2	scaffold2495_1	417422	714710	scaffold2495_1:562201-587600
Bmu009195.1	LOC102271311	scaffold2501_1	32756	73838	scaffold2501_1:26101-72300
Bmu009199.1	RAB37	scaffold2501_1	145675	213609	scaffold2501_1:209701-244500
Bmu009201.1	SLC9A3R1	scaffold2501_1	213021	231785	scaffold2501_1:209701-244500
Bmu009202.1	NAT9	scaffold2501_1	235135	238057	scaffold2501_1:209701-244500
Bmu009203.1	TMEM104	scaffold2501_1	239875	293730	scaffold2501_1:209701-244500
Bmu009303.1	LEPREL2	scaffold2513_1	533891	547426	scaffold2513_1:535101-596100
Bmu009304.1	GNB3	scaffold2513_1	548960	555383	scaffold2513_1:535101-596100
Bmu009305.1	LOC102287859	scaffold2513_1	557166	558198	scaffold2513_1:535101-596100
Bmu009306.1	LOC102281949	scaffold2513_1	558578	560824	scaffold2513_1:535101-596100
Bmu009307.1	USP5	scaffold2513_1	561704	574902	scaffold2513_1:535101-596100
Bmu009308.1	TPI1	scaffold2513_1	576533	580070	scaffold2513_1:535101-596100
Bmu009309.1	SPSB2	scaffold2513_1	580864	595417	scaffold2513_1:535101-596100
Bmu009310.1	LRRC23	scaffold2513_1	606361	613826	scaffold2513_1:598801-626300
Bmu009311.1	ENO2	scaffold2513_1	614811	622412	scaffold2513_1:598801-626300
Bmu009312.1	ATN1	scaffold2513_1	632446	641290	scaffold2513_1:627501-702500
Bmu009313.1	LOC102264344	scaffold2513_1	641599	643086	scaffold2513_1:627501-702500
Bmu009314.1	PTPN6	scaffold2513_1	643836	658928	scaffold2513_1:627501-702500
Bmu009315.1	PHB2	scaffold2513_1	664118	668718	scaffold2513_1:627501-702500
Bmu009316.1	EMG1	scaffold2513_1	668855	674560	scaffold2513_1:627501-702500
Bmu009317.1	LPCAT3	scaffold2513_1	673800	711035	scaffold2513_1:627501-702500
Bmu009403.1	UBTF	scaffold2529_1	735568	747588	scaffold2529_1:729501-747600
Bmu009417.2	TNS1	scaffold252_1	1450255	1652951	scaffold252_1:1639201-1700700
Bmu009479.1	MLH1	scaffold2536_1	935	92169	scaffold2536_1:28301-37800
Bmu009520.1	CMIP	scaffold2543_1	1849139	2114338	scaffold2543_1:1979501-1983500
Bmu009568.1	GSTCD	scaffold2548_1	865355	866889	scaffold2547_1:861201-869200
Bmu009627.1	EML6	scaffold255_1	1043242	1231083	scaffold255_1:1179101-1185000
Bmu009674.1	UBA2	scaffold2576_1	203270	231820	scaffold2576_1:195901-205300
Bmu009721.1	LOC102266618	scaffold2596_1	2178	2433	scaffold2596_1:1-8700
Bmu009731.1	ARID2	scaffold2599_1	128937	335478	scaffold2599_1:235601-237700
Bmu009748.1	SLC25A14	scaffold2600_2	716381	754226	scaffold2600_2:717801-799800
Bmu009749.1	GPR119	scaffold2600_2	770810	771817	scaffold2600_2:717801-799800
Bmu009750.1	RBMX2	scaffold2600_2	780659	791298	scaffold2600_2:717801-799800
Bmu009752.1	LOC102284933	scaffold2606_1	7288	8519	scaffold2606_1:1-11100
Bmu009768.1	F2RL1	scaffold260_1	983779	993251	scaffold260_1:977801-2265500
Bmu009769.1	F2R	scaffold260_1	1051713	1078873	scaffold260_1:977801-2265500
Bmu009770.1	IQGAP2	scaffold260_1	1082279	1342741	scaffold260_1:977801-2265500
Bmu009771.1	F2RL2	scaffold260_1	1161672	1169451	scaffold260_1:977801-2265500
Bmu009772.1	SV2C	scaffold260_1	1442492	1605851	scaffold260_1:977801-2265500
Bmu009773.1	POC5	scaffold260_1	1907278	1934029	scaffold260_1:977801-2265500
Bmu009774.1	ANKDD1B	scaffold260_1	1937057	2010720	scaffold260_1:977801-2265500
Bmu009775.1	POLK	scaffold260_1	2012823	2051358	scaffold260_1:977801-2265500
Bmu009776.1	COL4A3BP	scaffold260_1	2093479	2225119	scaffold260_1:977801-2265500
Bmu009777.1	HMGCR	scaffold260_1	2235993	2250167	scaffold260_1:977801-2265500
Bmu009859.1	LMBRD2	scaffold2634_1	327034	346327	scaffold2634_1:339501-348300
Bmu009874.1	LOC102282979	scaffold2637_1	146380	850780	scaffold2637_1:327501-359100
Bmu009875.1	LOC102287481	scaffold2640_1	28853	120397	scaffold2640_1:1-125500
Bmu009876.2	ENOX2	scaffold2641_1	23223	198253	scaffold2641_1:197301-348600
Bmu009878.1	LOC102276041	scaffold2642_1	26181	32272	scaffold2642_1:20701-30300
Bmu009891.1	MFSD3	scaffold2645_1	2959	4762	scaffold2645_1:1-24800
Bmu009892.1	RECQL4	scaffold2645_1	5089	11313	scaffold2645_1:1-24800
Bmu009893.1	LRRC14	scaffold2645_1	12156	15266	scaffold2645_1:1-24800
Bmu009894.1	LRRC24	scaffold2645_1	16138	18811	scaffold2645_1:1-24800
Bmu009895.1	LOC102278670	scaffold2645_1	21048	23183	scaffold2645_1:1-24800
Bmu009903.1	SUCLA2	scaffold2645_3	132527	176763	scaffold2645_3:129001-202400
Bmu009904.1	LOC102269969	scaffold2646_1	13355	25191	scaffold2646_1:1-72600
Bmu009905.1	LOC102270440	scaffold2646_1	62640	69722	scaffold2646_1:1-72600
Bmu009949.1	CCBE1	scaffold2662_1	226459	488893	scaffold2662_1:456201-464000
Bmu009967.1	EFCC1	scaffold2671_1	259421	267637	scaffold2671_1:259901-262900
Bmu009969.1	ISY1	scaffold2671_1	309195	325788	scaffold2671_1:316101-392000
Bmu009970.1	CNBP	scaffold2671_1	332392	334735	scaffold2671_1:316101-392000
Bmu009990.1	LOC102275479	scaffold2684_1	53782	71278	scaffold2684_1:1-74200
Bmu010092.1	LOC102284654	scaffold2725_1	58269	71904	scaffold2725_1:1-74100
Bmu010103.1	LOC102279615	scaffold2739_1	5143	5748	scaffold2739_1:1-8600
Bmu010149.1	NAIF1	scaffold2741_1	289340	294231	scaffold2741_1:238301-349300
Bmu010150.2	SLC25A25	scaffold2741_1	314424	329723	scaffold2741_1:238301-349300
Bmu010151.1	PTGES2	scaffold2741_1	341739	346814	scaffold2741_1:238301-349300
Bmu010171.1	TBC1D13	scaffold2741_1	866948	881817	scaffold2741_1:859001-897100
Bmu010172.1	ENDOG	scaffold2741_1	884142	887671	scaffold2741_1:859001-897100
Bmu010173.1	LOC102273852	scaffold2741_1	887760	896524	scaffold2741_1:859001-897100
Bmu010175.1	LOC102287294	scaffold2744_1	33818	34759	scaffold2744_1:19301-80900
Bmu010176.1	LOC102287583	scaffold2744_1	46058	47008	scaffold2744_1:19301-80900
Bmu010177.1	LOC102287868	scaffold2744_1	65479	66432	scaffold2744_1:19301-80900
Bmu010178.1	LOC102288152	scaffold2744_1	79936	80889	scaffold2744_1:19301-80900
Bmu010179.1	LOC102264352	scaffold2744_1	98210	99145	scaffold2744_1:88901-107200
Bmu010188.1	LOC102268206	scaffold2751_1	187674	211331	scaffold2751_1:199401-206700
Bmu010194.1	LOC102282516	scaffold2755_1	21634	113746	scaffold2755_1:1-115600
Bmu010208.1	AKAP9	scaffold2763_1	302429	469187	scaffold2763_1:406301-408800
Bmu010226.1	NTMT1	scaffold2765_1	665381	673189	scaffold2765_1:673001-677900
Bmu010227.1	ASB6	scaffold2765_1	675446	680701	scaffold2765_1:673001-677900
Bmu010241.1	GRHL1	scaffold2768_1	227619	276560	scaffold2768_1:254801-260200
Bmu010331.1	LRP5	scaffold2784_1	272060	378256	scaffold2784_1:273101-275200
Bmu010346.1	FGF3	scaffold2784_1	1523947	1540313	scaffold2784_1:1537701-1540600
Bmu010364.1	ARRDC1	scaffold2790_1	243073	261215	scaffold2790_1:240501-257000
Bmu010372.1	LOC102272808	scaffold2790_1	435885	440844	scaffold2790_1:436501-442400
Bmu010373.1	EXD3	scaffold2790_1	441036	496933	scaffold2790_1:436501-442400
Bmu010373.1	EXD3	scaffold2790_1	441036	496933	scaffold2790_1:464801-469600
Bmu010376.1	LOC102274255	scaffold2790_1	560528	565956	scaffold2790_1:565301-573600
Bmu010377.1	FAM166A	scaffold2790_1	567849	571450	scaffold2790_1:565301-573600
Bmu010378.1	TUBB4B	scaffold2790_1	571443	573485	scaffold2790_1:565301-573600
Bmu010379.1	SLC34A3	scaffold2790_1	578109	586220	scaffold2790_1:574901-591000
Bmu010380.1	LOC102270826	scaffold2790_1	587409	588430	scaffold2790_1:574901-591000
Bmu010381.1	RNF208	scaffold2790_1	588356	593020	scaffold2790_1:574901-591000
Bmu010382.1	NDOR1	scaffold2790_1	596617	604586	scaffold2790_1:598101-604800
Bmu010383.1	TMEM203	scaffold2790_1	604724	606417	scaffold2790_1:598101-604800
Bmu010384.1	TPRN	scaffold2790_1	610386	617266	scaffold2790_1:610401-629200
Bmu010385.1	SSNA1	scaffold2790_1	618877	619820	scaffold2790_1:610401-629200
Bmu010386.1	ANAPC2	scaffold2790_1	620922	629990	scaffold2790_1:610401-629200
Bmu010440.1	MYO18B	scaffold279_1	2322047	2537080	scaffold279_1:2387701-2389700
Bmu010448.1	LOC102282667	scaffold27_1	148610	170512	scaffold27_1:158401-165600
Bmu010576.1	LOC102283278	scaffold281_3	231490	242378	scaffold281_3:232801-265500
Bmu010577.1	CIRBP	scaffold281_3	245951	248159	scaffold281_3:232801-265500
Bmu010578.1	MIDN	scaffold281_3	260355	268299	scaffold281_3:232801-265500
Bmu010578.1	MIDN	scaffold281_3	260355	268299	scaffold281_3:268201-389100
Bmu010579.1	ATP5D	scaffold281_3	271058	273224	scaffold281_3:268201-389100
Bmu010580.1	LOC102283841	scaffold281_3	278071	284838	scaffold281_3:268201-389100
Bmu010581.1	STK11	scaffold281_3	286743	301393	scaffold281_3:268201-389100
Bmu010582.1	SBNO2	scaffold281_3	337192	364404	scaffold281_3:268201-389100
Bmu010583.1	GPX4	scaffold281_3	366646	369317	scaffold281_3:268201-389100
Bmu010584.1	POLR2E	scaffold281_3	373972	378418	scaffold281_3:268201-389100
Bmu010585.1	HMHA1	scaffold281_3	381959	394661	scaffold281_3:268201-389100
Bmu010591.1	LOC102285781	scaffold2821_1	229107	400375	scaffold2821_1:1-421400
Bmu010629.1	NEK5	scaffold2844_1	652201	686415	scaffold2844_1:657801-659600
Bmu010634.1	LOC102277832	scaffold2848_2	22305	40993	scaffold2848_2:36101-38300
Bmu010677.1	LRP6	scaffold285_1	1802738	1976255	scaffold285_1:1871501-1873400
Bmu010683.1	LOC102274919	scaffold2865_1	64709	68242	scaffold2865_1:57801-113300
Bmu010745.1	PAFAH1B3	scaffold2882_2	60969	65001	scaffold2882_2:62501-77300
Bmu010746.1	CIC	scaffold2882_2	65794	77235	scaffold2882_2:62501-77300
Bmu010747.1	ERF	scaffold2882_2	105288	112848	scaffold2882_2:78101-149400
Bmu010748.1	GSK3A	scaffold2882_2	118229	126065	scaffold2882_2:78101-149400
Bmu010749.1	ZNF526	scaffold2882_2	128753	130892	scaffold2882_2:78101-149400
Bmu010750.1	DEDD2	scaffold2882_2	135134	150306	scaffold2882_2:78101-149400
Bmu010784.1	LOC102287670	scaffold2887_1	33297	44186	scaffold2887_1:1-48300
Bmu010798.1	LOC102283923	scaffold2896_1	5771	12960	scaffold2896_1:8101-36800
Bmu010817.1	ULBP3	scaffold2909_1	48022	54040	scaffold2909_1:1-82700
Bmu010834.1	METTL24	scaffold290_1	1951672	2077450	scaffold290_1:1997701-2000900
Bmu010835.1	LOC102265294	scaffold290_1	2000489	2000821	scaffold290_1:1997701-2000900
Bmu010847.1	LOC102275679	scaffold2913_1	3207	5539	scaffold2913_1:1-16300
Bmu010854.1	WDR27	scaffold2918_1	432917	509241	scaffold2918_1:476001-477900
Bmu010876.1	IGFN1	scaffold2923_1	497100	531402	scaffold2923_1:508701-513000
Bmu010931.1	LOC102275099	scaffold2934_1	5907	9807	scaffold2934_1:1-34300
Bmu010932.1	LOC102275391	scaffold2934_1	11656	12447	scaffold2934_1:1-34300
Bmu010934.1	LILRA6	scaffold2937_1	3152	6372	scaffold2937_1:2501-9300
Bmu010998.1	VEPH1	scaffold2960_1	32750	305269	scaffold2960_1:217601-220900
Bmu010998.1	VEPH1	scaffold2960_1	32750	305269	scaffold2960_1:283501-289500
Bmu011018.1	LOC102279238	scaffold296_1	295274	296212	scaffold296_1:1-436500
Bmu011019.1	LOC102280640	scaffold296_1	333071	334021	scaffold296_1:1-436500
Bmu011027.1	LOC102270924	scaffold2971_1	47266	51014	scaffold2971_1:36701-52600
Bmu011030.1	LOC102270832	scaffold2973_1	29701	31688	scaffold2973_1:1-159900
Bmu011031.1	LOC102269978	scaffold2973_1	56095	62062	scaffold2973_1:1-159900
Bmu011032.1	LOC102270256	scaffold2973_1	82416	90835	scaffold2973_1:1-159900
Bmu011033.1	LOC102270548	scaffold2973_1	110488	116588	scaffold2973_1:1-159900
Bmu011052.1	LOC102276422	scaffold297_1	72414	73846	scaffold297_1:65701-121600
Bmu011069.1	CHMP7	scaffold2985_1	187934	199848	scaffold2985_1:178501-206600
Bmu011073.1	LOC102269519	scaffold2990_1	4721	6147	scaffold2990_1:1-38000
Bmu011074.1	LOC102269799	scaffold2990_1	9037	11063	scaffold2990_1:1-38000
Bmu011075.1	LOC102270075	scaffold2990_1	21118	27994	scaffold2990_1:1-38000
Bmu011076.1	LOC102281025	scaffold2990_1	27834	45955	scaffold2990_1:1-38000
Bmu011157.1	STARD4	scaffold29_1	66061	74071	scaffold29_1:1-116300
Bmu011158.1	CAMK4	scaffold29_1	91862	228552	scaffold29_1:1-116300
Bmu011172.1	LOC102279618	scaffold3005_1	10566	11528	scaffold3005_1:401-63400
Bmu011173.1	LOC102280459	scaffold3005_1	46453	47442	scaffold3005_1:401-63400
Bmu011175.1	LOC102268776	scaffold3008_1	5956	6930	scaffold3008_1:3001-7100
Bmu011190.1	LOC102283173	scaffold3027_1	12080	21753	scaffold3027_1:21101-32000
Bmu011191.1	LOC102283451	scaffold3027_1	30073	30629	scaffold3027_1:21101-32000
Bmu011200.1	LOC102267370	scaffold3034_1	70447	71388	scaffold3034_1:68601-219500
Bmu011201.1	LOC102265104	scaffold3034_1	95053	95988	scaffold3034_1:68601-219500
Bmu011202.1	LOC102265388	scaffold3034_1	109793	110794	scaffold3034_1:68601-219500
Bmu011203.1	LOC102268220	scaffold3034_1	147147	148082	scaffold3034_1:68601-219500
Bmu011204.1	LOC102268780	scaffold3034_1	170309	171283	scaffold3034_1:68601-219500
Bmu011205.1	LOC102265963	scaffold3034_1	193800	194767	scaffold3034_1:68601-219500
Bmu011207.1	AUTS2	scaffold303_1	380079	486697	scaffold303_1:485101-487100
Bmu011247.1	LOC102287491	scaffold3047_1	3143	6526	scaffold3047_1:2901-6500
Bmu011259.1	FGFRL1	scaffold304_1	347792	353698	scaffold304_1:347501-352800
Bmu011267.1	ABTB1	scaffold3050_1	3753	11039	scaffold3050_1:1-5300
Bmu011287.1	LOC102271402	scaffold3058_1	109840	111077	scaffold3058_1:100001-120900
Bmu011302.1	TACR3	scaffold305_1	489075	576121	scaffold305_1:493101-495200
Bmu011411.1	HOXB13	scaffold308_1	2436136	2438372	scaffold308_1:2401901-2490500
Bmu011434.1	PM20D1	scaffold3093_1	181215	205504	scaffold3093_1:192801-195100
Bmu011459.1	LOC102284475	scaffold3103_1	44532	46904	scaffold3103_1:7301-104600
Bmu011462.1	LOC102271400	scaffold3109_1	11812	12765	scaffold3109_1:8201-16400
Bmu011469.1	LOC102287016	scaffold3113_1	4830	62028	scaffold3113_1:1-66000
Bmu011472.1	LOC102267942	scaffold3116_1	12190	14087	scaffold3116_1:10901-20500
Bmu011477.1	SAMM50	scaffold3119_1	34235	67412	scaffold3119_1:55601-57800
Bmu011481.1	LOC102268221	scaffold3125_1	2987	7024	scaffold3125_1:1-7800
Bmu011547.1	LOC102276893	scaffold3148_1	4249	16046	scaffold3148_1:12501-18300
Bmu011550.1	NRP1	scaffold314_1	654753	802000	scaffold314_1:761901-764600
Bmu011552.1	CCDC7	scaffold314_1	1227965	1331762	scaffold314_1:1307701-1309900
Bmu011560.1	LOC102275959	scaffold3153_1	74260	89580	scaffold3153_1:81401-83500
Bmu011580.1	LOC102284295	scaffold3165_1	5059	6933	scaffold3165_1:1-15700
Bmu011587.1	LOC102269604	scaffold316_1	91430	94003	scaffold316_1:43901-150200
Bmu011588.1	LOC102269877	scaffold316_1	110780	113635	scaffold316_1:43901-150200
Bmu011589.1	LOC102270155	scaffold316_1	122400	125178	scaffold316_1:43901-150200
Bmu011604.2	LSAMP	scaffold317_1	21604	733484	scaffold317_1:376901-379300
Bmu011604.2	LSAMP	scaffold317_1	21604	733484	scaffold317_1:480001-481900
Bmu011606.1	LOC102270651	scaffold3183_1	37506	38540	scaffold3183_1:19501-46500
Bmu011607.1	LOC102270927	scaffold3183_1	52780	55584	scaffold3183_1:52301-65000
Bmu011638.1	CPAMD8	scaffold3192_2	185485	285935	scaffold3192_2:228901-232100
Bmu011642.1	PDZRN3	scaffold3198_1	372802	643109	scaffold3198_1:495301-498500
Bmu011645.1	FRAS1	scaffold319_1	398441	926391	scaffold319_1:713301-718400
Bmu011715.1	LOC102264832	scaffold3221_1	17239	26182	scaffold3221_1:13101-27100
Bmu011731.1	FSTL3	scaffold3226_1	20295	24197	scaffold3226_1:19301-38500
Bmu011732.1	PRSS57	scaffold3226_1	25450	36344	scaffold3226_1:19301-38500
Bmu011733.1	PALM	scaffold3226_1	36823	63251	scaffold3226_1:19301-38500
Bmu011745.1	LOC102271969	scaffold3227_1	5480	9724	scaffold3227_1:1-22100
Bmu011758.1	LOC102265783	scaffold3232_1	114565	506894	scaffold3232_1:358301-361100
Bmu011762.1	ARSD	scaffold3236_1	5	14265	scaffold3236_1:1-14600
Bmu011763.1	ARSE	scaffold3236_1	16711	30155	scaffold3236_1:15101-35900
Bmu011764.1	LOC102286349	scaffold3236_1	30154	32586	scaffold3236_1:15101-35900
Bmu011765.1	ARSH	scaffold3236_1	45262	64099	scaffold3236_1:36801-151600
Bmu011797.1	LOC102272723	scaffold3257_1	35448	36398	scaffold3257_1:7901-39900
Bmu011822.1	PRAME	scaffold3276_1	27170	31473	scaffold3276_1:1-105900
Bmu011823.1	ZNF280A	scaffold3276_1	43228	44922	scaffold3276_1:1-105900
Bmu011824.1	ZNF280B	scaffold3276_1	54114	62564	scaffold3276_1:1-105900
Bmu011825.1	VPREB1	scaffold3276_1	92350	95617	scaffold3276_1:1-105900
Bmu011838.1	OLFM3	scaffold3288_1	199219	422749	scaffold3288_1:383101-385200
Bmu011839.1	LOC102267093	scaffold328_1	22035	41215	scaffold328_1:1-22700
Bmu011850.1	LOC102274443	scaffold3297_1	17961	18356	scaffold3297_1:1-22100
Bmu011856.1	GIMAP6	scaffold3306_1	3093	8541	scaffold3306_1:1-75200
Bmu011857.1	GIMAP4	scaffold3306_1	26188	46887	scaffold3306_1:1-75200
Bmu011858.1	GIMAP7	scaffold3306_1	46481	56697	scaffold3306_1:1-75200
Bmu011861.1	LOC102275861	scaffold3312_1	23833	24603	scaffold3312_1:1-34400
Bmu011862.1	LOC102276710	scaffold3312_1	89675	90079	scaffold3312_1:74001-144700
Bmu011863.1	LOC102277269	scaffold3312_1	114668	115354	scaffold3312_1:74001-144700
Bmu011873.1	DDC	scaffold3315_1	226885	337145	scaffold3315_1:232701-238000
Bmu011873.1	DDC	scaffold3315_1	226885	337145	scaffold3315_1:241201-243000
Bmu011916.1	DMBT1	scaffold333_1	170	26586	scaffold333_1:1-22200
Bmu011956.1	SLC22A15	scaffold3348_1	241954	290322	scaffold3348_1:259501-261400
Bmu011978.1	LOC102286453	scaffold3379_1	1086	9997	scaffold3379_1:1-26000
Bmu011979.1	CRIP1	scaffold3379_1	13102	14609	scaffold3379_1:1-26000
Bmu011980.1	CRIP2	scaffold3379_1	21749	23456	scaffold3379_1:1-26000
Bmu011981.1	MTA1	scaffold3379_1	24428	59459	scaffold3379_1:1-26000
Bmu011983.1	PACS2	scaffold3379_1	89087	133545	scaffold3379_1:133301-136200
Bmu012011.1	LOC102269891	scaffold3392_1	70448	82761	scaffold3392_1:56701-121600
Bmu012012.1	ARHGEF28	scaffold3395_1	94047	229896	scaffold3395_1:132401-135400
Bmu012015.1	LOC102270553	scaffold339_1	2759	4391	scaffold339_1:1-73300
Bmu012016.1	LOC102270837	scaffold339_1	4778	6274	scaffold339_1:1-73300
Bmu012024.1	MTMR8	scaffold339_1	1311675	1535512	scaffold339_1:1498601-1504200
Bmu012027.1	LOC102269527	scaffold339_1	1658640	1742603	scaffold339_1:1680501-1688400
Bmu012032.1	PIWIL4	scaffold340_1	224795	280814	scaffold340_1:225301-229100
Bmu012034.1	LOC102280367	scaffold340_1	373830	407577	scaffold340_1:402201-406200
Bmu012039.1	LOC102283176	scaffold3413_1	3342	9656	scaffold3413_1:1-29400
Bmu012040.1	MOGAT2	scaffold3413_1	45520	57077	scaffold3413_1:34801-80100
Bmu012041.1	LOC102282895	scaffold3413_1	78019	78947	scaffold3413_1:34801-80100
Bmu012080.1	LOC102265782	scaffold341_1	1951209	1970231	scaffold341_1:1960801-1967300
Bmu012095.1	LOC102272725	scaffold3422_1	27334	38652	scaffold3422_1:30201-34500
Bmu012124.1	LOC102285410	scaffold3443_1	56760	57695	scaffold3443_1:41501-86200
Bmu012125.1	LOC102284579	scaffold3443_1	71077	72058	scaffold3443_1:41501-86200
Bmu012148.1	USP36	scaffold3451_1	237545	263188	scaffold3451_1:241801-243800
Bmu012182.1	NOX3	scaffold345_1	4490824	4556921	scaffold345_1:4469401-4682500
Bmu012264.1	POLR2A	scaffold348_1	4914	24713	scaffold348_1:24201-160600
Bmu012265.1	LOC102267658	scaffold348_1	26457	28118	scaffold348_1:24201-160600
Bmu012266.1	ZBTB4	scaffold348_1	38352	42055	scaffold348_1:24201-160600
Bmu012267.1	CHRNB1	scaffold348_1	45411	54646	scaffold348_1:24201-160600
Bmu012268.1	FGF11	scaffold348_1	56101	60094	scaffold348_1:24201-160600
Bmu012269.1	TMEM102	scaffold348_1	62197	64272	scaffold348_1:24201-160600
Bmu012270.1	LOC102269235	scaffold348_1	71407	73202	scaffold348_1:24201-160600
Bmu012271.1	SPEM1	scaffold348_1	75816	77150	scaffold348_1:24201-160600
Bmu012272.1	NLGN2	scaffold348_1	78329	88910	scaffold348_1:24201-160600
Bmu012273.1	TMEM256	scaffold348_1	93320	94488	scaffold348_1:24201-160600
Bmu012274.1	PLSCR3	scaffold348_1	98332	102865	scaffold348_1:24201-160600
Bmu012275.2	TNK1	scaffold348_1	103648	108936	scaffold348_1:24201-160600
Bmu012276.1	TMEM95	scaffold348_1	119701	121120	scaffold348_1:24201-160600
Bmu012277.1	KCTD11	scaffold348_1	122803	123888	scaffold348_1:24201-160600
Bmu012278.1	ACAP1	scaffold348_1	124953	136423	scaffold348_1:24201-160600
Bmu012279.1	NEURL4	scaffold348_1	139927	153353	scaffold348_1:24201-160600
Bmu012280.1	GPS2	scaffold348_1	153791	156197	scaffold348_1:24201-160600
Bmu012281.2	EIF5A	scaffold348_1	156878	161852	scaffold348_1:24201-160600
Bmu012286.1	CTDNEP1	scaffold348_1	217650	223474	scaffold348_1:217701-243100
Bmu012287.1	GABARAP	scaffold348_1	224496	226497	scaffold348_1:217701-243100
Bmu012288.1	PHF23	scaffold348_1	227353	232022	scaffold348_1:217701-243100
Bmu012289.1	DVL2	scaffold348_1	232493	240795	scaffold348_1:217701-243100
Bmu012290.1	LOC102275854	scaffold348_1	240867	242695	scaffold348_1:217701-243100
Bmu012300.1	LOC102276629	scaffold3492_1	466877	805134	scaffold3492_1:577501-579300
Bmu012301.1	LOC102269709	scaffold3493_1	6	611	scaffold3493_1:1-7900
Bmu012302.1	LOC102267278	scaffold3498_1	1142	2825	scaffold3498_1:1-2900
Bmu012310.1	LOC102282431	scaffold3499_1	661529	969633	scaffold3499_1:661901-667100
Bmu012311.1	LOC102267096	scaffold349_1	11282	18519	scaffold349_1:13101-18700
Bmu012316.1	LOC102278689	scaffold3500_1	157347	157604	scaffold3500_1:49301-169600
Bmu012321.1	DLC1	scaffold350_1	58304	497616	scaffold350_1:93601-97000
Bmu012329.1	LOC102269528	scaffold3515_1	17559	18566	scaffold3515_1:1-24600
Bmu012330.1	LOC102288357	scaffold3516_1	1131	2075	scaffold3516_1:1-2200
Bmu012383.1	LOC102282057	scaffold3527_1	29543	31990	scaffold3527_1:1-77000
Bmu012384.1	LOC102282339	scaffold3527_1	32175	34697	scaffold3527_1:1-77000
Bmu012392.1	LOC102278412	scaffold3537_1	140660	150589	scaffold3537_1:96401-187800
Bmu012409.1	LOC102279537	scaffold3555_1	24111	31887	scaffold3555_1:1-32800
Bmu012411.1	LOC102265396	scaffold3556_1	47430	105068	scaffold3556_1:62701-105800
Bmu012418.1	FAM20C	scaffold3559_1	114213	147958	scaffold3559_1:112901-120400
Bmu012421.1	PRKAR1B	scaffold3559_1	294922	372429	scaffold3559_1:303801-307700
Bmu012421.1	PRKAR1B	scaffold3559_1	294922	372429	scaffold3559_1:367701-374800
Bmu012456.1	LOC102287971	scaffold3571_1	10415	11365	scaffold3571_1:3701-10700
Bmu012569.1	TMC4	scaffold3589_1	21089	29208	scaffold3589_1:18501-29800
Bmu012645.1	LOC102283838	scaffold363_1	26226	33625	scaffold363_1:32801-50900
Bmu012674.1	LOC102278972	scaffold3662_1	9	20432	scaffold3662_1:10801-30700
Bmu012748.1	LOC102283932	scaffold3689_1	4172	9691	scaffold3689_1:1-27300
Bmu012749.1	LOC102284209	scaffold3689_1	19798	27068	scaffold3689_1:1-27300
Bmu012750.1	NFASC	scaffold3690_1	343576	424193	scaffold3690_1:392001-395000
Bmu012809.1	LOC102284581	scaffold3712_1	76224	76784	scaffold3712_1:65901-84100
Bmu012816.1	EMR1	scaffold371_1	193870	266739	scaffold371_1:213501-225900
Bmu012842.1	SNAPC2	scaffold371_2	32352	35178	scaffold371_2:30801-56800
Bmu012843.1	TGFBR3L	scaffold371_2	36566	39920	scaffold371_2:30801-56800
Bmu012844.1	MAP2K7	scaffold371_2	41606	49397	scaffold371_2:30801-56800
Bmu012845.1	LRRC8E	scaffold371_2	50778	54989	scaffold371_2:30801-56800
Bmu012908.1	GIMAP8	scaffold3723_1	9464	33638	scaffold3723_1:1-40900
Bmu012912.1	LOC102274827	scaffold372_1	317809	332233	scaffold372_1:325401-328100
Bmu012932.1	LOC102274072	scaffold3741_1	7426	11979	scaffold3741_1:1-18800
Bmu012950.1	KCNMB2	scaffold374_1	535543	956299	scaffold374_1:811201-814100
Bmu012961.5	PEX5L	scaffold374_1	1771533	2066635	scaffold374_1:1795001-1802900
Bmu013007.1	LOC102280943	scaffold3774_1	1728	2645	scaffold3774_1:1-4700
Bmu013018.1	LOC102275207	scaffold3788_1	7	3156	scaffold3788_1:2401-8800
Bmu013061.1	ZNF706	scaffold37_1	1153077	1156781	scaffold37_1:969501-1664800
Bmu013062.1	GRHL2	scaffold37_1	1423795	1591720	scaffold37_1:969501-1664800
Bmu013063.1	NCALD	scaffold37_1	1599029	1621793	scaffold37_1:969501-1664800
Bmu013101.1	SIGLEC5	scaffold3822_2	160605	175412	scaffold3822_2:157801-179400
Bmu013104.1	LOC102272643	scaffold3828_1	805	1602	scaffold3828_1:1-35100
Bmu013122.1	LOC102268126	scaffold3837_1	7137	15871	scaffold3837_1:4301-20900
Bmu013127.1	LOC102266354	scaffold3845_1	6813	7457	scaffold3845_1:6501-9500
Bmu013133.1	LOC102277570	scaffold3848_1	907	1848	scaffold3848_1:1-122000
Bmu013134.1	LOC102277858	scaffold3848_1	11945	12886	scaffold3848_1:1-122000
Bmu013135.1	LOC102278416	scaffold3848_1	76049	77008	scaffold3848_1:1-122000
Bmu013136.1	LOC102278974	scaffold3848_1	102102	103034	scaffold3848_1:1-122000
Bmu013142.1	LOC102274163	scaffold384_2	2526338	2527688	scaffold384_2:2374701-2557600
Bmu013144.1	LOC102275873	scaffold3856_1	6311	16639	scaffold3856_1:10801-23200
Bmu013146.1	LOC102275302	scaffold3862_1	1577	5411	scaffold3862_1:1-5600
Bmu013158.1	LOC102276632	scaffold386_1	3839706	3841447	scaffold386_1:3831001-3844200
Bmu013165.1	LOC102279054	scaffold3878_1	2685	3032	scaffold3878_1:3001-8600
Bmu013186.1	LOC102282342	scaffold3886_1	28388	31477	scaffold3886_1:21101-31900
Bmu013239.1	LOC102272827	scaffold388_1	2555770	2647671	scaffold388_1:2641501-2643600
Bmu013240.1	LOC102268125	scaffold388_1	2672258	2730092	scaffold388_1:2715301-2717500
Bmu013250.1	LOC102281791	scaffold3904_1	21	7406	scaffold3904_1:2501-4800
Bmu013255.1	LOC102271687	scaffold3915_1	242	3945	scaffold3915_1:1-33000
Bmu013256.1	LOC102271977	scaffold3915_1	24409	31868	scaffold3915_1:1-33000
Bmu013278.1	LOC102284583	scaffold3924_1	20981	21928	scaffold3924_1:21601-34300
Bmu013295.1	LOC102279257	scaffold3955_1	4731	5720	scaffold3955_1:1-17200
Bmu013324.1	LOC102271876	scaffold396_1	925	1896	scaffold396_1:1-14000
Bmu013325.1	LOC102272722	scaffold396_1	80229	81104	scaffold396_1:66701-103300
Bmu013330.1	LOC102284394	scaffold3974_1	8100	9008	scaffold3974_1:4801-9700
Bmu013362.1	GABRA4	scaffold399_1	1040937	1118557	scaffold399_1:1090201-1092400
Bmu013370.1	LOC102268001	scaffold39_1	318	142952	scaffold39_1:1-147600
Bmu013373.1	LOC102274648	scaffold4009_1	13188	44036	scaffold4009_1:1-54200
Bmu013387.1	LOC102283748	scaffold402_1	10594	200987	scaffold402_1:1-11700
Bmu013388.1	DOK5	scaffold402_1	1412104	1566467	scaffold402_1:1453901-1460500
Bmu013399.1	LOC102269346	scaffold4044_1	189031	190553	scaffold4044_1:188201-198900
Bmu013400.1	LOC102269625	scaffold4044_1	194156	196951	scaffold4044_1:188201-198900
Bmu013418.1	NACAD	scaffold404_1	2821889	2833340	scaffold404_1:2825001-2830000
Bmu013435.1	LOC102277468	scaffold4061_1	159025	160056	scaffold4061_1:156201-161400
Bmu013495.1	LOC102265862	scaffold408_1	312519	330063	scaffold408_1:329101-331500
Bmu013510.1	SLC25A13	scaffold40_1	1392092	1559474	scaffold40_1:1456901-1463600
Bmu013510.1	SLC25A13	scaffold40_1	1392092	1559474	scaffold40_1:1544501-1548900
Bmu013514.1	LOC102284675	scaffold4112_1	25677	34652	scaffold4112_1:29401-32300
Bmu013557.1	STX2	scaffold414_2	1100029	1167737	scaffold414_2:1157501-1159900
Bmu013558.1	LOC102285504	scaffold4157_1	611	3436	scaffold4157_1:1-3600
Bmu013576.1	LOC102269715	scaffold4174_1	3949	4893	scaffold4174_1:1-29300
Bmu013588.1	LOC102265118	scaffold4182_1	4447	19609	scaffold4182_1:1-24300
Bmu013589.1	LOC102281126	scaffold4184_1	6597	9510	scaffold4184_1:1-31700
Bmu013624.1	LOC102285139	scaffold421_1	71099	72031	scaffold421_1:1-180700
Bmu013625.1	LOC102285409	scaffold421_1	112081	113054	scaffold421_1:1-180700
Bmu013626.1	LOC102287396	scaffold421_1	130556	131497	scaffold421_1:1-180700
Bmu013627.1	LOC102288256	scaffold421_1	160266	161207	scaffold421_1:1-180700
Bmu013628.1	LOC102264453	scaffold421_1	178964	179905	scaffold421_1:1-180700
Bmu013632.1	LOC102271787	scaffold4229_1	313	17905	scaffold4229_1:6001-11800
Bmu013632.1	LOC102271787	scaffold4229_1	313	17905	scaffold4229_1:13301-21500
Bmu013635.1	LOC102287216	scaffold4238_1	35580	181338	scaffold4238_1:129201-132200
Bmu013636.1	LRRC1	scaffold423_1	175891	315510	scaffold423_1:258101-264400
Bmu013656.1	RPS18	scaffold423_1	1020163	1024778	scaffold423_1:1020201-1067500
Bmu013657.1	B3GALT4	scaffold423_1	1026009	1026980	scaffold423_1:1020201-1067500
Bmu013658.2	WDR46	scaffold423_1	1027662	1037000	scaffold423_1:1020201-1067500
Bmu013659.1	PFDN6	scaffold423_1	1028941	1038636	scaffold423_1:1020201-1067500
Bmu013660.1	RGL2	scaffold423_1	1039445	1046136	scaffold423_1:1020201-1067500
Bmu013661.1	TAPBP	scaffold423_1	1048144	1058396	scaffold423_1:1020201-1067500
Bmu013662.1	ZBTB22	scaffold423_1	1059363	1061281	scaffold423_1:1020201-1067500
Bmu013663.1	DAXX	scaffold423_1	1062901	1067072	scaffold423_1:1020201-1067500
Bmu013684.1	LOC102275967	scaffold4244_1	9495	19117	scaffold4244_1:1-23500
Bmu013697.2	COPS2	scaffold424_1	2190335	2221249	scaffold424_1:2187101-2197500
Bmu013702.1	ATP8B4	scaffold424_1	2870875	3079212	scaffold424_1:2977401-2979600
Bmu013763.1	F13A1	scaffold429_1	345513	489573	scaffold429_1:452301-455200
Bmu013769.1	LOC102277574	scaffold4304_1	2102	3064	scaffold4304_1:1-70500
Bmu013770.1	LOC102280194	scaffold4309_1	6664	7551	scaffold4309_1:1-8700
Bmu013771.1	LOC102280477	scaffold4309_1	7783	8577	scaffold4309_1:1-8700
Bmu013779.1	CPVL	scaffold431_1	337135	464625	scaffold431_1:341201-345900
Bmu013784.1	LOC102285233	scaffold4320_1	882	2059	scaffold4320_1:1-2300
Bmu013785.1	LOC102282810	scaffold4328_1	47313	48008	scaffold4328_1:1-102000
Bmu013786.1	LOC102283089	scaffold4328_1	63568	64116	scaffold4328_1:1-102000
Bmu013791.1	LOC102274747	scaffold4336_1	14350	15174	scaffold4336_1:11501-18300
Bmu013838.1	THRAP3	scaffold437_1	1117356	1189457	scaffold437_1:1177901-1260300
Bmu013839.1	SH3D21	scaffold437_1	1190695	1205059	scaffold437_1:1177901-1260300
Bmu013840.1	EVA1B	scaffold437_1	1205718	1214812	scaffold437_1:1177901-1260300
Bmu013841.2	STK40	scaffold437_1	1215926	1232013	scaffold437_1:1177901-1260300
Bmu013842.1	LSM10	scaffold437_1	1257779	1260236	scaffold437_1:1177901-1260300
Bmu013967.1	LOC102284959	scaffold4402_1	7788	8729	scaffold4402_1:1-35800
Bmu013968.1	LOC102284396	scaffold4402_1	22789	23724	scaffold4402_1:1-35800
Bmu013969.1	LOC102284676	scaffold4402_1	28011	28952	scaffold4402_1:1-35800
Bmu013979.1	FMN1	scaffold440_1	2022919	2478816	scaffold440_1:2402201-2404600
Bmu013991.1	LOC102282253	scaffold4418_1	4735	6537	scaffold4418_1:1-12200
Bmu014050.1	LOC102283851	scaffold4449_1	5361	6305	scaffold4449_1:1-16500
Bmu014051.1	LOC102284124	scaffold4449_1	14814	15767	scaffold4449_1:1-16500
Bmu014102.1	LOC102287217	scaffold4469_1	3679	7886	scaffold4469_1:1-12400
Bmu014108.1	LOC102286933	scaffold4473_1	2354	3253	scaffold4473_1:1601-3600
Bmu014198.1	LOC102277636	scaffold44_1	16718	143818	scaffold44_1:103101-104700
Bmu014246.1	SCAPER	scaffold450_2	990720	1395248	scaffold450_2:1045801-1048000
Bmu014274.1	LOC102273222	scaffold4547_1	13268	42269	scaffold4547_1:27101-32200
Bmu014296.1	LOC102284587	scaffold4550_1	780	1157	scaffold4550_1:1-31700
Bmu014297.1	LOC102284874	scaffold4550_1	2292	17371	scaffold4550_1:1-31700
Bmu014316.1	GYS2	scaffold455_1	2446766	2505292	scaffold455_1:2496901-2501700
Bmu014324.1	RRAGC	scaffold455_1	3162923	3182817	scaffold455_1:3173501-3183500
Bmu014384.1	LOC102283297	scaffold459_1	308819	594400	scaffold459_1:322201-328400
Bmu014389.1	SYNPR	scaffold459_1	3872035	4167375	scaffold459_1:4075601-4079200
Bmu014396.1	LOC102287030	scaffold4601_1	9403	9741	scaffold4601_1:9301-12600
Bmu014467.2	CACNA2D2	scaffold467_1	356914	471881	scaffold467_1:471801-506700
Bmu014468.1	TMEM115	scaffold467_1	476436	480246	scaffold467_1:471801-506700
Bmu014469.1	LOC102285416	scaffold467_1	481986	484083	scaffold467_1:471801-506700
Bmu014470.1	NPRL2	scaffold467_1	484924	488144	scaffold467_1:471801-506700
Bmu014471.1	ZMYND10	scaffold467_1	489634	493524	scaffold467_1:471801-506700
Bmu014472.2	RASSF1	scaffold467_1	494216	503194	scaffold467_1:471801-506700
Bmu014473.1	TUSC2	scaffold467_1	504028	505759	scaffold467_1:471801-506700
Bmu014474.1	LOC102264841	scaffold4685_1	812	11856	scaffold4685_1:1-62700
Bmu014475.1	LOC102265119	scaffold4685_1	35879	43850	scaffold4685_1:1-62700
Bmu014498.1	LOC102275309	scaffold473_1	280	101493	scaffold473_1:43601-56700
Bmu014541.1	ZFPM1	scaffold473_1	1464006	1482543	scaffold473_1:1464001-1466100
Bmu014573.1	LOC102266550	scaffold4754_1	5956	11516	scaffold4754_1:1-13000
Bmu014630.1	GLRA3	scaffold478_1	107531	303344	scaffold478_1:163101-186900
Bmu014650.1	NMUR1	scaffold47_1	127794	151138	scaffold47_1:132601-137400
Bmu014696.1	GNA14	scaffold482_1	1969959	2169460	scaffold482_1:2018701-2021500
Bmu014721.1	LOC102274079	scaffold4849_1	9331	10311	scaffold4849_1:7201-9400
Bmu014748.1	LOC102268237	scaffold4911_1	47118	48062	scaffold4911_1:42001-61700
Bmu014749.1	LOC102267679	scaffold4911_1	55384	56343	scaffold4911_1:42001-61700
Bmu014762.1	RPS6KA6	scaffold492_1	45247	236486	scaffold492_1:90001-293400
Bmu014779.1	LOC102265793	scaffold4944_1	10537	11469	scaffold4944_1:6701-20200
Bmu014780.1	LOC102285898	scaffold4945_1	4729	5691	scaffold4945_1:4801-15900
Bmu014787.1	LOC102268525	scaffold4950_1	14096	15070	scaffold4950_1:1-17900
Bmu014790.1	LOC102285608	scaffold4965_1	192	1187	scaffold4965_1:1-2200
Bmu014843.1	PLCE1	scaffold5052_1	4031	107872	scaffold5052_1:22201-24700
Bmu014910.1	TMEM245	scaffold510_1	1458285	1542100	scaffold510_1:1528801-1531300
Bmu014921.1	LOC102277473	scaffold5111_1	5015	8287	scaffold5111_1:1901-8400
Bmu014941.1	PRG4	scaffold511_3	507015	523647	scaffold511_3:516001-518300
Bmu014979.1	LOC102279909	scaffold5149_1	14020	21384	scaffold5149_1:9101-23300
Bmu014980.1	LOC102280195	scaffold5149_2	3862	7786	scaffold5149_2:1-7900
Bmu014991.1	EIF5B	scaffold514_1	596415	670003	scaffold514_1:646001-649000
Bmu014996.1	LOC102265875	scaffold5153_1	53971	62318	scaffold5153_1:50901-62400
Bmu015000.1	TTC27	scaffold515_1	1813544	1989536	scaffold515_1:1836501-1838900
Bmu015009.1	LOC102288268	scaffold5165_1	15200	29214	scaffold5165_1:8601-25000
Bmu015020.1	ARFRP1	scaffold5166_1	186858	193813	scaffold5166_1:193501-206500
Bmu015021.1	ZGPAT	scaffold5166_1	193699	203129	scaffold5166_1:193501-206500
Bmu015022.1	LIME1	scaffold5166_1	204686	206104	scaffold5166_1:193501-206500
Bmu015030.1	LOC102281325	scaffold5189_1	4300	4869	scaffold5189_1:1-16500
Bmu015048.1	LOC102273546	scaffold51_1	15513	33291	scaffold51_1:7001-17500
Bmu015048.1	LOC102273546	scaffold51_1	15513	33291	scaffold51_1:19901-45500
Bmu015053.1	AGPAT5	scaffold51_1	153421	329928	scaffold51_1:242701-244600
Bmu015053.1	AGPAT5	scaffold51_1	153421	329928	scaffold51_1:319401-327100
Bmu015057.1	LOC102276455	scaffold5201_1	12931	29190	scaffold5201_1:20301-22500
Bmu015098.1	GALNTL6	scaffold522_1	302670	1304446	scaffold522_1:668501-672500
Bmu015103.1	LOC102287693	scaffold5234_1	6993	7871	scaffold5234_1:1-8400
Bmu015105.1	FUT9	scaffold523_1	1112909	1231993	scaffold523_1:1202201-1206000
Bmu015114.1	LOC102271136	scaffold5250_1	28131	29054	scaffold5250_1:5401-31100
Bmu015144.1	ITSN1	scaffold526_1	2099046	2343621	scaffold526_1:2139701-2142700
Bmu015151.1	LOC102271983	scaffold5270_1	2499	10660	scaffold5270_1:1-21700
Bmu015153.3	PPFIA2	scaffold527_1	367994	575643	scaffold527_1:505201-510500
Bmu015191.1	LOC102274840	scaffold5295_1	7594	18488	scaffold5295_1:5601-19800
Bmu015223.1	LOC102264845	scaffold5315_1	119317	129359	scaffold5315_1:125901-128500
Bmu015224.1	LOC102277762	scaffold5318_1	15774	23864	scaffold5318_1:4601-26200
Bmu015247.1	FAM3B	scaffold535_2	551440	616527	scaffold535_2:589201-592800
Bmu015264.1	LOC102273986	scaffold5373_1	3019	6604	scaffold5373_1:2601-7600
Bmu015317.1	PPP6C	scaffold541_1	1051157	1094655	scaffold541_1:1064001-1066800
Bmu015338.1	LOC102270178	scaffold5429_1	20794	29822	scaffold5429_1:16801-36000
Bmu015343.1	LOC102288075	scaffold5432_1	13671	18416	scaffold5432_1:11901-22800
Bmu015344.1	LOC102267684	scaffold543_1	2055	64186	scaffold543_1:12501-36300
Bmu015345.1	LOC102267126	scaffold543_1	15092	25191	scaffold543_1:12501-36300
Bmu015346.1	LOC102267402	scaffold543_1	28095	33622	scaffold543_1:12501-36300
Bmu015416.1	LOC102287792	scaffold5445_1	117	783	scaffold5445_1:1-2300
Bmu015434.2	NOL4	scaffold547_1	1231888	1550601	scaffold547_1:1311501-1316200
Bmu015458.1	WDR1	scaffold550_1	265787	311050	scaffold550_1:279701-282400
Bmu015484.1	LOC102270466	scaffold5546_1	4794	5418	scaffold5546_1:1-6000
Bmu015487.1	LOC102280764	scaffold5552_1	23706	45748	scaffold5552_1:1-48600
Bmu015502.1	LOC102282166	scaffold555_1	321778	322713	scaffold555_1:311801-337200
Bmu015503.1	LOC102282446	scaffold555_1	330288	331223	scaffold555_1:311801-337200
Bmu015538.1	IQCH	scaffold557_1	1052943	1165416	scaffold557_1:1117301-1119000
Bmu015556.1	EMB	scaffold559_1	986324	1029779	scaffold559_1:988201-990900
Bmu015561.1	CNBD1	scaffold55_1	1507518	2017952	scaffold55_1:1527901-1530200
Bmu015561.1	CNBD1	scaffold55_1	1507518	2017952	scaffold55_1:1589201-1593000
Bmu015575.1	BCL11B	scaffold561_1	1926690	2010793	scaffold561_1:1926601-1928700
Bmu015612.1	LOC102276821	scaffold5685_1	1888	2832	scaffold5685_1:1-8400
Bmu015648.1	LOC102278602	scaffold5724_1	1166	3041	scaffold5724_1:1-5800
Bmu015649.1	LOC102278878	scaffold5725_1	1098	4702	scaffold5725_1:1-5700
Bmu015650.1	LOC102272738	scaffold574_1	29220	30089	scaffold574_1:1-137800
Bmu015651.1	LOC102273032	scaffold574_1	57187	58011	scaffold574_1:1-137800
Bmu015652.1	LOC102273314	scaffold574_1	58092	69745	scaffold574_1:1-137800
Bmu015653.1	LOC102273888	scaffold574_1	85877	86821	scaffold574_1:1-137800
Bmu015654.1	LOC102274177	scaffold574_1	94702	95643	scaffold574_1:1-137800
Bmu015655.1	LOC102285238	scaffold5755_1	4264	26954	scaffold5755_1:1-27100
Bmu015675.1	LOC102284966	scaffold576_1	468173	506233	scaffold576_1:481001-485300
Bmu015697.1	ZCWPW1	scaffold576_1	901004	924964	scaffold576_1:921001-960900
Bmu015698.1	MEPCE	scaffold576_1	925581	930922	scaffold576_1:921001-960900
Bmu015699.1	PPP1R35	scaffold576_1	931592	932678	scaffold576_1:921001-960900
Bmu015700.1	LOC102265227	scaffold576_1	947693	950993	scaffold576_1:921001-960900
Bmu015701.1	TSC22D4	scaffold576_1	952456	971577	scaffold576_1:921001-960900
Bmu015714.1	LOC102278710	scaffold577_1	500790	502620	scaffold577_1:499401-502100
Bmu015833.1	LOC102284963	scaffold5897_1	5	1102	scaffold5897_1:1-6000
Bmu015841.1	OXR1	scaffold590_1	2275095	2726929	scaffold590_1:2666401-2670000
Bmu015849.1	FLVCR2	scaffold5947_1	345	26536	scaffold5947_1:13001-15400
Bmu015864.1	FCHSD2	scaffold595_2	148059	390877	scaffold595_2:382701-691400
Bmu015865.1	P2RY2	scaffold595_2	490789	496697	scaffold595_2:382701-691400
Bmu015866.1	P2RY6	scaffold595_2	557315	562879	scaffold595_2:382701-691400
Bmu015867.1	ARHGEF17	scaffold595_2	571295	629358	scaffold595_2:382701-691400
Bmu015868.1	RELT	scaffold595_2	648931	653708	scaffold595_2:382701-691400
Bmu015869.1	FAM168A	scaffold595_2	662481	867579	scaffold595_2:382701-691400
Bmu015884.1	LOC102286651	scaffold597_1	483616	545837	scaffold597_1:528401-530700
Bmu015900.1	TESK2	scaffold597_1	1091788	1229380	scaffold597_1:1146701-1150000
Bmu015941.1	KLHL1	scaffold599_2	72780	410166	scaffold599_2:78101-82900
Bmu015941.1	KLHL1	scaffold599_2	72780	410166	scaffold599_2:374401-377200
Bmu015969.1	AMDHD2	scaffold5_1	616384	634432	scaffold5_1:628901-661500
Bmu015970.1	TBC1D24	scaffold5_1	635607	644083	scaffold5_1:628901-661500
Bmu015971.1	LOC102273076	scaffold5_1	644120	670123	scaffold5_1:628901-661500
Bmu015974.1	LOC102273949	scaffold5_1	696185	783425	scaffold5_1:749201-751400
Bmu015983.1	CASKIN1	scaffold5_1	920891	937504	scaffold5_1:915301-927900
Bmu015983.1	CASKIN1	scaffold5_1	920891	937504	scaffold5_1:937101-970300
Bmu015984.1	TRAF7	scaffold5_1	938332	948291	scaffold5_1:937101-970300
Bmu015985.1	RAB26	scaffold5_1	965390	969332	scaffold5_1:937101-970300
Bmu015991.1	SYNGR3	scaffold5_2	5155	9482	scaffold5_2:301-12800
Bmu015992.1	GFER	scaffold5_2	10857	12979	scaffold5_2:301-12800
Bmu015993.1	NOXO1	scaffold5_2	16013	17980	scaffold5_2:13601-27700
Bmu015994.1	TBL3	scaffold5_2	18287	24858	scaffold5_2:13601-27700
Bmu015995.1	RNF151	scaffold5_2	26284	30263	scaffold5_2:13601-27700
Bmu016006.2	LOC102284827	scaffold5_2	188791	217353	scaffold5_2:195201-203400
Bmu016007.1	SPSB3	scaffold5_2	194006	200424	scaffold5_2:195201-203400
Bmu016008.1	EME2	scaffold5_2	200915	203462	scaffold5_2:195201-203400
Bmu016044.1	FBXL16	scaffold5_2	981396	984818	scaffold5_2:979801-997100
Bmu016045.1	WDR24	scaffold5_2	988326	993164	scaffold5_2:979801-997100
Bmu016046.1	JMJD8	scaffold5_2	993170	994924	scaffold5_2:979801-997100
Bmu016047.1	STUB1	scaffold5_2	994971	997168	scaffold5_2:979801-997100
Bmu016048.1	RHBDL1	scaffold5_2	999289	1003497	scaffold5_2:997901-1018400
Bmu016049.1	RHOT2	scaffold5_2	1003406	1008288	scaffold5_2:997901-1018400
Bmu016050.1	WDR90	scaffold5_2	1009055	1024465	scaffold5_2:997901-1018400
Bmu016050.1	WDR90	scaffold5_2	1009055	1024465	scaffold5_2:1019401-1043900
Bmu016051.1	FAM195A	scaffold5_2	1025080	1026322	scaffold5_2:1019401-1043900
Bmu016052.1	LOC102266036	scaffold5_2	1037660	1039439	scaffold5_2:1019401-1043900
Bmu016053.1	WFIKKN1	scaffold5_2	1039856	1042443	scaffold5_2:1019401-1043900
Bmu016055.1	PIGQ	scaffold5_2	1072786	1081359	scaffold5_2:1065801-1089000
Bmu016056.1	LOC102281098	scaffold5_2	1086277	1087387	scaffold5_2:1065801-1089000
Bmu016076.1	RHBDF1	scaffold5_2	1467259	1473836	scaffold5_2:1455901-1565400
Bmu016077.1	SNRNP25	scaffold5_2	1474577	1476726	scaffold5_2:1455901-1565400
Bmu016078.1	LOC102284739	scaffold5_2	1482438	1495272	scaffold5_2:1455901-1565400
Bmu016079.1	LOC102270327	scaffold5_2	1571633	1572004	scaffold5_2:1570501-1572200
Bmu016084.1	RFX4	scaffold600_1	803720	977222	scaffold600_1:879001-881200
Bmu016122.1	CCDC176	scaffold608_1	148389	194564	scaffold608_1:161301-257400
Bmu016123.2	ENTPD5	scaffold608_1	196959	226917	scaffold608_1:161301-257400
Bmu016124.1	COQ6	scaffold608_1	230644	245460	scaffold608_1:161301-257400
Bmu016125.1	FAM161B	scaffold608_1	245614	258001	scaffold608_1:161301-257400
Bmu016139.1	PSEN1	scaffold608_1	898139	965324	scaffold608_1:895401-898700
Bmu016151.1	AUH	scaffold60_2	598910	788150	scaffold60_2:646601-650300
Bmu016158.1	LOC102266553	scaffold6123_1	3971	5188	scaffold6123_1:1-5300
Bmu016163.1	LOC102267772	scaffold612_1	755197	801304	scaffold612_1:781801-962100
Bmu016164.1	LOC102268802	scaffold6133_1	753	10917	scaffold6133_1:4201-9000
Bmu016178.1	LOC102267682	scaffold6167_1	225	629	scaffold6167_1:1-4900
Bmu016235.1	LOC102275025	scaffold6206_1	13183	14016	scaffold6206_1:1-19500
Bmu016290.1	LOC102279350	scaffold627_1	15572	31657	scaffold627_1:1-167100
Bmu016291.1	GBP5	scaffold627_1	69062	85246	scaffold627_1:1-167100
Bmu016292.1	LOC102279915	scaffold627_1	119059	137810	scaffold627_1:1-167100
Bmu016293.1	LOC102281051	scaffold627_1	148827	171941	scaffold627_1:1-167100
Bmu016339.1	LOC102266555	scaffold6309_1	24567	28381	scaffold6309_1:1-39600
Bmu016340.1	LOC102273886	scaffold6311_1	617	4479	scaffold6311_1:1-5100
Bmu016375.1	UST	scaffold636_1	406197	723409	scaffold636_1:675401-677200
Bmu016382.1	GRM1	scaffold636_1	2915041	3184601	scaffold636_1:3178001-3184900
Bmu016390.1	LOC102287517	scaffold639_1	3002	4365	scaffold639_1:1-18500
Bmu016402.1	CSMD3	scaffold63_1	426802	1911259	scaffold63_1:1349101-1367700
Bmu016421.1	LOC102268967	scaffold6445_1	30785	31195	scaffold6445_1:1-36400
Bmu016422.1	LOC102280406	scaffold644_1	1671	82889	scaffold644_1:39801-41900
Bmu016425.1	LCORL	scaffold644_1	189378	339644	scaffold644_1:310201-315200
Bmu016428.1	KCNIP4	scaffold644_1	3034101	4355478	scaffold644_1:3202901-3206800
Bmu016446.1	LOC102276999	scaffold6459_1	2770	3705	scaffold6459_1:1601-5100
Bmu016455.1	SND1	scaffold646_1	96723	520386	scaffold646_1:457001-458900
Bmu016456.1	LRRC4	scaffold646_1	366349	457060	scaffold646_1:457001-458900
Bmu016479.1	LOC102274282	scaffold649_1	99426	100376	scaffold649_1:96801-109400
Bmu016482.1	LOC102277643	scaffold64_1	1142501	1925496	scaffold64_1:1864301-1866300
Bmu016510.1	COL19A1	scaffold651_1	35916	407018	scaffold651_1:137301-141300
Bmu016523.1	GLMN	scaffold652_1	847854	891616	scaffold652_1:855501-860000
Bmu016533.3	FNBP1L	scaffold652_1	1970659	2089868	scaffold652_1:2032301-2035100
Bmu016568.1	MAP3K11	scaffold655_1	538426	556589	scaffold655_1:546901-604000
Bmu016569.1	KCNK7	scaffold655_1	558182	560963	scaffold655_1:546901-604000
Bmu016570.1	EHBP1L1	scaffold655_1	561625	576692	scaffold655_1:546901-604000
Bmu016571.1	FAM89B	scaffold655_1	579444	580296	scaffold655_1:546901-604000
Bmu016572.1	SSSCA1	scaffold655_1	581166	582440	scaffold655_1:546901-604000
Bmu016573.1	LTBP3	scaffold655_1	600865	623139	scaffold655_1:546901-604000
Bmu016619.1	KCNK4	scaffold655_3	5	5792	scaffold655_3:1-12500
Bmu016620.1	GPR137	scaffold655_3	9022	12344	scaffold655_3:1-12500
Bmu016648.1	NCAM2	scaffold658_1	1330680	1897936	scaffold658_1:1871901-1876700
Bmu016665.3	RPRD2	scaffold660_1	426217	516835	scaffold660_1:501501-604100
Bmu016666.3	TARS2	scaffold660_1	525307	536894	scaffold660_1:501501-604100
Bmu016667.2	ECM1	scaffold660_1	537633	542941	scaffold660_1:501501-604100
Bmu016668.1	ADAMTSL4	scaffold660_1	572854	583702	scaffold660_1:501501-604100
Bmu016669.1	MCL1	scaffold660_1	596612	598670	scaffold660_1:501501-604100
Bmu016728.1	LOC102286751	scaffold660_1	2782945	2783301	scaffold660_1:2779401-2790300
Bmu016758.1	LOC102266841	scaffold6649_1	8331	18808	scaffold6649_1:1-19100
Bmu016825.1	LOC102266738	scaffold671_1	321232	322194	scaffold671_1:319501-326800
Bmu016838.1	LOC102269725	scaffold673_1	56754	67313	scaffold673_1:64301-68100
Bmu016839.2	PEPD	scaffold674_1	239420	360875	scaffold674_1:304001-306200
Bmu016846.1	LOC102271423	scaffold675_1	15537	40301	scaffold675_1:1-36000
Bmu016881.1	LOC102281982	scaffold684_1	167	55865	scaffold684_1:1-78100
Bmu016932.1	NTSR1	scaffold690_1	197020	246708	scaffold690_1:214001-221200
Bmu016993.1	NAPEPLD	scaffold697_1	620757	685413	scaffold697_1:637701-918000
Bmu016994.1	ARMC10	scaffold697_1	688869	748995	scaffold697_1:637701-918000
Bmu016995.1	FBXL13	scaffold697_1	749102	969032	scaffold697_1:637701-918000
Bmu016996.1	LRRC17	scaffold697_1	833434	869232	scaffold697_1:637701-918000
Bmu017022.1	RGS12	scaffold699_2	6	96300	scaffold699_2:34501-41000
Bmu017028.1	LOC102269487	scaffold69_1	28507	29463	scaffold69_1:1-257400
Bmu017029.1	LOC102268920	scaffold69_1	63455	64387	scaffold69_1:1-257400
Bmu017030.1	LOC102273748	scaffold6_1	9519	17646	scaffold6_1:7901-19300
Bmu017031.1	LOC102274037	scaffold6_1	17788	30060	scaffold6_1:7901-19300
Bmu017048.1	LOC102282542	scaffold701_1	273869	275782	scaffold701_1:272601-276100
Bmu017082.2	UGT1A6	scaffold707_2	57427	183199	scaffold707_2:182801-190200
Bmu017087.1	UGT1A10	scaffold707_2	188181	195080	scaffold707_2:182801-190200
Bmu017099.1	CSMD2	scaffold707_2	1184256	1884861	scaffold707_2:1837801-1840900
Bmu017137.1	LFNG	scaffold70_3	691012	702501	scaffold70_3:695601-753900
Bmu017138.1	TTYH3	scaffold70_3	713450	740249	scaffold70_3:695601-753900
Bmu017139.1	IQCE	scaffold70_3	751937	782794	scaffold70_3:695601-753900
Bmu017143.1	CARD11	scaffold70_3	948929	981461	scaffold70_3:965401-968400
Bmu017147.1	RADIL	scaffold70_3	2296362	2349370	scaffold70_3:2297201-2300500
Bmu017153.1	FBXL18	scaffold70_3	2657875	2676634	scaffold70_3:2669101-2733000
Bmu017154.1	ACTB	scaffold70_3	2687780	2690372	scaffold70_3:2669101-2733000
Bmu017167.1	LOC102270856	scaffold7137_1	522	1282	scaffold7137_1:1-2100
Bmu017183.1	PRPF18	scaffold716_1	347952	404578	scaffold716_1:328801-629200
Bmu017184.1	FRMD4A	scaffold716_1	428817	744048	scaffold716_1:328801-629200
Bmu017193.1	KYNU	scaffold717_2	613910	734586	scaffold717_2:620401-622400
Bmu017240.1	GSG1L	scaffold721_1	851440	1020286	scaffold721_1:999401-1004700
Bmu017254.1	GRM7	scaffold724_1	837451	1782139	scaffold724_1:1022301-1025700
Bmu017265.1	LOC102276741	scaffold728_1	7424	8416	scaffold728_1:5501-47600
Bmu017269.1	VKORC1L1	scaffold72_1	46319	163223	scaffold72_1:138501-141000
Bmu017294.1	PRSS36	scaffold72_1	705698	714426	scaffold72_1:697701-856000
Bmu017295.1	PRSS8	scaffold72_1	717436	722014	scaffold72_1:697701-856000
Bmu017296.1	KAT8	scaffold72_1	722064	731739	scaffold72_1:697701-856000
Bmu017297.1	BCKDK	scaffold72_1	734185	738534	scaffold72_1:697701-856000
Bmu017298.1	VKORC1	scaffold72_1	747588	749825	scaffold72_1:697701-856000
Bmu017299.1	PRSS53	scaffold72_1	752180	756936	scaffold72_1:697701-856000
Bmu017300.1	ZNF646	scaffold72_1	757684	764430	scaffold72_1:697701-856000
Bmu017301.1	ZNF668	scaffold72_1	772684	775507	scaffold72_1:697701-856000
Bmu017302.1	STX4	scaffold72_1	788669	794553	scaffold72_1:697701-856000
Bmu017303.1	STX1B	scaffold72_1	813438	825923	scaffold72_1:697701-856000
Bmu017304.1	HSD3B7	scaffold72_1	829075	832579	scaffold72_1:697701-856000
Bmu017305.1	SETD1A	scaffold72_1	833149	856662	scaffold72_1:697701-856000
Bmu017337.1	MICAL3	scaffold731_2	315616	403382	scaffold731_2:317501-322900
Bmu017362.1	LOC102273988	scaffold7327_1	2852	11672	scaffold7327_1:1-11800
Bmu017423.1	AHDC1	scaffold734_1	2303588	2310077	scaffold734_1:2309501-2332800
Bmu017445.1	NEB	scaffold735_1	188102	397234	scaffold735_1:277901-287600
Bmu017456.1	GNG12	scaffold738_1	580477	661688	scaffold738_1:593301-595300
Bmu017473.1	KIAA1328	scaffold73_1	2795010	3211899	scaffold73_1:3001301-3010300
Bmu017473.1	KIAA1328	scaffold73_1	2795010	3211899	scaffold73_1:3041801-3044200
Bmu017559.1	LRRC36	scaffold740_1	4286174	4347471	scaffold740_1:4322101-4323800
Bmu017597.1	CDH5	scaffold740_1	5140337	5179490	scaffold740_1:5153701-5160000
Bmu017659.1	ZDHHC11	scaffold751_1	224635	260968	scaffold751_1:225201-230400
Bmu017659.1	ZDHHC11	scaffold751_1	224635	260968	scaffold751_1:238201-247400
Bmu017683.1	SLC7A11	scaffold752_1	2293029	2380772	scaffold752_1:1957901-2651600
Bmu017684.1	TNFSF12	scaffold753_1	2414	3012	scaffold753_1:1-50900
Bmu017685.1	TNFSF13	scaffold753_1	4329	7305	scaffold753_1:1-50900
Bmu017686.1	SENP3	scaffold753_1	7678	17012	scaffold753_1:1-50900
Bmu017687.2	EIF4A1	scaffold753_1	17778	23928	scaffold753_1:1-50900
Bmu017688.1	CD68	scaffold753_1	24432	26441	scaffold753_1:1-50900
Bmu017689.1	MPDU1	scaffold753_1	28108	31547	scaffold753_1:1-50900
Bmu017690.1	SOX15	scaffold753_1	31555	33366	scaffold753_1:1-50900
Bmu017691.1	FXR2	scaffold753_1	34692	48927	scaffold753_1:1-50900
Bmu017699.1	KDM6B	scaffold753_1	254814	267428	scaffold753_1:242601-256800
Bmu017744.1	LOC102276257	scaffold7552_1	14569	16794	scaffold7552_1:3901-18100
Bmu017760.1	LOC102267407	scaffold756_4	222955	240903	scaffold756_4:231701-234800
Bmu017782.1	VPS33B	scaffold757_1	839591	866329	scaffold757_1:851301-853300
Bmu017800.1	MUC5B	scaffold760_2	218829	263235	scaffold760_2:232001-242700
Bmu017801.1	MUC5AC	scaffold760_2	285959	321511	scaffold760_2:294801-306000
Bmu017804.1	MUC6	scaffold760_5	56851	84451	scaffold760_5:66801-83600
Bmu017811.1	PNPLA2	scaffold760_5	225704	228720	scaffold760_5:222401-229600
Bmu017812.1	RPLP2	scaffold760_5	233510	235340	scaffold760_5:230201-295900
Bmu017813.1	PIDD	scaffold760_5	238840	244085	scaffold760_5:230201-295900
Bmu017814.1	SLC25A22	scaffold760_5	247733	251826	scaffold760_5:230201-295900
Bmu017815.1	CEND1	scaffold760_5	253677	254262	scaffold760_5:230201-295900
Bmu017816.1	LOC102281420	scaffold760_5	254595	266332	scaffold760_5:230201-295900
Bmu017817.1	TALDO1	scaffold760_5	269011	290541	scaffold760_5:230201-295900
Bmu017818.1	EPS8L2	scaffold760_5	291688	309230	scaffold760_5:230201-295900
Bmu017823.1	RASSF7	scaffold760_5	413544	415077	scaffold760_5:405101-476100
Bmu017824.1	LOC102282826	scaffold760_5	415076	427473	scaffold760_5:405101-476100
Bmu017825.1	LRRC56	scaffold760_5	428507	441547	scaffold760_5:405101-476100
Bmu017826.1	HRAS	scaffold760_5	447003	447902	scaffold760_5:405101-476100
Bmu017833.1	IFITM3	scaffold760_5	618811	691268	scaffold760_5:670901-694500
Bmu017835.1	LOC102281259	scaffold761_1	80455	299734	scaffold761_1:276801-282800
Bmu017842.1	LOC102287043	scaffold761_2	64509	486556	scaffold761_2:260201-272300
Bmu017867.1	LOC102282730	scaffold767_1	125213	197006	scaffold767_1:79901-158100
Bmu017952.1	DBP	scaffold774_2	347586	353513	scaffold774_2:347301-368400
Bmu017953.1	SPHK2	scaffold774_2	354273	361741	scaffold774_2:347301-368400
Bmu017954.1	RPL18	scaffold774_2	362145	366047	scaffold774_2:347301-368400
Bmu017978.1	LOC102265419	scaffold775_1	20446	120609	scaffold775_1:63001-74200
Bmu017983.1	MORC4	scaffold775_1	397697	461858	scaffold775_1:420801-424200
Bmu018031.1	RIMS1	scaffold77_1	1032549	1372937	scaffold77_1:1173001-1183000
Bmu018035.1	GRIA4	scaffold781_1	154918	580092	scaffold781_1:234501-244500
Bmu018058.1	ISPD	scaffold785_1	3682529	4048755	scaffold785_1:3749801-3751900
Bmu018058.1	ISPD	scaffold785_1	3682529	4048755	scaffold785_1:3797401-3801200
Bmu018082.1	LOC102281616	scaffold7907_1	10287	11216	scaffold7907_1:1-18200
Bmu018129.1	DLGAP4	scaffold794_1	2374827	2463371	scaffold794_1:2418601-2445400
Bmu018130.1	LOC102277098	scaffold7961_1	9723	10514	scaffold7961_1:1-13000
Bmu018169.1	LOC102282731	scaffold808_1	71112	197963	scaffold808_1:108901-111000
Bmu018205.1	LOC102271244	scaffold812_1	17874	19558	scaffold812_1:13501-44800
Bmu018213.1	GALNT13	scaffold813_1	733960	1397110	scaffold813_1:1066401-1068300
Bmu018213.1	GALNT13	scaffold813_1	733960	1397110	scaffold813_1:1095501-1099000
Bmu018228.1	LOC102287809	scaffold818_1	249244	250221	scaffold818_1:247001-260400
Bmu018229.1	LOC102288092	scaffold818_1	253319	254257	scaffold818_1:247001-260400
Bmu018236.1	UBASH3B	scaffold819_1	659837	812812	scaffold819_1:665401-669400
Bmu018249.1	BMPER	scaffold81_1	2925074	3177596	scaffold81_1:3063201-3065700
Bmu018305.1	MEI4	scaffold825_1	948259	1160260	scaffold825_1:957401-961700
Bmu018310.1	PANK1	scaffold826_1	2883	48206	scaffold826_1:1-192200
Bmu018311.1	LOC102269551	scaffold826_1	98375	183136	scaffold826_1:1-192200
Bmu018342.1	UBE2E2	scaffold831_2	1263636	1630249	scaffold831_2:1370001-1380500
Bmu018342.1	UBE2E2	scaffold831_2	1263636	1630249	scaffold831_2:1436901-1440500
Bmu018390.1	STXBP5L	scaffold836_1	419883	634715	scaffold836_1:559301-563300
Bmu018394.1	SYT10	scaffold83_1	26389	143798	scaffold83_1:75101-78800
Bmu018442.1	GLIS3	scaffold843_1	121411	617463	scaffold843_1:364701-367900
Bmu018530.1	LOC102276915	scaffold849_1	348376	349399	scaffold849_1:344201-372900
Bmu018531.1	LOC102277202	scaffold849_1	359657	360622	scaffold849_1:344201-372900
Bmu018567.1	NCKAP5	scaffold851_1	3675275	4235806	scaffold851_1:3910001-3916000
Bmu018575.1	TRIM64	scaffold853_1	612979	618847	scaffold853_1:598001-674300
Bmu018576.1	LOC102274187	scaffold853_1	645898	653093	scaffold853_1:598001-674300
Bmu018577.1	LOC102282908	scaffold8543_1	1883	2824	scaffold8543_1:1-9600
Bmu018583.1	LOC102287322	scaffold855_1	10325	124435	scaffold855_1:1-137000
Bmu018597.1	LOC102266373	scaffold856_1	617949	622062	scaffold856_1:615501-620000
Bmu018599.1	MAEA	scaffold856_1	701882	720959	scaffold856_1:696001-741000
Bmu018622.1	UPK3A	scaffold858_2	547295	555862	scaffold858_2:547101-552000
Bmu018666.1	TTC8	scaffold865_1	705712	776116	scaffold865_1:726701-729100
Bmu018671.1	KCNK10	scaffold865_1	1202097	1361528	scaffold865_1:1306301-1423200
Bmu018706.1	LOC102271013	scaffold86_1	15440	24749	scaffold86_1:1-77500
Bmu018707.1	LOC102271301	scaffold86_1	45304	55876	scaffold86_1:1-77500
Bmu018719.1	ASXL1	scaffold86_1	669390	732681	scaffold86_1:719401-723300
Bmu018786.1	CTCFL	scaffold86_2	1148807	1173690	scaffold86_2:1173501-1176600
Bmu018787.1	LOC102273759	scaffold86_2	1173394	1174342	scaffold86_2:1173501-1176600
Bmu018795.1	SBF2	scaffold870_1	38403	445503	scaffold870_1:262101-263900
Bmu018815.1	LOC102268701	scaffold872_1	215719	502883	scaffold872_1:379901-749400
Bmu018825.1	LAMA2	scaffold874_1	3746	505347	scaffold874_1:99501-105600
Bmu018913.1	DSCAML1	scaffold878_1	3952009	4309472	scaffold878_1:4279801-4282200
Bmu018917.1	PCSK7	scaffold878_2	1730	30522	scaffold878_2:7301-16600
Bmu018963.1	ZZZ3	scaffold883_1	99125	217756	scaffold883_1:124601-127900
Bmu019005.1	MOGAT1	scaffold88_1	318583	347905	scaffold88_1:341001-342900
Bmu019032.1	LOC102277685	scaffold891_1	989686	1016326	scaffold891_1:998601-1007900
Bmu019066.1	LOC102265547	scaffold89_1	207028	208443	scaffold89_1:207101-208900
Bmu019085.1	FARP1	scaffold904_1	296564	537211	scaffold904_1:395301-732700
Bmu019086.1	IPO5	scaffold904_1	686179	720839	scaffold904_1:395301-732700
Bmu019094.1	LOC102272093	scaffold907_1	22049	22984	scaffold907_1:1-84100
Bmu019095.1	LOC102272953	scaffold907_1	78085	78999	scaffold907_1:1-84100
Bmu019141.1	LOC102279569	scaffold913_1	388396	425659	scaffold913_1:389601-391900
Bmu019147.1	LOC102270687	scaffold914_1	744917	1227177	scaffold914_1:900301-903100
Bmu019147.1	LOC102270687	scaffold914_1	744917	1227177	scaffold914_1:1117801-1120200
Bmu019149.1	PTTG1	scaffold915_1	432461	440159	scaffold915_1:423301-657700
Bmu019150.1	SLU7	scaffold915_1	445175	460565	scaffold915_1:423301-657700
Bmu019151.1	LOC102282278	scaffold915_1	462864	468560	scaffold915_1:423301-657700
Bmu019152.1	C1QTNF2	scaffold915_1	521307	524878	scaffold915_1:423301-657700
Bmu019153.1	CCNJL	scaffold915_1	570531	631476	scaffold915_1:423301-657700
Bmu019154.1	FABP6	scaffold915_1	639045	645203	scaffold915_1:423301-657700
Bmu019204.1	BAI3	scaffold920_1	266843	1156700	scaffold920_1:296601-299700
Bmu019242.1	FNIP2	scaffold928_1	539963	604554	scaffold928_1:601001-603000
Bmu019302.1	LOC102268345	scaffold940_1	1140957	1155625	scaffold940_1:1142201-1146300
Bmu019340.1	PTN	scaffold947_1	528906	640697	scaffold947_1:588901-594700
Bmu019345.1	LOC102274864	scaffold949_1	11356	12297	scaffold949_1:1-220000
Bmu019346.1	LOC102273422	scaffold949_1	45180	46145	scaffold949_1:1-220000
Bmu019347.1	LOC102273716	scaffold949_1	84789	85736	scaffold949_1:1-220000
Bmu019348.1	LOC102274296	scaffold949_1	103881	104810	scaffold949_1:1-220000
Bmu019349.1	LOC102275985	scaffold949_1	114776	115714	scaffold949_1:1-220000
Bmu019351.1	DYNC2H1	scaffold94_1	123703	522076	scaffold94_1:504701-509100
Bmu019369.1	LOC102287433	scaffold952_1	1152971	1153591	scaffold952_1:1152001-1175200
Bmu019384.1	TMEM233	scaffold953_1	1314408	1349408	scaffold953_1:1306801-1726100
Bmu019385.1	CCDC60	scaffold953_1	1395178	1497436	scaffold953_1:1306801-1726100
Bmu019386.1	HSPB8	scaffold953_1	1671461	1684752	scaffold953_1:1306801-1726100
Bmu019387.1	SRRM4	scaffold953_1	1704247	1714276	scaffold953_1:1306801-1726100
Bmu019511.1	TMEM117	scaffold966_1	110275	481033	scaffold966_1:429701-436000
Bmu019526.1	GRIN1	scaffold96_1	393	25051	scaffold96_1:11201-17800
Bmu019527.1	LOC102277240	scaffold96_1	25998	52246	scaffold96_1:27501-30100
Bmu019529.1	LOC102277814	scaffold96_1	67127	76217	scaffold96_1:72501-79100
Bmu019530.1	LOC102278095	scaffold96_1	77441	93836	scaffold96_1:72501-79100
Bmu019531.1	SAPCD2	scaffold96_1	94780	99738	scaffold96_1:95501-122300
Bmu019532.1	ENTPD2	scaffold96_1	111958	116003	scaffold96_1:95501-122300
Bmu019533.1	NPDC1	scaffold96_1	118880	123219	scaffold96_1:95501-122300
Bmu019559.1	NXPH1	scaffold970_1	1029848	1396694	scaffold970_1:1116501-1133400
Bmu019585.1	RXRA	scaffold971_2	296151	320778	scaffold971_2:230301-380600
Bmu019586.1	LOC102266283	scaffold971_2	321408	335076	scaffold971_2:230301-380600
Bmu019591.1	DYNC1LI1	scaffold972_1	89576	143388	scaffold972_1:90701-93800
Bmu019650.1	LOC102267256	scaffold97_1	12553	13584	scaffold97_1:8401-35100
Bmu019719.1	ITIH6	scaffold988_1	39157	61600	scaffold988_1:36101-40300
Bmu019719.1	ITIH6	scaffold988_1	39157	61600	scaffold988_1:41701-47600
Bmu019823.1	TSNARE1	scaffold996_1	334991	408985	scaffold996_1:389501-391500
Bmu019846.1	LOC102278805	scaffold999_1	299919	300413	scaffold999_1:285901-304000
Bmu019850.1	MLLT3	scaffold999_1	1442057	1728512	scaffold999_1:1581301-1583600
Bmu019856.1	LOC102281065	scaffold999_1	2225658	2226319	scaffold999_1:2225501-2234200
Bmu019857.1	LOC102281344	scaffold999_1	2232661	2233215	scaffold999_1:2225501-2234200
